# Supplementary material for: Hirshfeld analysis and mol­ecular docking with the RDR enzyme of 2-(5-chloro-2-oxoindolin-3-yl­idene)-N-methyl­hydrazinecarbo­thio­amide
Source: Acta Crystallogr E Crystallogr Commun. 2017 Apr 13;73(Pt 5):702–7. doi: 10.1107/S2056989017005461 (PMC5418788; doi:10.1107/S2056989017005461)
Supplement: Supplementary file 1 [file e-73-00702-sup1.cif]

##############################################################################
#                                                                            #
# This CIF contains the data in a paper accepted for publication in          #
# Acta Crystallographica Section E. It conforms to the requirements of       #
# Notes for Authors for Acta Crystallographica Section E, and has been       #
# peer reviewed under the auspices of the IUCr Commission on Journals.       #
#                                                                            #
# Full details of the Crystallographic Information File format               #
# are given in the paper "The Crystallographic Information File (CIF):       #
# a New Standard Archive File for Crystallography" by S. R. Hall, F. H.      #
# Allen and I. D. Brown [Acta Cryst. (1991), A47, 655-685].                  #
#                                                                            #
# The current version of the core CIF dictionary is obtainable from          #
# ftp://ftp.iucr.org/pub/cif_core.dic.                                       #
#                                                                            #
# Software is freely available for graphical display of the structure(s)     #
# in this CIF. For information consult the CIF software page                 #
# http://www.iucr.org/resources/cif/software.                                #
#                                                                            #
# This file may be used for bona fide research purposes within the           #
# scientific community so long as proper attribution is given to the journal # 
# article from which it was obtained.                                        #
#                                                                            #
##############################################################################
data_I
_audit_creation_method     SHELXL-2016/6
_chemical_name_systematic
;
2-(5-Chloro-2-oxoindolin-3-ylidene)-<i>N</i>-methylhydrazinecarbothioamide
;
_chemical_name_common     ?
_chemical_formula_moiety     'C10 H9 Cl N4 O S'
_chemical_formula_sum     'C10 H9 Cl N4 O S'
_chemical_formula_iupac     'C10 H9 Cl N4 O S'
_chemical_formula_weight     268.72
_chemical_melting_point     ?
_shelx_space_group_comment
;
The symmetry employed for this shelxl refinement is uniquely defined
by the following loop, which should always be used as a source of
symmetry information in preference to the above space-group names.
They are only intended as comments.
;
_space_group_crystal_system     orthorhombic
_space_group_name_H-M_alt     'P 21 21 21'
_space_group_name_Hall     'P 2ac 2ab'
loop_
    _space_group_symop_operation_xyz
    'x, y, z'
    '-x+1/2, -y, z+1/2'
    'x+1/2, -y+1/2, -z'
    '-x, y+1/2, -z+1/2'
_cell_length_a     6.25840(10)
_cell_length_b     10.1734(2)
_cell_length_c     18.7183(3)
_cell_angle_alpha     90
_cell_angle_beta     90
_cell_angle_gamma     90
_cell_volume     1191.78(4)
_cell_formula_units_Z     4
_cell_measurement_reflns_used     9936
_cell_measurement_theta_min     2.96
_cell_measurement_theta_max     40.89
_cell_measurement_temperature     200(2)
_exptl_crystal_description     prism
_exptl_crystal_colour     yellow
_exptl_crystal_size_max     0.460
_exptl_crystal_size_mid     0.160
_exptl_crystal_size_min     0.120
_exptl_crystal_density_diffrn     1.498
_exptl_crystal_density_meas     ?
_exptl_crystal_density_method     ?
_exptl_crystal_F_000     552
_exptl_absorpt_coefficient_mu     0.484
_exptl_absorpt_correction_type     multi-scan
_exptl_absorpt_process_details
;
(SADABS; Bruker, 2014)
;
_shelx_estimated_absorpt_T_min     0.808
_shelx_estimated_absorpt_T_max     0.944
_exptl_absorpt_correction_T_min     0.6971
_exptl_absorpt_correction_T_max     0.7487
_diffrn_ambient_temperature     200(2)
_diffrn_radiation_type     MoK\a
_diffrn_radiation_wavelength     0.71073
_diffrn_measurement_device_type     'Bruker APEXII CCD area detector'
_diffrn_measurement_method     '\f and \w scans'
_diffrn_detector_area_resol_mean     ?
_diffrn_reflns_number     10426
_diffrn_reflns_av_R_equivalents     0.0131
_diffrn_reflns_theta_min     2.176
_diffrn_reflns_theta_max     25.992
_diffrn_reflns_theta_full     25.242
_diffrn_measured_fraction_theta_max     0.999
_diffrn_measured_fraction_theta_full     0.999
_diffrn_reflns_limit_h_min     -7
_diffrn_reflns_limit_h_max     5
_diffrn_reflns_limit_k_min     -12
_diffrn_reflns_limit_k_max     12
_diffrn_reflns_limit_l_min     -23
_diffrn_reflns_limit_l_max     23
_refine_special_details     ?
_reflns_number_total     2342
_reflns_number_gt     2295
_reflns_threshold_expression     'I > 2\s(I)'
_refine_ls_structure_factor_coef     Fsqd
_refine_ls_matrix_type     full
_refine_ls_R_factor_all     0.0210
_refine_ls_R_factor_gt     0.0204
_refine_ls_wR_factor_gt     0.0556
_refine_ls_wR_factor_ref     0.0563
_refine_ls_goodness_of_fit_ref     1.049
_refine_ls_restrained_S_all     1.049
_refine_ls_number_reflns     2342
_refine_ls_number_parameters     167
_refine_ls_number_restraints     0
_refine_ls_hydrogen_treatment     mixed
_refine_ls_weighting_scheme     calc
_refine_ls_weighting_details
              'w=1/[\s^2^(Fo^2^)+(0.0338P)^2^+0.2804P] where P=(Fo^2^+2Fc^2^)/3'
_atom_sites_solution_hydrogens     mixed
_atom_sites_solution_primary     direct
_atom_sites_solution_secondary     difmap
_refine_ls_shift/su_max     0.001
_refine_ls_shift/su_mean     0.000
_refine_diff_density_max     0.189
_refine_diff_density_min     -0.146
_refine_ls_extinction_method     none
_refine_ls_extinction_coef     .
_refine_ls_abs_structure_details
;
Flack <i>x</i> determined using 940 quotients
[(<i>I</i>^+^)-(<i>I</i>^-^)]/[(<i>I</i>^+^)+(<i>I</i>^-^)]
(Parsons <i>et al.</i>,  2013)
;
_refine_ls_abs_structure_Flack     0.006(9)
loop_
    _atom_type_symbol
    _atom_type_description
    _atom_type_scat_dispersion_real
    _atom_type_scat_dispersion_imag
    _atom_type_scat_source
    C C 0.0033 0.0016 'International Tables Vol C Tables 4.2.6.8 and 6.1.1.4'
    H H 0.0000 0.0000 'International Tables Vol C Tables 4.2.6.8 and 6.1.1.4'
    Cl Cl 0.1484 0.1585 'International Tables Vol C Tables 4.2.6.8 and 6.1.1.4'
    N N 0.0061 0.0033 'International Tables Vol C Tables 4.2.6.8 and 6.1.1.4'
    O O 0.0106 0.0060 'International Tables Vol C Tables 4.2.6.8 and 6.1.1.4'
    S S 0.1246 0.1234 'International Tables Vol C Tables 4.2.6.8 and 6.1.1.4'
_computing_data_collection
;
APEX2 (Bruker, 2014)
;
_computing_cell_refinement
;
SAINT (Bruker, 2014)
;
_computing_data_reduction
;
SAINT (Bruker, 2014)
;
_computing_structure_solution
;
SHELXT2014 (Sheldrick, 2015a)
;
_computing_structure_refinement
;
SHELXL2016 (Sheldrick, 2015b)
;
_computing_molecular_graphics
;
Mercury (Macrae <i>et al.</i>,  2008), DIAMOND (Brandenburg,
2006),
<i>GOLD</i> (Chen, 2015), <i>MOPAC</i> (Stewart, 2013) and
<i>Crystal Explorer</i> (Wolff <i>et al.</i>, 2012)
;
_computing_publication_material
;
SHELXL2016 (Sheldrick, 2015b), <i>publCIF</i> (Westrip, 2010)
and
<i>enCIFer</i> (Allen <i>et al.</i>, 2004)
;
loop_
    _atom_site_type_symbol
    _atom_site_label
    _atom_site_fract_x
    _atom_site_fract_y
    _atom_site_fract_z
    _atom_site_U_iso_or_equiv
    _atom_site_adp_type
    _atom_site_calc_flag
    _atom_site_occupancy
    _atom_site_disorder_assembly
    _atom_site_disorder_group
    C C1 0.4431(3) 0.63210(18) 0.56919(9) 0.0229(4) Uani d 1 . .
    C C2 0.3885(3) 0.51360(17) 0.61332(9) 0.0200(4) Uani d 1 . .
    C C3 0.5539(3) 0.41669(18) 0.59914(9) 0.0199(4) Uani d 1 . .
    C C4 0.5853(3) 0.28884(18) 0.62247(9) 0.0215(3) Uani d 1 . .
    H H4 0.487362 0.247309 0.653982 0.026 Uiso calc 1 . .
    C C5 0.7655(3) 0.22425(18) 0.59789(9) 0.0246(4) Uani d 1 . .
    C C6 0.9124(3) 0.2840(2) 0.55278(10) 0.0278(4) Uani d 1 . .
    H H6 1.036794 0.237337 0.538476 0.033 Uiso calc 1 . .
    C C7 0.8793(3) 0.4117(2) 0.52828(10) 0.0271(4) Uani d 1 . .
    H H7 0.977419 0.452902 0.496717 0.033 Uiso calc 1 . .
    C C8 0.6980(3) 0.47585(18) 0.55173(9) 0.0226(4) Uani d 1 . .
    C C9 -0.0829(3) 0.58961(18) 0.70690(9) 0.0216(4) Uani d 1 . .
    C C10 -0.2880(3) 0.4484(2) 0.78682(11) 0.0345(4) Uani d 1 . .
    H H10A -0.260071 0.490692 0.832924 0.052 Uiso calc 1 . .
    H H10B -0.301350 0.353251 0.793692 0.052 Uiso calc 1 . .
    H H10C -0.421127 0.483020 0.766648 0.052 Uiso calc 1 . .
    Cl Cl1 0.80561(8) 0.06052(5) 0.62274(3) 0.03753(15) Uani d 1 . .
    N N1 0.6267(3) 0.60279(16) 0.53459(8) 0.0254(3) Uani d 1 . .
    H H1N 0.684(4) 0.652(2) 0.5082(14) 0.037(7) Uiso d 1 . .
    N N2 0.2289(3) 0.49844(14) 0.65623(7) 0.0210(3) Uani d 1 . .
    N N3 0.0946(3) 0.60072(16) 0.66389(8) 0.0236(3) Uani d 1 . .
    H H3N 0.110(4) 0.669(2) 0.6405(12) 0.031(6) Uiso d 1 . .
    N N4 -0.1123(3) 0.47545(16) 0.73815(8) 0.0244(3) Uani d 1 . .
    H H4N -0.014(4) 0.415(3) 0.7332(13) 0.040(7) Uiso d 1 . .
    O O1 0.3382(2) 0.73458(13) 0.56517(7) 0.0295(3) Uani d 1 . .
    S S1 -0.24203(8) 0.72186(5) 0.71392(3) 0.03074(13) Uani d 1 . .
loop_
    _atom_site_aniso_label
    _atom_site_aniso_U_11
    _atom_site_aniso_U_22
    _atom_site_aniso_U_33
    _atom_site_aniso_U_12
    _atom_site_aniso_U_13
    _atom_site_aniso_U_23
    C1 0.0266(9) 0.0228(9) 0.0194(8) -0.0015(7) -0.0011(7) 0.0016(7)
    C2 0.0213(8) 0.0188(8) 0.0198(8) 0.0008(7) -0.0020(6) 0.0005(6)
    C3 0.0189(8) 0.0235(9) 0.0174(7) -0.0005(7) -0.0008(6) -0.0016(7)
    C4 0.0212(8) 0.0240(9) 0.0194(7) 0.0020(7) 0.0004(7) 0.0010(7)
    C5 0.0249(9) 0.0249(8) 0.0241(8) 0.0059(9) -0.0053(7) -0.0014(7)
    C6 0.0201(9) 0.0358(10) 0.0275(9) 0.0053(8) 0.0005(7) -0.0074(8)
    C7 0.0221(9) 0.0352(10) 0.0240(8) -0.0047(8) 0.0051(7) -0.0038(8)
    C8 0.0245(10) 0.0248(9) 0.0185(7) -0.0041(7) -0.0002(7) -0.0022(6)
    C9 0.0178(8) 0.0240(9) 0.0231(8) 0.0004(7) -0.0022(7) -0.0042(7)
    C10 0.0261(10) 0.0391(11) 0.0382(10) -0.0029(9) 0.0065(9) 0.0058(9)
    Cl1 0.0386(3) 0.0307(3) 0.0433(3) 0.0154(2) -0.0012(2) 0.0053(2)
    N1 0.0305(9) 0.0239(8) 0.0219(7) -0.0032(7) 0.0054(6) 0.0032(6)
    N2 0.0202(8) 0.0197(6) 0.0230(7) 0.0018(6) -0.0012(6) -0.0014(5)
    N3 0.0239(8) 0.0193(7) 0.0277(8) 0.0042(6) 0.0044(6) 0.0017(6)
    N4 0.0192(8) 0.0246(8) 0.0294(8) 0.0016(7) 0.0017(6) 0.0008(6)
    O1 0.0366(8) 0.0230(7) 0.0289(6) 0.0061(6) -0.0009(6) 0.0066(5)
    S1 0.0266(2) 0.0249(2) 0.0407(3) 0.0070(2) 0.0042(2) -0.00341(19)
_geom_special_details
;
 All esds (except the esd in the dihedral angle between two l.s. planes)
 are estimated using the full covariance matrix.  The cell esds are taken
 into account individually in the estimation of esds in distances, angles
 and torsion angles; correlations between esds in cell parameters are only
 used when they are defined by crystal symmetry.  An approximate (isotropic)
 treatment of cell esds is used for estimating esds involving l.s. planes.
;
loop_
    _geom_bond_atom_site_label_1
    _geom_bond_atom_site_label_2
    _geom_bond_site_symmetry_2
    _geom_bond_distance
    _geom_bond_publ_flag
    C1 O1 . 1.234(2) ?
    C1 N1 . 1.352(3) ?
    C1 C2 . 1.501(2) ?
    C2 N2 . 1.291(2) ?
    C2 C3 . 1.454(2) ?
    C3 C4 . 1.386(3) ?
    C3 C8 . 1.401(3) ?
    C4 C5 . 1.384(3) ?
    C4 H4 . 0.9500 ?
    C5 C6 . 1.388(3) ?
    C5 Cl1 . 1.7475(19) ?
    C6 C7 . 1.393(3) ?
    C6 H6 . 0.9500 ?
    C7 C8 . 1.381(3) ?
    C7 H7 . 0.9500 ?
    C8 N1 . 1.404(2) ?
    C9 N4 . 1.313(2) ?
    C9 N3 . 1.376(2) ?
    C9 S1 . 1.6792(18) ?
    C10 N4 . 1.455(2) ?
    C10 H10A . 0.9800 ?
    C10 H10B . 0.9800 ?
    C10 H10C . 0.9800 ?
    N1 H1N . 0.79(3) ?
    N2 N3 . 1.345(2) ?
    N3 H3N . 0.83(3) ?
    N4 H4N . 0.87(3) ?
loop_
    _geom_angle_atom_site_label_1
    _geom_angle_atom_site_label_2
    _geom_angle_atom_site_label_3
    _geom_angle_site_symmetry_1
    _geom_angle_site_symmetry_3
    _geom_angle
    _geom_angle_publ_flag
    O1 C1 N1 . . 127.53(18) ?
    O1 C1 C2 . . 126.21(17) ?
    N1 C1 C2 . . 106.26(16) ?
    N2 C2 C3 . . 125.68(16) ?
    N2 C2 C1 . . 127.93(16) ?
    C3 C2 C1 . . 106.39(15) ?
    C4 C3 C8 . . 120.74(17) ?
    C4 C3 C2 . . 132.84(17) ?
    C8 C3 C2 . . 106.41(16) ?
    C5 C4 C3 . . 117.17(17) ?
    C5 C4 H4 . . 121.4 ?
    C3 C4 H4 . . 121.4 ?
    C4 C5 C6 . . 122.28(18) ?
    C4 C5 Cl1 . . 118.75(15) ?
    C6 C5 Cl1 . . 118.95(15) ?
    C5 C6 C7 . . 120.64(18) ?
    C5 C6 H6 . . 119.7 ?
    C7 C6 H6 . . 119.7 ?
    C8 C7 C6 . . 117.32(17) ?
    C8 C7 H7 . . 121.3 ?
    C6 C7 H7 . . 121.3 ?
    C7 C8 C3 . . 121.81(18) ?
    C7 C8 N1 . . 128.59(18) ?
    C3 C8 N1 . . 109.59(16) ?
    N4 C9 N3 . . 116.50(16) ?
    N4 C9 S1 . . 126.19(14) ?
    N3 C9 S1 . . 117.30(13) ?
    N4 C10 H10A . . 109.5 ?
    N4 C10 H10B . . 109.5 ?
    H10A C10 H10B . . 109.5 ?
    N4 C10 H10C . . 109.5 ?
    H10A C10 H10C . . 109.5 ?
    H10B C10 H10C . . 109.5 ?
    C1 N1 C8 . . 111.32(16) ?
    C1 N1 H1N . . 123.1(19) ?
    C8 N1 H1N . . 125.5(19) ?
    C2 N2 N3 . . 117.21(15) ?
    N2 N3 C9 . . 120.21(15) ?
    N2 N3 H3N . . 121.4(17) ?
    C9 N3 H3N . . 118.2(17) ?
    C9 N4 C10 . . 123.53(17) ?
    C9 N4 H4N . . 118.4(17) ?
    C10 N4 H4N . . 117.8(17) ?
loop_
    _geom_torsion_atom_site_label_1
    _geom_torsion_atom_site_label_2
    _geom_torsion_atom_site_label_3
    _geom_torsion_atom_site_label_4
    _geom_torsion_site_symmetry_1
    _geom_torsion_site_symmetry_2
    _geom_torsion_site_symmetry_3
    _geom_torsion_site_symmetry_4
    _geom_torsion
    _geom_torsion_publ_flag
    O1 C1 C2 N2 . . . . -2.4(3) ?
    N1 C1 C2 N2 . . . . 178.37(18) ?
    O1 C1 C2 C3 . . . . 178.15(18) ?
    N1 C1 C2 C3 . . . . -1.04(19) ?
    N2 C2 C3 C4 . . . . 2.7(3) ?
    C1 C2 C3 C4 . . . . -177.88(19) ?
    N2 C2 C3 C8 . . . . -177.86(17) ?
    C1 C2 C3 C8 . . . . 1.57(19) ?
    C8 C3 C4 C5 . . . . 1.1(2) ?
    C2 C3 C4 C5 . . . . -179.57(18) ?
    C3 C4 C5 C6 . . . . 1.1(3) ?
    C3 C4 C5 Cl1 . . . . -177.22(13) ?
    C4 C5 C6 C7 . . . . -2.3(3) ?
    Cl1 C5 C6 C7 . . . . 176.06(14) ?
    C5 C6 C7 C8 . . . . 1.2(3) ?
    C6 C7 C8 C3 . . . . 1.0(3) ?
    C6 C7 C8 N1 . . . . -179.15(17) ?
    C4 C3 C8 C7 . . . . -2.1(3) ?
    C2 C3 C8 C7 . . . . 178.33(16) ?
    C4 C3 C8 N1 . . . . 177.97(16) ?
    C2 C3 C8 N1 . . . . -1.55(19) ?
    O1 C1 N1 C8 . . . . -179.07(18) ?
    C2 C1 N1 C8 . . . . 0.1(2) ?
    C7 C8 N1 C1 . . . . -178.94(18) ?
    C3 C8 N1 C1 . . . . 0.9(2) ?
    C3 C2 N2 N3 . . . . 178.33(16) ?
    C1 C2 N2 N3 . . . . -1.0(3) ?
    C2 N2 N3 C9 . . . . 177.74(16) ?
    N4 C9 N3 N2 . . . . -0.8(2) ?
    S1 C9 N3 N2 . . . . 179.76(13) ?
    N3 C9 N4 C10 . . . . 178.17(17) ?
    S1 C9 N4 C10 . . . . -2.4(3) ?
loop_
    _geom_hbond_atom_site_label_D
    _geom_hbond_atom_site_label_H
    _geom_hbond_atom_site_label_A
    _geom_hbond_site_symmetry_A
    _geom_hbond_distance_DH
    _geom_hbond_distance_HA
    _geom_hbond_distance_DA
    _geom_hbond_angle_DHA
    N3 H3N O1 . 0.83(2) 2.12(3) 2.756(2) 134(2)
    N1 H1N O1 3_566 0.79(2) 2.04(3) 2.824(2) 175(2)
    N4 H4N S1 4_546 0.88(3) 2.72(3) 3.518(2) 152(2)
    C6 H6 Cg 3_556 0.95 2.61 3.410(2) 142
_shelx_hkl_file
;
   1   0   0   -2.60    0.20
  -1   0   0   -3.30    0.20
   2   0   0 4150.78   69.79
  -2   0   0 4093.69   80.09
  -2   0   0 4044.70   76.29
   3   0   0   -0.80    0.20
  -3   0   0   -0.50    0.20
  -3   0   0   -0.80    0.20
  -4   0   0    3.70    0.40
  -4   0   0    5.00    0.50
   4   0   0    4.10    0.30
  -4   0   0    4.10    0.40
  -5   0   0    0.30    0.30
  -5   0   0   -0.40    0.40
  -6   0   0  795.22   13.80
  -6   0   0  798.12   13.90
  -7   0   0   -0.20    0.50
  -8   0   0    5.50    0.80
  -9   0   0    1.00    0.70
   0   1   0   -1.30    0.10
   0  -1   0   -1.10    0.10
   0  -1   0   -0.90    0.10
  -1   1   0   14.00    0.40
  -1  -1   0   13.00    0.30
  -1  -1   0   12.70    0.30
   1   1   0   13.00    0.30
   1   1   0   13.00    0.30
  -1  -1   0   14.20    0.30
   1  -1   0   12.40    0.40
  -2   1   0    0.00    0.30
  -2  -1   0    0.00    0.10
   2   1   0    0.30    0.10
  -2  -1   0    0.40    0.20
   2  -1   0   -0.20    0.20
   3   1   0  603.04   10.40
   3  -1   0  588.54   10.40
  -3   1   0  605.34   10.30
  -3   1   0  608.74   10.50
  -3  -1   0  617.34   10.40
  -3  -1   0  607.64   10.40
  -4   1   0   10.00    0.50
  -4  -1   0   10.20    0.50
   4   1   0   10.00    0.40
  -4  -1   0    9.80    0.60
  -4   1   0    9.80    0.60
  -4   1   0    9.50    0.60
  -5   1   0   -0.20    0.30
  -5   1   0   -0.50    0.40
  -5  -1   0    0.30    0.40
  -5  -1   0    0.20    0.40
   5   1   0    0.00    0.30
  -6  -1   0   70.99    1.70
  -6  -1   0   69.69    1.70
  -6   1   0   69.09    1.80
  -7   1   0   29.00    1.30
  -7  -1   0   30.80    1.20
  -8  -1   0    1.20    0.60
  -8   1   0    1.40    0.70
  -9   1   0    2.90    0.90
   0  -2   0 1227.88   21.40
   0  -2   0 1194.88   21.20
  -1  -2   0   66.29    1.40
  -1  -2   0   66.19    1.40
  -1   2   0   67.49    1.40
   1   2   0   67.29    1.40
   1   2   0   66.79    1.40
  -1  -2   0   67.59    1.40
  -2  -2   0    0.30    0.10
   2   2   0    0.20    0.20
   2  -2   0   -0.20    0.30
  -2   2   0    0.20    0.30
  -2  -2   0    0.50    0.30
   2   2   0   -0.20    0.20
  -3   2   0   75.99    1.70
  -3  -2   0   77.19    1.40
  -3  -2   0   76.09    1.60
   3   2   0   75.99    1.40
   3   2   0   75.49    1.40
   4   2   0  269.27    4.70
   4   2   0  265.77    4.70
  -4  -2   0  267.57    4.90
  -4  -2   0  272.67    4.70
   4   2   0  265.17    4.70
  -4   2   0  265.87    4.70
  -4   2   0  279.77    5.00
  -4   2   0  270.67    5.00
  -5   2   0  155.98    3.20
  -5  -2   0  154.48    3.00
  -5  -2   0  158.88    3.10
   5   2   0  163.58    2.90
  -5   2   0  156.28    2.90
  -6  -2   0  107.69    2.40
  -6  -2   0  108.09    2.30
  -6   2   0  106.29    2.50
  -7  -2   0  163.18    3.40
  -7   2   0  160.58    3.50
  -8   2   0   45.00    1.70
  -9   2   0   -0.90    0.80
 -10   2   0   69.39    2.40
   0  -3   0   -1.90    0.30
   0  -3   0   -2.40    0.20
   0  -3   0   -2.20    0.30
   0  -3   0   -2.20    0.30
  -1  -3   0  619.04   10.80
   1   3   0  617.54   10.90
  -1  -3   0  622.44   10.70
  -1  -3   0  627.24   11.20
  -2  -3   0 1663.33   29.70
  -2  -3   0 1653.33   28.50
  -2   3   0 1665.03   29.30
  -2  -3   0 1615.34   28.40
   2   3   0 1606.94   28.70
  -3  -3   0  193.38    3.60
   3   3   0  193.58    3.50
  -3   3   0  194.18    3.70
   4   3   0  639.34   10.90
  -4  -3   0  625.04   11.10
  -4   3   0  624.94   10.80
  -4   3   0  639.84   11.10
   5   3   0   88.09    1.80
  -5  -3   0   89.19    2.10
  -5   3   0   90.29    2.10
  -6   3   0   37.80    1.40
  -6  -3   0   38.00    1.40
  -7  -3   0   73.19    2.00
  -7   3   0   76.99    2.20
  -8   3   0   -0.90    0.80
  -9   3   0    2.10    0.90
 -10   3   0    7.90    1.20
 -11   3   0    3.60    1.10
   0  -4   0 2884.51   50.39
  -1  -4   0  234.18    4.30
  -1  -4   0  237.78    4.20
  -1  -4   0  238.18    4.30
   1  -4   0  228.28    4.30
  -2  -4   0 2761.32   48.10
   2   4   0 2765.62   48.50
  -2  -4   0 2773.22   47.80
  -2  -4   0 2768.12   48.40
  -3  -4   0  198.98    3.50
   3   4   0  198.98    3.70
  -3  -4   0  202.88    3.50
  -3  -4   0  199.98    3.40
  -3  -4   0  195.28    3.80
  -3   4   0  196.88    3.50
  -3   4   0  197.48    3.70
   4   4   0  460.75    8.10
  -4  -4   0  459.85    8.20
  -4   4   0  453.45    8.20
   5  -4   0  284.87    5.30
  -5   4   0  286.07    5.50
  -5  -4   0  293.57    5.50
  -6  -4   0   87.39    2.20
  -6   4   0   87.29    2.30
  -7  -4   0  140.99    3.20
  -7   4   0  141.19    3.30
  -8  -4   0   58.19    2.70
  -8   4   0   56.79    2.10
  -9   4   0   24.50    1.70
 -10   4   0    0.70    1.00
 -11   4   0    8.70    1.30
   0  -5   0    0.60    0.30
  -1  -5   0   71.99    1.60
   1  -5   0   71.99    1.70
  -1  -5   0   72.39    1.70
  -2   5   0    4.80    0.50
  -2  -5   0    3.90    0.40
  -2  -5   0    4.00    0.50
   2  -5   0    3.70    0.40
  -2  -5   0    3.90    0.40
  -3  -5   0   36.50    0.90
  -3  -5   0   35.60    0.90
  -3  -5   0   36.30    0.80
  -3   5   0   34.10    1.10
  -3  -5   0   35.70    0.80
  -3  -5   0   36.10    1.20
   3  -5   0   34.90    1.10
  -4   5   0    3.10    0.60
  -4  -5   0    3.20    0.60
   4  -5   0    3.20    0.40
  -5  -5   0   54.59    1.70
   5  -5   0   54.49    1.50
  -5   5   0   53.49    1.60
  -6   5   0   -0.20    0.70
  -6  -5   0    1.20    0.60
  -7   5   0    0.10    0.70
  -7  -5   0    1.80    0.70
  -8  -5   0   -0.80    0.70
  -8   5   0   -0.20    0.80
  -9   5   0   14.70    1.30
 -10   5   0   -0.40    1.00
 -11   5   0    3.60    1.20
   0  -6   0 2388.56   42.80
  -1  -6   0   15.20    0.80
   1  -6   0   13.50    0.80
  -1  -6   0   15.20    0.80
  -2   6   0   39.50    1.10
   2  -6   0   36.30    1.20
  -2  -6   0   36.00    1.10
  -2  -6   0   37.40    1.20
  -3  -6   0   96.59    2.20
  -3   6   0   93.79    2.10
   3  -6   0   92.99    2.20
  -3  -6   0   93.39    2.00
  -3  -6   0   93.79    1.80
   4  -6   0    6.60    0.60
  -4  -6   0    5.30    0.70
  -4   6   0    6.50    0.70
  -5  -6   0  371.26    7.00
   5  -6   0  358.66    6.80
  -5   6   0  371.86    6.90
  -6   6   0    4.80    0.80
  -6  -6   0    3.90    0.80
  -7  -6   0  115.59    2.90
  -7   6   0  115.29    3.00
  -8   6   0    5.00    1.10
  -9   6   0    1.80    1.00
 -10   6   0    1.10    1.10
 -11   6   0    8.50    1.40
   0  -7   0   -0.80    0.40
  -1  -7   0  135.59    2.90
   1  -7   0  136.69    3.00
  -1   7   0  140.69    2.70
   2  -7   0    0.30    0.50
  -2   7   0    0.00    0.40
  -2  -7   0    0.00    0.50
  -2  -7   0    0.00    0.40
  -3  -7   0   49.20    1.40
  -3   7   0   50.39    1.40
   3  -7   0   50.39    1.60
  -3  -7   0   51.79    1.60
  -4   7   0    5.20    0.70
  -4  -7   0    4.80    0.50
  -4  -7   0    4.40    0.80
   4  -7   0    4.40    0.60
   5  -7   0  497.35    9.20
  -5  -7   0  508.85    9.30
  -5   7   0  502.35    9.20
  -6   7   0   76.29    2.30
  -6  -7   0   75.09    2.30
  -7   7   0  224.88    5.00
  -7  -7   0  238.68    5.10
  -8   7   0   -0.70    1.00
  -9   7   0   15.80    1.50
 -10   7   0    0.10    1.10
 -11   7   0    7.10    1.40
  -1  -8   0  103.39    2.50
  -1   8   0  102.19    2.10
   1  -8   0  103.79    2.50
  -2  -8   0   17.00    1.10
   2  -8   0   17.50    1.10
  -2  -8   0   17.00    1.00
  -2   8   0   18.40    0.90
   3  -8   0   37.20    1.50
  -3  -8   0   38.50    1.30
  -3   8   0   38.50    1.30
  -3  -8   0   39.60    1.50
   4  -8   0    9.60    0.80
  -4  -8   0   10.20    1.00
  -4   8   0    9.20    0.80
  -4  -8   0    9.10    0.60
  -5   8   0   71.89    2.00
  -5  -8   0   70.59    2.20
   5  -8   0   67.79    2.00
  -6  -8   0   25.60    1.60
  -6   8   0   27.00    1.40
  -7   8   0   29.90    1.80
  -8   8   0   44.40    2.20
  -9   8   0    2.30    1.20
 -10   8   0    4.50    1.40
 -11   8   0   -0.20    1.30
   0  -9   0   -1.00    0.50
  -1   9   0  274.07    5.00
   1  -9   0  267.37    5.40
  -1  -9   0  267.77    5.30
  -2   9   0  119.09    2.60
  -2  -9   0  118.59    2.80
   2  -9   0  118.69    2.90
   3  -9   0   49.50    1.80
  -3  -9   0   52.29    1.60
  -3   9   0   48.60    1.50
   4  -9   0  118.79    3.00
  -4  -9   0  114.99    2.50
  -4  -9   0  119.59    2.90
  -4   9   0  115.09    2.80
   5  -9   0   27.60    1.50
  -5   9   0   23.00    1.40
  -6   9   0    0.20    0.80
  -7   9   0    2.20    1.00
  -8   9   0    1.00    1.00
  -9   9   0    1.20    1.20
 -10   9   0    1.20    1.40
   0 -10   0   84.99    2.40
  -1  10   0  189.28    3.60
  -1 -10   0  184.98    4.00
   1 -10   0  176.78    4.10
  -2 -10   0   81.29    2.30
  -2  10   0   80.79    2.00
   2 -10   0   82.69    2.40
  -3 -10   0   17.00    1.10
   3 -10   0   17.70    1.40
  -3  10   0   14.00    1.10
   4 -10   0   63.09    2.20
  -4 -10   0   60.49    1.70
  -4  10   0   60.89    1.90
   5 -10   0   29.60    1.70
  -5  10   0   30.60    1.60
  -6  10   0  131.69    3.40
  -7  10   0    1.70    1.10
  -8  10   0   32.90    2.10
  -9  10   0   20.70    1.80
 -10  10   0   -0.50    1.40
   0 -11   0    0.00    0.70
   1 -11   0   11.50    1.00
  -1 -11   0   13.40    1.30
   2 -11   0    1.70    0.70
  -2 -11   0    2.10    0.70
  -2  11   0    3.90    0.70
  -3 -11   0   76.99    2.20
  -3  11   0   73.89    2.10
   3 -11   0   76.69    2.50
  -4  11   0   64.09    2.00
   4 -11   0   68.89    2.40
  -5  11   0   18.20    1.50
   5 -11   0   20.00    1.60
  -6  11   0   35.30    1.90
  -7  11   0   58.39    2.40
  -8  11   0   -0.30    1.10
  -9  11   0    1.10    1.40
 -10  11   0    2.20    1.50
   0 -12   0    6.10    0.90
  -1 -12   0    9.60    1.00
   1 -12   0    9.10    1.10
  -2 -12   0   40.00    1.80
  -2  12   0   41.00    1.50
   2 -12   0   38.70    2.00
   3 -12   0   91.19    2.80
  -3  12   0   86.29    2.30
  -3 -12   0   85.89    2.50
  -4  12   0   61.59    2.10
   4 -12   0   65.09    2.40
   5 -12   0   25.70    1.80
  -5  12   0   25.20    1.60
  -6  12   0   20.60    1.70
  -7  12   0    3.50    1.10
  -8  12   0   -0.90    1.20
  -9  12   0   17.40    1.90
   0 -13   0    0.20    0.80
   1 -13   0    0.90    0.90
  -1 -13   0    2.50    0.80
   2 -13   0   -2.20    0.80
  -2 -13   0   -0.60    0.70
  -3  13   0   -0.20    0.70
  -3 -13   0   -0.30    0.70
   3 -13   0   -1.10    0.80
  -4  13   0   59.09    2.10
   4 -13   0   57.19    2.50
   5 -13   0   61.29    2.60
  -5  13   0   61.39    2.30
  -6  13   0   36.20    2.00
  -7  13   0   10.20    1.50
  -8  13   0    1.50    1.40
  -9  13   0   -1.00    1.40
   0 -14   0  121.79    3.50
  -1 -14   0    0.10    0.80
   1 -14   0    0.10    0.80
  -2 -14   0   42.40    2.10
   2 -14   0   45.40    2.30
   3 -14   0   51.29    3.10
  -3 -14   0   48.00    2.00
  -4  14   0   51.79    2.10
  -5  14   0   -1.70    0.90
  -6  14   0   19.00    1.60
  -7  14   0   11.40    1.50
  -8  14   0   -1.00    1.30
  -4  15   0   -0.10    1.00
  -5  15   0    2.50    1.10
  -6  15   0   13.70    1.50
  -7  15   0    0.20    1.30
  -8  15   0    4.00    1.50
  -6  16   0   37.40    2.40
  -7  16   0    7.00    1.60
   1   0   1  283.27    4.90
  -1   0  -1  283.37    5.10
  -2   0  -1  868.11   15.40
   2   0   1  875.71   15.20
  -2   0   1  880.51   15.10
   2   0  -1  859.41   15.20
   3   0  -1  402.06    7.00
  -3   0   1  403.56    7.00
   3   0   1  393.86    7.00
  -3   0  -1  407.16    6.90
  -3   0  -1  404.36    7.00
  -4   0  -1  169.88    3.10
  -4   0   1  169.58    3.20
  -4   0  -1  171.38    3.20
  -4   0  -1  169.68    3.20
  -4   0   1  170.68    3.20
   4   0  -1  167.98    3.10
  -5   0  -1   13.30    0.80
  -5   0  -1   14.20    0.70
  -5   0   1   14.10    0.80
  -5   0  -1   13.50    0.60
  -5   0   1   14.00    0.70
  -6   0   1    6.30    0.70
  -6   0  -1    4.50    0.60
  -6   0   1    6.60    0.60
  -7   0   1   67.19    1.90
  -7   0  -1   65.49    1.80
  -8   0  -1    4.00    0.80
  -8   0   1    4.70    0.80
  -9   0   1   56.59    2.00
  -9   0  -1   56.49    2.00
   0  -1  -1   54.69    1.00
   0   1  -1   52.99    1.00
   0   1  -1   52.29    1.00
   0  -1   1   52.29    1.00
   1  -1   1  781.52   13.90
  -1  -1  -1  781.42   14.10
   1   1  -1  805.02   16.90
  -1  -1  -1  772.92   14.70
  -1  -1  -1  785.12   13.80
   1  -1   1  792.02   14.20
  -1   1  -1  813.62   14.20
   1  -1  -1  806.32   14.10
  -1  -1   1  813.92   15.20
  -1  -1   1  819.92   13.80
   1  -1  -1  831.82   14.00
   1   1   1  813.82   17.30
   2  -1   1  130.69    2.50
   2   1  -1  136.69    2.40
  -2  -1  -1  132.99    2.50
  -2  -1  -1  132.09    2.40
   2   1   1  137.99    2.40
  -2   1  -1  134.49    2.50
  -2  -1   1  138.99    2.50
   2   1   1  141.69    2.30
   2  -1  -1  135.19    2.50
   3  -1   1 1212.88   20.10
  -3   1   1 1194.78   20.30
  -3  -1  -1 1161.38   20.10
  -3  -1  -1 1184.58   20.30
   3   1  -1 1171.68   20.10
  -3  -1   1 1166.18   20.40
   3  -1  -1 1128.89   20.10
   3   1   1 1151.58   20.30
  -3   1  -1 1158.98   21.00
  -4   1   1  551.54    9.50
  -4  -1  -1  544.85    9.40
  -4   1   1  541.65    9.40
  -4  -1  -1  551.84    9.40
   4   1  -1  544.45    9.30
  -4   1  -1  537.35    9.50
   4   1   1  533.45    9.30
  -4   1  -1  543.55    9.30
  -4  -1   1  536.15    9.50
  -4   1  -1  543.15    9.50
  -5   1   1  250.17    4.80
  -5  -1  -1  254.97    4.70
  -5  -1  -1  257.97    4.60
  -5   1   1  253.47    4.60
  -5  -1  -1  259.27    4.70
  -5   1  -1  255.77    4.80
  -5   1  -1  260.57    4.80
  -5   1  -1  261.07    4.60
  -5  -1   1  255.57    4.80
  -5  -1   1  265.57    4.70
  -6   1   1  296.07    5.60
  -6  -1  -1  300.87    5.40
  -6  -1  -1  301.17    5.50
  -6   1  -1  285.27    5.60
  -6  -1   1  291.17    5.50
  -6  -1   1  297.87    5.50
  -7   1   1   87.09    2.20
  -7  -1  -1   86.19    2.10
  -7  -1   1   92.69    2.20
  -7   1  -1   89.49    2.30
  -8   1   1   11.90    1.00
  -8  -1  -1   12.90    1.30
  -8  -1   1   12.40    1.00
  -8   1  -1   10.40    1.00
  -9   1   1   57.89    2.00
  -9   1  -1   52.59    2.00
 -10   1   1    7.70    1.30
   0   2  -1 1734.93   30.10
   0   2  -1 1710.03   29.80
   0   2   1 1721.03   30.20
   0  -2   1 1671.23   29.80
   0  -2  -1 1783.82   30.20
  -1  -2  -1  423.56    7.40
  -1  -2  -1  431.56    7.60
  -1  -2  -1  409.16    7.40
   1   2  -1  422.46    7.60
   1  -2   1  421.96    7.40
  -1  -2   1  437.86    7.40
   1   2   1  434.56    7.50
  -1  -2   1  429.26    7.60
   1  -2  -1  431.86    7.50
  -1  -2   1  429.16    7.40
  -1  -2   1  438.06    7.50
  -2  -2  -1  206.08    3.80
  -2  -2  -1  203.28    3.70
   2  -2   1  202.58    3.80
   2   2  -1  205.48    3.70
   2   2  -1  209.78    3.70
   2   2   1  222.28    3.70
  -2   2  -1  212.38    3.90
   2   2   1  222.28    3.70
  -2  -2   1  219.98    3.80
   2  -2  -1  214.78    3.80
  -3  -2  -1  942.11   16.00
   3   2  -1  940.81   15.90
   3   2  -1  926.71   15.90
  -3  -2  -1  913.91   15.90
  -3   2   1  910.41   15.90
  -3  -2   1  903.11   15.80
   3   2   1  922.31   15.90
   3   2   1  914.91   15.90
  -3   2  -1  925.71   16.20
   4   2  -1    9.80    0.40
  -4   2   1    9.50    0.70
  -4  -2  -1   10.00    0.40
  -4  -2  -1    8.80    0.60
   4   2  -1    9.20    0.40
  -4   2   1   10.40    0.50
  -4  -2   1   10.60    0.60
  -4   2  -1   10.90    0.40
  -4   2  -1   10.00    0.70
   4   2   1   11.50    0.40
   4   2   1   11.00    0.40
   4   2   1   11.00    0.40
  -4   2  -1    9.70    0.70
  -5   2   1   60.29    1.60
  -5  -2  -1   62.19    1.50
  -5  -2  -1   64.09    1.60
   5   2  -1   64.59    1.30
  -5  -2  -1   64.09    1.30
  -5   2   1   62.39    1.40
  -5  -2   1   63.79    1.50
  -5   2  -1   66.09    1.70
  -5   2  -1   62.59    1.60
   5  -2  -1   63.99    1.30
  -5  -2   1   65.29    1.60
  -6  -2  -1   34.60    1.10
  -6   2   1   37.00    1.30
  -6  -2  -1   34.10    1.20
  -6   2  -1   35.10    1.30
  -6  -2   1   38.30    1.30
  -6  -2   1   37.50    1.10
  -7  -2  -1    2.20    0.60
  -7   2   1    2.40    0.70
  -7   2  -1    2.70    0.70
  -7  -2   1    4.10    0.70
  -8   2   1   -0.90    0.70
  -8   2  -1   -0.10    0.70
  -9   2   1    1.00    0.80
  -9   2  -1    1.80    0.90
 -10   2   1    0.10    0.90
 -10   2  -1   -0.60    0.80
   0  -3   1  193.08    3.50
   0  -3   1  189.98    3.40
   0   3  -1  187.98    3.40
   0  -3   1  190.48    3.40
   0   3  -1  191.38    3.50
   0  -3  -1  187.88    3.50
  -1  -3  -1 2637.74   45.70
   1   3  -1 2649.73   45.70
  -1  -3  -1 2600.94   45.40
  -1  -3  -1 2614.74   45.60
  -1  -3   1 2638.84   45.60
  -1  -3   1 2633.34   45.60
  -1   3  -1 2573.54   45.90
  -1  -3   1 2600.94   45.50
  -1  -3   1 2677.73   45.10
   1  -3  -1 2694.53   45.80
  -2  -3  -1  774.32   13.20
  -2  -3  -1  761.52   13.50
   2   3  -1  796.42   13.70
  -2  -3  -1  787.52   13.40
  -2  -3   1  757.12   13.50
  -2   3  -1  737.33   13.20
   2  -3  -1  772.72   13.30
  -2  -3   1  759.52   13.20
  -2  -3   1  755.12   13.20
  -3   3   1  536.45    9.10
  -3  -3  -1  521.15    9.00
   3   3  -1  535.95    9.10
  -3  -3  -1  531.95    9.30
  -3   3   1  536.95    9.30
   3   3   1  532.75    9.10
  -3   3  -1  518.35    9.20
   3  -3  -1  530.45    9.20
  -3  -3   1  519.75    9.30
  -3   3  -1  528.25    9.30
  -4   3   1  261.77    4.60
  -4   3   1  261.87    4.80
  -4  -3  -1  257.97    4.50
  -4  -3  -1  259.07    4.80
   4   3  -1  257.77    4.60
  -4  -3   1  253.27    4.80
  -4   3  -1  268.17    4.90
  -4   3  -1  255.47    4.80
   4  -3  -1  260.47    4.70
   5   3  -1  127.79    2.50
  -5  -3  -1  130.09    2.70
  -5   3   1  127.69    2.80
  -5  -3   1  131.69    2.80
  -5   3  -1  131.69    2.80
   5  -3  -1  130.19    2.50
  -6   3   1  353.96    6.60
  -6  -3  -1  350.16    6.50
  -6  -3   1  351.16    6.60
  -6   3  -1  351.16    6.60
  -7  -3  -1    9.20    0.80
  -7   3   1    7.80    0.90
  -7   3  -1    8.70    0.90
  -7  -3   1    8.90    0.90
  -8   3   1   10.70    1.10
  -8   3  -1   11.30    1.10
  -9   3   1    8.00    1.10
  -9   3  -1   10.20    1.20
 -10   3   1    1.30    1.00
 -10   3  -1    1.30    1.00
 -11   3   1    5.90    1.20
 -11   3  -1    7.80    1.30
   0  -4   1   26.10    0.90
   0  -4   1   28.40    0.80
   1   4  -1  240.78    4.40
  -1  -4  -1  248.38    4.40
  -1  -4  -1  244.28    4.40
  -1  -4   1  240.58    4.40
   1  -4  -1  236.58    4.40
  -1  -4   1  242.88    4.30
  -1  -4   1  242.48    4.40
  -1   4  -1  246.18    4.50
  -2  -4  -1  541.05    9.40
  -2  -4  -1  525.95    9.40
  -2  -4  -1  547.25    9.50
   2   4  -1  546.95    9.40
  -2  -4   1  540.35    9.40
  -2  -4   1  546.45    9.40
  -2   4  -1  541.05    9.50
   2  -4  -1  545.55    9.50
  -2  -4   1  531.35    9.50
  -2  -4   1  546.05    9.30
  -3   4   1    1.10    0.20
  -3  -4  -1    1.10    0.20
  -3  -4  -1    0.60    0.40
  -3  -4  -1    1.60    0.20
  -3   4   1    0.70    0.40
  -3  -4  -1    0.70    0.20
   3   4  -1    0.90    0.30
  -3   4  -1    1.20    0.40
  -3  -4   1    1.20    0.20
  -3   4  -1    0.70    0.40
   3  -4  -1    0.90    0.30
  -3  -4   1    1.30    0.20
  -3  -4   1    0.70    0.40
  -4   4   1  286.07    5.30
   4   4  -1  285.07    5.20
  -4   4   1  286.27    5.00
  -4  -4  -1  284.77    5.30
  -4   4  -1  291.27    5.50
  -4  -4   1  291.07    5.40
  -4   4  -1  286.57    5.30
   4  -4  -1  282.67    5.20
  -5   4   1  101.19    2.40
   5   4  -1  105.19    2.10
  -5  -4  -1  102.19    2.40
   5  -4  -1  102.29    2.20
  -5   4  -1   99.59    2.40
  -5  -4   1  105.19    2.40
  -6  -4  -1   70.69    1.90
  -6   4   1   75.19    2.10
  -6   4  -1   71.29    2.00
  -6  -4   1   68.69    2.00
  -7  -4  -1   46.50    1.60
  -7   4   1   45.80    1.70
  -7  -4   1   45.00    1.70
  -7   4  -1   45.20    1.70
  -8   4   1   68.79    2.30
  -8  -4   1   73.39    2.20
  -8   4  -1   71.79    2.30
  -9   4   1   40.30    1.90
  -9   4  -1   35.90    1.90
 -10   4   1   28.90    2.00
 -10   4  -1   29.20    1.90
 -11   4   1   24.70    1.90
 -11   4  -1   24.00    1.80
   0  -5   1 1089.79   19.50
   0  -5  -1 1051.19   19.00
   0  -5   1 1071.49   18.30
  -1  -5  -1  421.16    7.40
   1  -5   1  410.16    7.50
  -1  -5  -1  410.66    7.40
  -1  -5   1  426.46    7.40
  -1  -5   1  414.36    7.40
   1  -5  -1  421.66    7.50
  -2   5   1  217.68    3.90
   2   5  -1  207.38    4.00
  -2  -5  -1  220.48    3.90
  -2  -5  -1  208.18    4.00
  -2  -5   1  203.88    3.70
  -2   5  -1  211.98    3.90
  -2  -5   1  210.78    4.00
   2  -5  -1  204.78    4.00
  -2   5  -1  210.48    4.10
  -2  -5   1  209.08    3.90
   3   5  -1   37.50    1.10
  -3  -5  -1   37.50    0.90
  -3   5   1   34.10    1.10
  -3  -5  -1   36.30    0.90
  -3  -5  -1   38.60    0.90
  -3  -5  -1   37.80    1.20
  -3  -5   1   38.70    1.00
  -3  -5   1   38.70    1.20
   3  -5  -1   36.00    1.10
  -3  -5   1   39.20    0.80
  -3   5  -1   39.10    1.30
  -3   5  -1   38.10    1.20
  -3  -5   1   39.60    1.00
  -4   5   1   19.10    1.00
  -4   5   1   20.50    0.60
   4   5  -1   20.60    0.90
  -4  -5  -1   20.70    1.00
  -4   5  -1   21.60    0.90
  -4  -5   1   20.00    1.00
   4  -5  -1   22.50    0.90
   5   5  -1   97.99    2.20
  -5  -5  -1   96.39    2.40
  -5   5   1  100.09    2.40
  -5   5  -1   95.79    2.30
   5  -5  -1   99.29    2.20
  -5  -5   1  100.19    2.40
  -6  -5  -1   19.50    1.20
  -6   5   1   18.60    1.10
  -6   5  -1   15.70    1.20
  -6  -5   1   19.10    1.20
  -7   5   1   35.70    1.60
  -7  -5  -1   32.50    1.50
  -7  -5   1   31.40    1.50
  -7   5  -1   32.00    1.60
  -8   5   1   34.20    1.80
  -8   5  -1   35.80    1.80
  -8  -5   1   34.80    1.60
  -9   5   1   39.10    2.00
  -9   5  -1   42.00    2.00
 -10   5   1    2.70    1.10
 -10   5  -1    4.50    1.20
 -11   5   1   14.90    1.60
 -11   5  -1   16.10    1.60
   0  -6   1   73.29    1.80
   0  -6   1   75.09    1.60
  -1  -6  -1  101.59    2.20
   1  -6   1   99.39    2.20
   1  -6  -1   90.49    2.20
  -1  -6   1   98.89    2.20
  -1  -6   1   95.09    2.10
  -2  -6  -1  950.10   16.50
  -2   6   1  964.80   16.40
   2  -6   1  942.51   16.60
  -2  -6  -1  969.90   16.50
   2  -6  -1  945.01   16.60
  -2  -6   1  947.71   16.50
  -2  -6   1  948.81   18.90
  -2   6  -1  963.50   16.40
   3  -6   1  319.87    6.00
   3   6  -1  323.57    6.00
  -3  -6  -1  317.77    5.80
  -3   6   1  334.77    6.00
  -3  -6  -1  321.47    6.00
  -3  -6   1  321.77    6.00
   3  -6  -1  319.47    6.00
  -3  -6   1  330.17    5.60
  -3  -6   1  327.37    5.80
  -3   6  -1  327.67    6.00
  -4  -6  -1  763.32   13.10
   4  -6   1  768.22   13.60
  -4  -6  -1  772.62   13.10
  -4   6   1  771.62   13.60
  -4  -6  -1  768.42   13.60
  -4   6  -1  773.12   13.60
  -4  -6   1  768.02   13.60
  -4  -6   1  777.12   13.10
   4  -6  -1  784.42   13.60
   5  -6   1   72.79    1.90
  -5  -6  -1   71.99    2.10
  -5   6   1   74.89    2.10
  -5  -6   1   77.19    2.10
  -5   6  -1   80.59    2.10
   5  -6  -1   79.29    2.00
  -6  -6  -1   27.00    1.50
  -6   6   1   27.00    1.40
  -6   6  -1   29.90    1.50
  -6  -6   1   28.80    1.40
  -7   6   1   20.10    1.50
  -7   6  -1   21.40    1.50
  -7  -6   1   22.90    1.50
  -8   6   1   23.20    1.70
  -8   6  -1   28.20    1.70
  -8  -6   1   24.70    1.60
  -9   6   1    5.70    1.20
  -9   6  -1    6.50    1.20
 -10   6   1   15.10    1.60
 -10   6  -1   17.10    1.60
 -11   6   1    5.10    1.30
 -11   6  -1    5.80    1.40
   0  -7   1  410.56    7.60
   0  -7  -1  420.26    7.60
  -1  -7  -1  258.27    4.90
  -1   7   1  261.57    4.60
   1  -7   1  259.77    4.90
  -1  -7   1  251.87    4.80
   1  -7  -1  246.38    4.90
  -1   7  -1  254.27    4.60
  -1  -7   1  248.38    4.90
   2  -7   1  193.48    3.90
  -2   7   1  195.68    3.70
  -2  -7  -1  195.38    3.80
  -2  -7   1  192.58    3.80
   2  -7  -1  190.68    3.90
  -2  -7   1  197.18    3.90
  -2   7  -1  191.88    3.70
  -3   7   1  138.19    2.90
  -3  -7  -1  138.49    3.00
  -3  -7  -1  136.59    2.80
   3  -7   1  133.49    3.00
   3  -7  -1  138.29    3.00
  -3  -7   1  137.09    2.80
  -3   7  -1  139.69    2.90
  -3  -7   1  133.09    3.00
  -4  -7  -1    1.00    0.30
   4  -7   1    0.70    0.50
  -4  -7  -1    0.70    0.60
  -4   7   1    1.10    0.60
  -4  -7   1    0.40    0.30
  -4  -7   1    0.40    0.60
  -4   7  -1    0.00    0.60
   4  -7  -1    0.00    0.40
  -5  -7  -1  130.39    3.10
  -5   7   1  136.29    3.10
   5  -7   1  135.09    3.00
  -5  -7   1  133.49    3.10
   5  -7  -1  136.39    3.00
  -5   7  -1  135.19    3.10
  -6  -7  -1    3.30    0.80
  -6   7   1    1.80    0.80
  -6  -7   1    1.50    0.80
  -6   7  -1    2.10    0.70
  -7   7   1   15.60    1.30
  -7   7  -1   15.60    1.30
  -7  -7   1   15.30    1.30
  -8   7   1    4.20    1.00
  -8   7  -1    4.30    1.00
  -9   7   1    4.10    1.20
  -9   7  -1    4.00    1.10
 -10   7   1    3.60    1.20
 -10   7  -1    4.70    1.30
 -11   7   1    3.50    1.40
 -11   7  -1    2.50    1.30
   0  -8  -1  780.82   13.80
   0  -8   1  775.02   13.80
  -1   8   1   17.50    0.80
  -1  -8  -1   18.50    1.10
   1  -8   1   17.50    1.10
  -1   8  -1   19.40    0.80
   1  -8  -1   19.80    1.10
  -1  -8   1   18.00    1.10
  -2   8   1  341.67    6.20
  -2  -8  -1  335.27    6.40
   2  -8   1  335.57    6.50
   2  -8  -1  343.07    6.50
  -2   8  -1  353.26    6.30
  -2  -8   1  344.17    6.40
  -2  -8   1  343.17    6.40
  -3   8   1  125.99    2.70
   3  -8   1  122.39    2.90
  -3  -8  -1  124.49    2.60
  -3  -8   1  117.29    2.80
   3  -8  -1  117.49    2.80
  -3   8  -1  120.09    2.70
  -3  -8   1  118.19    2.60
   4  -8   1  175.58    3.70
  -4  -8  -1  173.58    3.30
  -4   8   1  168.28    3.60
  -4  -8   1  170.48    3.30
  -4  -8   1  170.68    3.80
   4  -8  -1  168.78    3.70
  -4   8  -1  175.28    3.70
   5  -8   1    3.10    0.60
  -5   8   1    4.30    0.80
   5  -8  -1    4.30    0.70
  -5  -8   1    3.40    0.80
  -5   8  -1    3.50    0.80
  -6   8   1   74.99    2.30
  -6  -8   1   86.49    2.60
  -6   8  -1   79.49    2.30
  -7   8   1    8.80    1.10
  -7   8  -1    7.00    1.10
  -7  -8   1    9.20    1.20
  -8   8   1   40.50    2.10
  -8   8  -1   37.30    2.00
  -9   8   1   22.10    1.90
  -9   8  -1   23.00    1.90
 -10   8   1    0.30    1.30
 -10   8  -1   -0.30    1.20
 -11   8   1    4.30    1.50
 -11   8  -1    3.60    1.50
   0  -9   1  114.89    2.80
   0   9  -1  111.79    2.30
   0  -9  -1  113.69    2.80
   1  -9   1   16.50    1.20
  -1  -9  -1   16.50    1.10
  -1   9   1   17.10    0.80
   1  -9  -1   13.40    1.20
  -1  -9   1   14.80    1.10
  -1   9  -1   16.30    0.80
  -2  -9  -1   73.59    2.00
  -2   9   1   73.39    1.80
   2  -9   1   70.79    2.20
   2  -9  -1   74.49    2.20
  -2  -9   1   76.29    2.10
  -2   9  -1   74.39    1.80
  -2  -9   1   76.79    2.00
  -3  -9  -1    4.80    0.60
  -3   9   1    5.20    0.70
   3  -9   1    5.00    0.70
   3  -9  -1    5.50    0.70
  -3  -9   1    6.40    0.60
  -3   9  -1    6.00    0.70
  -3  -9   1    6.60    0.90
   4  -9   1  117.19    2.90
  -4  -9  -1  112.59    2.50
  -4   9   1  115.09    2.80
  -4  -9   1  116.09    2.50
   4  -9  -1  121.19    3.00
  -4   9  -1  118.79    2.80
  -4  -9   1  115.69    3.00
   5  -9   1   21.60    1.40
  -5   9   1   22.20    1.30
   5  -9  -1   25.80    1.50
  -5  -9   1   24.00    1.60
  -5   9  -1   21.90    1.40
  -6   9   1   29.10    1.50
  -6  -9   1   31.50    1.80
  -6   9  -1   29.50    1.70
  -7   9   1   38.10    1.90
  -7   9  -1   35.70    1.90
  -8   9   1    2.40    1.10
  -8   9  -1    2.00    1.10
  -9   9   1    0.70    1.20
  -9   9  -1    1.10    1.20
 -10   9   1    5.00    1.40
 -10   9  -1    6.60    1.50
   0 -10  -1   41.50    1.70
   0 -10   1   40.50    1.60
   1 -10   1   41.80    1.70
  -1  10   1   46.10    1.30
  -1 -10  -1   44.10    1.70
   1 -10  -1   39.70    1.70
  -1 -10   1   44.80    1.70
  -1  10  -1   43.80    1.30
   2 -10   1  170.58    3.90
  -2  10   1  173.38    3.50
  -2 -10  -1  169.48    3.80
  -2  10  -1  168.18    3.50
   2 -10  -1  173.78    3.90
  -2 -10   1  172.98    3.80
   3 -10   1   41.10    1.80
  -3 -10  -1   41.60    1.50
  -3  10   1   43.30    1.50
  -3  10  -1   41.40    1.50
  -3 -10   1   43.60    1.50
   3 -10  -1   43.90    1.80
   4 -10   1  199.58    4.40
  -4 -10  -1  201.78    4.10
  -4  10   1  199.48    4.20
  -4  10  -1  197.98    4.20
  -4 -10   1  194.28    4.00
   4 -10  -1  196.68    4.40
   5 -10   1   45.40    1.90
  -5  10   1   44.70    1.80
   5 -10  -1   45.90    1.90
  -5  10  -1   46.80    1.90
  -6  10   1   90.79    2.70
  -6  10  -1   83.39    2.60
  -7  10   1   20.70    1.70
  -7  10  -1   22.30    1.60
  -8  10   1   34.00    2.10
  -8  10  -1   36.70    2.10
  -9  10   1   22.80    1.90
  -9  10  -1   22.70    1.90
 -10  10   1   20.10    1.90
 -10  10  -1   23.20    2.00
   0 -11  -1   41.90    1.80
   0 -11   1   40.00    1.80
   1 -11   1   39.20    1.80
  -1 -11  -1   39.90    1.70
  -1  11  -1   39.00    1.60
  -1 -11   1   37.40    1.70
   1 -11  -1   38.10    1.80
  -2 -11  -1    1.80    0.70
  -2  11   1    1.50    0.60
   2 -11   1    1.30    0.70
  -2  11  -1    1.70    0.60
   2 -11  -1    1.40    0.70
  -2 -11   1    1.00    0.60
   3 -11   1  146.59    3.60
  -3  11   1  143.99    3.20
  -3 -11  -1  142.49    3.30
  -3 -11   1  143.59    3.30
   3 -11  -1  147.89    3.60
  -3  11  -1  141.69    3.20
   4 -11   1    4.10    0.90
  -4  11   1    4.50    0.90
  -4  11  -1    4.20    0.80
   4 -11  -1    5.40    0.90
   5 -11   1   16.40    1.60
  -5  11   1   13.80    1.20
  -5  11  -1   13.70    1.20
   5 -11  -1   15.60    1.60
  -6  11   1    2.70    1.00
  -6  11  -1    2.80    0.90
  -7  11   1   31.10    2.00
  -7  11  -1   32.40    2.00
  -8  11   1    0.80    1.20
  -8  11  -1    0.20    1.20
  -9  11   1    2.00    1.40
  -9  11  -1    2.80    1.40
 -10  11   1    1.60    1.60
 -10  11  -1    2.10    1.50
   0 -12   1  155.98    3.80
   0 -12  -1  153.28    3.80
   1 -12   1   76.19    2.50
  -1 -12  -1   69.29    2.40
  -1 -12   1   74.29    2.40
   1 -12  -1   73.39    2.50
  -2 -12  -1  205.58    4.60
   2 -12   1  205.78    4.70
  -2  12   1  203.48    4.20
   2 -12  -1  211.08    4.80
  -2  12  -1  202.68    4.20
  -2 -12   1  199.08    4.50
   3 -12   1   56.79    2.30
  -3  12   1   52.89    1.80
  -3 -12  -1   53.29    1.90
   3 -12  -1   55.29    2.30
  -3  12  -1   56.49    1.80
  -3 -12   1   53.59    1.90
  -4  12   1   74.69    2.30
   4 -12   1   72.09    2.60
   4 -12  -1   73.19    2.60
  -4  12  -1   72.29    2.30
   5 -12   1    2.30    0.90
  -5  12   1    3.90    1.00
  -5  12  -1    2.80    1.00
   5 -12  -1    3.00    0.90
  -6  12   1   36.80    2.00
  -6  12  -1   33.00    1.90
  -7  12   1    6.50    1.30
  -7  12  -1    7.00    1.30
  -8  12   1    1.10    1.20
  -8  12  -1    1.30    1.30
  -9  12   1    4.80    1.50
  -9  12  -1    2.20    1.50
   0 -13   1   44.30    2.10
   0 -13  -1   45.90    2.10
  -1 -13  -1    0.70    0.80
   1 -13   1    3.40    0.90
  -1 -13   1    1.10    0.80
   1 -13  -1    1.50    0.90
   2 -13   1    3.10    1.00
  -2 -13  -1    3.50    0.90
  -2 -13   1    5.60    0.90
   2 -13  -1    3.40    1.00
   3 -13   1    0.50    0.80
  -3  13   1    0.60    0.70
  -3 -13  -1    0.20    0.70
  -3  13  -1    0.30    0.80
   3 -13  -1    0.90    0.90
  -3 -13   1    0.50    0.70
  -4  13   1   15.80    1.30
   4 -13   1   14.60    1.30
  -4  13  -1   16.40    1.30
   4 -13  -1   18.40    1.80
  -5  13   1    1.50    1.00
   5 -13   1    2.10    0.90
   5 -13  -1    2.70    0.90
  -5  13  -1    2.00    1.00
  -6  13   1    1.40    1.10
  -6  13  -1    3.30    1.10
  -7  13   1   29.00    2.10
  -7  13  -1   29.40    2.10
  -8  13   1    3.60    1.50
  -8  13  -1    7.10    1.50
  -9  13   1   20.30    2.00
  -9  13  -1   18.00    1.90
   0 -14   1   12.30    1.20
   0 -14  -1   13.60    1.30
   1 -14   1   38.40    2.10
  -1 -14  -1   36.00    2.00
   1 -14  -1   42.90    2.20
  -1 -14   1   37.70    2.00
   2 -14   1   26.40    2.00
  -2 -14  -1   28.20    1.80
  -2 -14   1   28.50    1.70
   2 -14  -1   27.20    2.00
  -3 -14  -1   10.10    1.00
   3 -14   1   12.30    1.80
  -3  14  -1   12.10    1.50
   3 -14  -1    8.90    1.80
  -3 -14   1    7.90    1.00
  -4  14   1    3.70    1.00
  -4  14  -1    3.20    1.00
  -5  14   1   32.20    1.90
  -5  14  -1   32.80    1.90
  -6  14   1   11.40    1.40
  -6  14  -1   14.20    1.50
  -7  14   1    2.70    1.30
  -7  14  -1    1.10    1.30
  -8  14   1    1.60    1.40
  -8  14  -1    4.50    1.50
  -4  15  -1   21.70    1.60
  -5  15   1   15.90    1.40
  -5  15  -1   13.90    1.40
  -6  15   1    6.80    1.30
  -6  15  -1    5.00    1.30
  -7  15   1    2.60    1.40
  -7  15  -1    2.30    1.30
  -8  15   1    1.40    1.50
  -8  15  -1    4.70    1.50
  -5  16  -1   28.30    2.50
  -6  16   1    6.70    1.40
  -6  16  -1    6.00    1.40
  -7  16   1    1.90    1.40
  -7  16  -1    1.00    1.40
   0   0  -2   47.80    0.80
   0   0   2   37.90    0.80
   0   0  -2   39.80    0.80
   0   0   2   42.10    0.80
  -1   0  -2 2121.89   46.00
  -1   0  -2 2222.28   42.00
   1   0   2 2318.87   46.70
   1   0  -2 2301.27   41.80
  -1   0   2 2313.77   40.90
   1   0   2 2280.47   41.90
   2   0  -2  926.91   16.20
  -2   0   2  925.41   16.10
   2   0   2  951.60   15.90
   2   0  -2  974.60   16.00
  -2   0  -2  902.81   16.30
   2   0   2  914.61   16.20
   3   0   2  194.88    3.60
  -3   0  -2  197.78    3.50
   3   0  -2  194.28    3.50
  -3   0  -2  195.58    3.60
  -3   0   2  198.08    3.60
  -4   0  -2  626.04   10.60
  -4   0  -2  615.14   10.70
  -4   0   2  624.44   10.70
  -4   0  -2  617.24   10.70
  -4   0   2  614.44   10.70
   4   0  -2  617.54   10.70
  -5   0   2   80.39    1.80
  -5   0  -2   79.89    1.80
  -5   0  -2   80.79    1.80
  -5   0  -2   80.89    1.70
  -5   0   2   79.19    1.80
  -6   0   2  273.87    5.20
  -6   0   2  276.77    5.10
  -6   0  -2  277.17    5.10
  -6   0  -2  276.67    5.20
  -7   0   2    3.90    0.70
  -7   0  -2    2.90    0.60
  -8   0   2   54.79    1.80
  -8   0  -2   48.90    1.70
  -9   0  -2   14.70    1.70
  -9   0   2   12.10    1.10
   0   1  -2 2572.74   51.79
   0  -1   2 2540.15   49.60
   0  -1  -2 2772.72   52.99
   0  -1   2 2641.14   52.89
   0   1  -2 2705.43   51.89
   1   1  -2   17.90    0.40
  -1  -1  -2   17.80    0.50
  -1  -1  -2   18.60    0.50
  -1   1   2   17.80    0.50
   1  -1   2   18.90    0.50
   1   1  -2   18.00    0.50
  -1   1  -2   18.60    0.50
  -1  -1   2   16.80    0.50
   1   1   2   18.20    0.50
  -1   1  -2   16.70    0.60
  -1  -1   2   17.30    0.50
   1   1   2   17.50    0.50
   1  -1  -2   16.50    0.50
   2   1  -2 1118.49   19.20
   2   1  -2 1110.29   19.10
   2  -1   2 1095.89   19.60
  -2  -1  -2 1123.69   19.30
  -2   1   2 1105.19   19.50
   2  -1   2 1147.49   19.30
  -2  -1  -2 1085.69   19.60
   2  -1  -2 1089.89   19.60
  -2  -1   2 1127.89   19.40
   2   1   2 1127.79   19.50
  -2   1  -2 1137.39   19.90
   2  -1  -2 1133.19   19.40
   2   1   2 1126.19   19.30
  -3  -1  -2  414.56    7.10
   3   1  -2  409.76    6.90
   3   1  -2  408.36    6.90
  -3   1   2  404.16    7.00
  -3  -1  -2  405.26    7.00
   3  -1   2  415.56    6.90
   3   1   2  405.76    7.00
   3  -1  -2  392.86    7.10
   3  -1  -2  400.86    6.90
  -3   1  -2  405.96    7.20
  -3  -1   2  404.56    7.10
  -4   1   2  168.48    3.20
   4   1  -2  169.18    3.00
  -4   1   2  166.18    3.10
  -4  -1  -2  169.88    3.10
   4  -1   2  170.18    2.90
  -4  -1  -2  168.68    3.10
   4   1   2  159.78    3.10
  -4   1  -2  168.38    3.20
  -4   1  -2  165.48    3.00
  -4   1  -2  169.48    3.20
   4  -1  -2  165.58    2.90
  -4  -1   2  163.78    3.20
  -5   1   2  125.49    2.50
  -5  -1  -2  131.29    2.60
  -5   1   2  127.69    2.70
  -5  -1  -2  130.89    2.60
  -5  -1  -2  129.59    2.60
  -5   1  -2  132.99    2.40
  -5   1  -2  129.59    2.70
  -5  -1   2  131.69    2.60
  -5  -1   2  129.89    2.70
   5  -1  -2  132.49    2.40
  -5   1  -2  133.19    2.70
  -6  -1  -2  242.88    4.50
  -6  -1  -2  240.28    4.60
  -6   1   2  241.18    4.70
  -6  -1  -2  239.28    4.50
  -6   1   2  240.48    4.50
  -6  -1   2  243.98    4.60
  -6   1  -2  242.78    4.70
  -6   1  -2  248.58    4.70
  -6  -1   2  250.07    4.70
  -7   1   2    7.10    0.80
  -7  -1  -2    6.80    0.70
  -7  -1   2    9.10    0.80
  -7  -1   2    9.50    0.80
  -7   1  -2    8.40    0.80
  -8   1   2   70.49    2.10
  -8  -1   2   69.29    2.00
  -8   1  -2   66.49    2.00
  -9   1   2   -0.50    0.70
  -9   1  -2   -0.30    0.80
 -10   1   2    6.80    1.10
   0  -2   2  176.28    3.10
   0   2  -2  171.48    3.10
   0   2  -2  173.98    3.10
   0  -2  -2  181.08    3.20
   1  -2   2 1621.44   27.50
   1   2  -2 1590.04   27.40
  -1   2   2 1531.85   27.30
  -1  -2  -2 1581.34   27.40
   1   2  -2 1576.94   26.90
   1   2   2 1572.14   27.30
  -1  -2   2 1567.84   27.30
  -1  -2   2 1536.95   27.20
  -1  -2   2 1565.64   29.00
   1  -2  -2 1546.45   27.40
  -1   2  -2 1585.34   27.50
  -2  -2  -2  605.64   11.10
   2   2  -2  614.54   10.60
  -2  -2  -2  595.64   10.40
  -2  -2  -2  601.24   10.50
   2  -2   2  621.44   10.60
  -2  -2  -2  602.14   12.40
  -2   2   2  610.24   10.30
   2  -2  -2  603.14   10.40
   2   2   2  600.74   10.40
  -2  -2   2  604.44   10.40
   2  -2  -2  588.64   10.40
  -2   2  -2  588.24   10.40
  -2  -2   2  607.44   12.20
  -2  -2   2  611.04   10.80
   3   2  -2  177.48    3.20
  -3  -2  -2  177.78    3.20
  -3   2   2  184.78    3.50
  -3   2   2  180.58    3.20
  -3  -2  -2  179.78    3.30
   3   2   2  177.68    3.20
   3   2   2  176.58    3.20
  -3   2  -2  180.08    3.40
  -3  -2   2  170.78    3.30
   3  -2  -2  181.48    3.20
  -4   2   2  426.76    7.60
   4   2  -2  421.86    7.30
  -4  -2  -2  420.96    7.50
  -4   2   2  422.36    7.40
  -4  -2  -2  417.36    7.40
  -4   2  -2  431.76    7.60
  -4   2  -2  432.66    7.60
  -4  -2   2  431.36    7.60
   4  -2  -2  433.76    7.40
   4   2   2  421.66    7.40
  -5   2   2  389.36    6.90
  -5  -2  -2  400.26    7.10
  -5   2   2  388.66    7.10
  -5  -2  -2  392.36    6.90
  -5  -2  -2  392.56    6.90
   5   2  -2  410.06    6.80
  -5  -2   2  389.06    7.10
  -5  -2   2  385.36    7.00
  -5   2  -2  387.96    7.10
   5  -2  -2  389.86    6.80
  -5   2  -2  391.96    7.20
  -6  -2  -2  207.98    3.90
  -6  -2  -2  205.88    3.90
  -6   2   2  206.58    4.10
  -6  -2   2  199.08    4.00
  -6   2  -2  198.58    4.10
  -6   2  -2  193.18    4.00
  -6  -2   2  199.38    3.90
  -7   2   2  331.17    6.40
  -7  -2   2  330.87    6.30
  -7  -2   2  338.67    6.30
  -7   2  -2  330.67    6.40
  -8   2   2   19.50    1.30
  -8   2  -2   19.00    1.30
  -9   2   2   18.50    1.40
  -9   2  -2   16.30    1.30
 -10   2   2   19.10    1.40
 -10   2  -2   19.40    1.60
   0  -3   2  373.36    6.40
   0   3  -2  372.16    6.40
   0   3  -2  362.06    6.40
   0  -3  -2  375.96    6.50
   0  -3   2  356.16    6.40
   1   3  -2  112.39    2.00
   1   3  -2  114.89    2.20
  -1   3   2  113.49    2.10
  -1  -3  -2  113.69    2.10
  -1  -3   2  110.09    2.00
   1  -3  -2  107.99    2.10
  -1  -3   2  109.69    2.10
  -1  -3   2  109.49    2.10
  -1  -3   2  105.89    2.10
   2   3  -2  200.48    3.70
  -2  -3  -2  203.48    3.60
  -2  -3  -2  196.78    3.60
  -2  -3  -2  197.48    3.70
  -2  -3  -2  200.18    3.60
   2  -3  -2  205.48    3.70
  -2  -3   2  210.08    3.60
  -2  -3   2  207.08    3.80
  -2  -3   2  212.48    3.60
  -2   3  -2  199.48    3.80
  -3   3   2  927.31   15.70
  -3  -3  -2  903.71   15.80
   3   3  -2  917.61   15.90
  -3   3   2  922.81   15.80
  -3  -3  -2  915.01   15.70
  -3  -3   2  895.11   15.70
  -3   3  -2  914.81   15.70
  -3   3  -2  909.01   15.80
   3  -3  -2  894.31   16.00
  -4  -3  -2   27.80    0.70
  -4   3   2   28.20    1.00
   4   3  -2   26.90    0.80
  -4  -3  -2   26.10    0.90
  -4   3   2   27.60    0.80
   4  -3  -2   30.10    0.80
  -4   3  -2   28.50    1.00
  -4  -3   2   29.40    1.00
  -4   3  -2   29.90    1.10
  -5   3   2  276.57    5.20
  -5   3   2  277.17    4.90
   5   3  -2  284.77    4.90
  -5  -3  -2  276.37    4.80
  -5  -3  -2  279.17    5.20
  -5   3  -2  269.47    5.30
  -5   3  -2  267.47    5.20
  -5  -3   2  274.07    5.20
   5  -3  -2  270.67    4.90
  -6   3   2   59.39    1.80
  -6  -3  -2   59.79    1.70
  -6  -3   2   58.69    1.80
  -6   3  -2   61.39    1.80
  -7   3   2    2.50    0.80
  -7   3  -2    4.30    0.80
  -7  -3   2    5.40    0.80
  -8   3   2   34.40    1.60
  -8   3  -2   32.20    1.60
  -9   3   2   11.20    1.20
  -9   3  -2   10.10    1.10
 -10   3   2   -0.20    0.90
 -10   3  -2    0.20    1.00
 -11   3   2    9.20    1.30
 -11   3  -2    7.30    1.20
   0  -4   2  520.35    8.90
   0   4  -2  514.75    9.00
   1   4  -2    7.40    0.60
   1  -4   2    7.00    0.40
  -1  -4  -2    6.60    0.50
  -1  -4   2    5.90    0.40
  -1   4  -2    5.80    0.60
  -1  -4   2    6.80    0.50
  -1  -4   2    6.40    0.50
  -2  -4  -2  268.67    4.70
   2   4  -2  263.37    4.80
  -2  -4  -2  261.87    4.80
  -2  -4  -2  271.17    4.70
   2  -4  -2  262.57    4.80
  -2   4  -2  252.97    4.90
  -2  -4   2  264.17    4.80
  -2  -4   2  266.37    4.60
  -2  -4   2  265.17    4.70
  -2  -4   2  260.67    4.70
  -3  -4  -2   28.30    0.70
  -3   4   2   28.50    0.70
  -3   4   2   28.50    0.90
  -3  -4  -2   29.20    0.70
   3   4  -2   27.50    0.90
  -3  -4  -2   27.30    0.90
  -3  -4  -2   27.30    0.70
  -3  -4   2   27.30    0.90
  -3   4  -2   26.40    1.10
  -3  -4   2   28.70    0.70
  -3   4  -2   25.90    0.90
   3  -4  -2   26.10    0.90
  -3  -4   2   27.30    0.70
  -4   4   2  207.88    4.10
   4   4  -2  211.78    3.90
  -4  -4  -2  211.78    3.70
  -4  -4  -2  212.58    4.10
  -4   4   2  214.38    3.80
   4  -4  -2  207.08    4.00
  -4   4  -2  211.88    4.20
  -4  -4   2  210.98    4.10
  -4   4  -2  214.18    4.10
  -5  -4  -2  156.98    3.30
   5   4  -2  156.08    3.00
  -5   4   2  157.88    3.30
   5  -4  -2  156.18    3.10
  -5  -4   2  157.48    3.30
  -5   4  -2  160.18    3.40
  -5   4  -2  158.88    3.30
  -6   4   2  176.18    3.70
  -6  -4  -2  167.48    3.60
  -6  -4   2  169.88    3.70
  -6   4  -2  172.88    3.70
  -7   4   2    9.90    1.00
  -7  -4   2   10.00    0.90
  -7   4  -2   10.20    1.00
  -8   4   2   68.09    2.30
  -8  -4   2   65.29    2.10
  -8   4  -2   65.79    2.20
  -9   4   2    5.30    1.10
  -9   4  -2    5.70    1.10
 -10   4   2   17.00    1.50
 -10   4  -2   19.50    1.60
 -11   4   2    1.80    1.10
 -11   4  -2    2.40    1.10
   0  -5   2  340.47    6.20
   0  -5   2  344.97    6.00
   0   5  -2  332.27    6.10
   0  -5  -2  347.67    6.20
   1   5  -2  702.63   12.30
  -1  -5  -2  713.33   12.30
  -1  -5   2  724.13   12.30
  -1  -5   2  707.73   12.20
   1  -5  -2  683.63   12.30
  -1   5  -2  707.13   12.30
  -2   5   2  599.24   10.30
   2   5  -2  593.84   10.40
  -2  -5  -2  588.44   10.30
  -2   5  -2  590.44   10.50
   2  -5  -2  592.54   10.40
  -2  -5   2  580.94   10.40
  -2  -5   2  597.84   10.20
  -2  -5   2  587.24   10.30
  -2   5  -2  602.74   10.30
  -3  -5  -2  632.54   10.60
  -3  -5  -2  629.94   10.90
  -3  -5  -2  618.84   10.60
  -3  -5  -2  615.54   10.60
   3   5  -2  620.54   10.80
  -3   5   2  633.94   10.80
  -3  -5   2  593.34   10.90
  -3   5  -2  620.24   11.00
  -3   5  -2  621.34   10.80
  -3  -5   2  611.04   10.60
   3  -5  -2  594.84   10.80
  -3  -5   2  604.54   10.60
  -4   5   2   11.30    0.50
   4   5  -2   12.30    0.70
  -4  -5  -2   11.20    0.40
  -4   5   2   11.30    0.80
  -4  -5  -2   11.90    0.90
  -4   5  -2   11.10    0.80
  -4   5  -2    9.90    1.00
  -4  -5   2   11.80    0.90
   4  -5  -2   10.80    0.70
   5   5  -2  109.19    2.30
  -5   5   2  111.69    2.50
  -5  -5  -2  112.99    2.60
   5  -5  -2  102.29    2.30
  -5  -5   2  105.69    2.60
  -5   5  -2  107.49    2.60
  -6   5   2   36.40    1.50
  -6  -5  -2   41.80    1.50
  -6  -5   2   38.90    1.50
  -6   5  -2   38.40    1.50
  -7   5   2   96.09    2.70
  -7  -5   2   95.49    2.60
  -7   5  -2  101.59    2.70
  -8   5   2   21.70    1.60
  -8  -5   2   17.50    1.50
  -8   5  -2   19.40    1.50
  -9   5   2   62.49    2.50
  -9   5  -2   65.59    2.40
 -10   5   2    3.10    1.20
 -10   5  -2    3.80    1.10
 -11   5   2    0.40    1.10
 -11   5  -2    1.40    1.10
   0  -6   2   26.30    0.90
   0  -6   2   24.70    1.00
  -1  -6  -2  898.01   15.30
   1   6  -2  891.71   15.30
   1  -6   2  862.71   15.30
  -1   6  -2  882.11   15.30
  -1  -6   2  884.81   15.30
   1  -6  -2  867.61   15.30
  -1  -6   2  879.71   15.20
   2   6  -2  391.36    7.20
  -2  -6  -2  406.36    7.20
  -2   6   2  403.46    7.10
  -2  -6   2  398.06    7.10
   2  -6  -2  389.26    7.20
  -2   6  -2  394.36    7.30
  -2   6  -2  391.26    7.10
  -2  -6   2  400.96    7.20
  -3   6   2   20.80    1.00
  -3  -6  -2   20.20    0.80
   3   6  -2   20.00    1.00
  -3  -6  -2   21.50    1.00
  -3  -6   2   19.70    0.60
  -3  -6   2   18.20    1.00
  -3   6  -2   20.30    0.90
  -3  -6   2   19.50    0.80
   3  -6  -2   20.30    1.00
   4   6  -2  342.67    6.30
  -4   6   2  344.17    6.40
  -4  -6  -2  347.67    5.90
  -4  -6  -2  336.47    6.00
  -4  -6  -2  325.17    6.40
  -4   6   2  335.47    6.00
  -4  -6   2  350.76    6.50
   4  -6  -2  342.77    6.40
  -4  -6   2  343.97    5.90
  -4   6  -2  349.87    6.40
   5   6  -2   87.59    2.00
  -5  -6  -2   83.69    2.20
  -5   6   2   82.59    2.20
  -5  -6   2   83.09    2.30
  -5   6  -2   83.39    2.20
   5  -6  -2   81.09    2.10
  -6   6   2   50.79    1.80
  -6   6  -2   52.29    1.80
  -6  -6   2   51.09    1.80
  -7   6   2    6.90    1.00
  -7   6  -2    5.80    1.00
  -7  -6   2    5.70    0.90
  -8   6   2   43.00    2.00
  -8   6  -2   41.80    2.00
  -8  -6   2   42.80    2.00
  -9   6   2   -0.40    1.00
  -9   6  -2   -0.50    1.00
 -10   6   2    1.40    1.20
 -10   6  -2    1.00    1.10
 -11   6   2    0.10    1.20
 -11   6  -2   -0.20    1.10
   0  -7   2   83.29    1.90
   0  -7  -2   80.09    2.00
   0  -7   2   83.69    2.00
   1  -7   2  361.86    6.90
  -1  -7  -2  367.76    6.90
  -1   7   2  381.16    6.60
  -1  -7   2  381.06    6.90
  -1   7  -2  377.96    6.60
  -1  -7   2  367.96    6.80
   1  -7  -2  373.36    6.90
   2  -7   2  387.46    7.20
  -2   7   2  389.96    7.00
  -2  -7  -2  392.96    7.10
  -2  -7   2  390.96    7.10
  -2   7  -2  383.96    7.00
  -2  -7   2  391.66    7.20
   2  -7  -2  389.96    7.20
  -3   7   2  704.43   12.30
  -3  -7  -2  695.43   12.30
   3  -7   2  707.73   12.50
   3   7  -2  697.83   12.40
  -3  -7   2  700.23   12.30
  -3  -7   2  694.83   12.50
  -3   7  -2  706.03   12.30
   3  -7  -2  702.73   12.50
  -4   7   2   19.40    1.10
   4  -7   2   17.10    1.00
  -4  -7  -2   17.20    0.70
  -4  -7   2   17.30    0.70
   4  -7  -2   15.90    1.00
  -4   7  -2   15.80    1.00
  -4  -7   2   15.00    1.20
   5  -7   2  102.09    2.50
  -5   7   2  102.39    2.60
  -5   7  -2   97.59    2.50
   5  -7  -2   98.09    2.50
  -5  -7   2   99.69    2.60
  -6   7   2   73.09    2.30
  -6  -7   2   85.59    2.40
  -6   7  -2   85.29    2.40
  -7   7   2   57.39    2.10
  -7  -7   2   63.09    2.20
  -7   7  -2   57.19    2.20
  -8   7   2   17.10    1.50
  -8  -7   2   16.60    1.40
  -8   7  -2   15.60    1.50
  -9   7   2   12.50    1.40
  -9   7  -2   12.50    1.40
 -10   7   2    9.60    1.40
 -10   7  -2    8.90    1.40
 -11   7   2    5.40    1.50
 -11   7  -2    2.00    1.30
   0  -8  -2   11.50    1.00
   0  -8   2   10.70    1.00
  -1   8   2  781.12   13.00
  -1  -8  -2  751.12   13.30
   1  -8   2  753.02   13.40
  -1   8  -2  751.82   13.00
   1  -8  -2  730.03   13.40
  -1  -8   2  752.22   13.30
  -1  -8   2  741.83   13.20
   2  -8   2    1.00    0.60
  -2   8   2    1.10    0.50
  -2  -8  -2    0.70    0.50
  -2   8  -2    2.50    0.50
  -2  -8   2    1.20    0.50
   2  -8  -2    0.30    0.50
  -2  -8   2    1.80    0.50
  -3  -8  -2  151.78    3.10
  -3   8   2  154.08    3.20
   3  -8   2  155.68    3.40
  -3  -8   2  145.19    3.30
  -3   8  -2  149.69    3.20
  -3  -8   2  149.99    3.10
   3  -8  -2  149.09    3.40
  -4  -8  -2    2.80    0.40
  -4   8   2    3.30    0.70
   4  -8   2    2.80    0.60
  -4  -8   2    3.10    0.40
  -4  -8   2    2.70    0.70
  -4   8  -2    3.00    0.70
   4  -8  -2    2.50    0.60
   5  -8   2   41.30    1.60
  -5   8   2   39.40    1.60
  -5  -8   2   41.20    1.80
  -5   8  -2   36.50    1.50
   5  -8  -2   38.10    1.50
  -6   8   2   19.90    1.50
  -6  -8   2   15.70    1.30
  -6   8  -2   15.70    1.30
  -7   8   2    8.80    1.10
  -7   8  -2    7.80    1.10
  -7  -8   2    8.50    1.20
  -8   8   2   10.80    1.40
  -8   8  -2    8.40    1.30
  -9   8   2   23.10    1.80
  -9   8  -2   26.00    1.90
 -10   8   2    2.00    1.30
 -10   8  -2    2.60    1.30
 -11   8   2   -0.10    1.40
 -11   8  -2    2.80    1.40
   0  -9   2 1527.95   26.40
   0   9  -2 1516.45   25.90
   0  -9  -2 1529.75   26.40
  -1  -9  -2  152.78    3.40
  -1   9   2  165.28    3.10
   1  -9   2  160.08    3.50
  -1   9  -2  150.08    3.10
  -1  -9   2  148.59    3.40
   1  -9  -2  149.69    3.50
   2  -9   2  329.27    6.60
  -2  -9  -2  340.87    6.50
  -2   9   2  342.87    6.30
  -2   9  -2  345.57    6.30
  -2  -9   2  353.66    6.50
   2  -9  -2  339.07    6.60
  -2  -9   2  336.97    6.50
  -3  -9  -2  167.88    3.50
   3  -9   2  170.28    3.80
  -3   9   2  171.68    3.50
  -3  -9   2  172.48    3.80
  -3  -9   2  168.48    3.60
   3  -9  -2  169.98    3.80
  -3   9  -2  169.78    3.50
   4  -9   2    8.80    0.90
  -4  -9  -2    8.50    0.70
  -4   9   2    8.00    0.80
  -4  -9   2    6.90    0.70
  -4  -9   2    7.40    1.00
  -4   9  -2    6.20    0.80
   4  -9  -2    4.10    0.70
  -5   9   2  116.29    3.00
   5  -9   2  121.99    3.00
  -5  -9   2  123.89    3.20
  -5   9  -2  117.69    2.90
   5  -9  -2  121.99    3.00
  -6   9   2   49.20    2.00
  -6  -9   2   50.09    2.10
  -6   9  -2   49.90    2.00
  -7   9   2   21.40    1.70
  -7  -9   2   21.80    1.80
  -7   9  -2   21.10    1.70
  -8   9   2    3.90    1.20
  -8   9  -2    2.30    1.20
  -9   9   2   10.70    1.50
  -9   9  -2   12.40    1.60
 -10   9   2   11.60    1.70
 -10   9  -2    5.50    1.50
   0 -10   2    3.90    0.80
   0 -10  -2    3.30    0.70
   1 -10   2   58.69    2.00
  -1  10   2   58.59    1.50
  -1 -10  -2   54.99    1.90
  -1  10  -2   57.69    1.50
   1 -10  -2   56.29    2.00
  -1 -10   2   58.69    1.90
  -2 -10  -2    0.90    0.60
   2 -10   2    1.20    0.70
  -2  10   2    1.00    0.60
  -2 -10   2    2.50    0.60
  -2  10  -2    1.50    0.60
   2 -10  -2    0.70    0.60
  -3 -10  -2   94.09    2.40
  -3  10   2   92.59    2.30
   3 -10   2   92.59    2.60
  -3  10  -2   88.69    2.30
   3 -10  -2   89.59    2.60
  -3 -10   2   89.89    2.50
  -3 -10   2   90.79    2.30
  -4  10   2   12.60    1.00
   4 -10   2   14.00    1.40
  -4 -10  -2   12.80    1.00
  -4 -10   2   16.00    1.30
  -4  10  -2   14.30    1.10
  -4 -10   2   16.20    1.00
   4 -10  -2   16.50    1.40
  -5  10   2    4.80    0.90
   5 -10   2    6.40    0.90
   5 -10  -2    4.80    0.90
  -5  10  -2    6.30    1.00
  -5 -10   2    5.50    1.10
  -6  10   2    7.40    1.10
  -6  10  -2    7.30    1.10
  -6 -10   2    7.90    1.20
  -7  10   2    3.00    1.10
  -7  10  -2    3.40    1.10
  -8  10   2   10.00    1.40
  -8  10  -2   11.20    1.40
  -9  10   2    6.30    1.40
  -9  10  -2    5.60    1.40
 -10  10   2    7.80    1.70
 -10  10  -2    7.00    1.60
   0 -11  -2   81.89    2.50
   0 -11   2   84.09    2.50
   1 -11   2  284.77    5.90
  -1 -11  -2  281.77    5.80
  -1  11  -2  289.37    5.40
  -1 -11   2  280.07    5.80
   1 -11  -2  288.67    5.90
  -2  11   2   20.90    1.10
  -2 -11  -2   21.90    1.40
   2 -11   2   21.40    1.50
  -2  11  -2   21.50    1.10
   2 -11  -2   17.50    1.50
  -2 -11   2   21.90    1.40
  -3 -11  -2  134.39    3.20
  -3  11   2  137.99    3.20
   3 -11   2  137.39    3.50
   3 -11  -2  142.09    3.60
  -3 -11   2  140.19    3.30
  -3  11  -2  137.89    3.10
  -4  11   2    5.70    0.90
   4 -11   2    5.00    0.90
  -4  11  -2    6.10    0.90
   4 -11  -2    6.10    0.90
   5 -11   2   59.99    2.30
  -5  11   2   57.29    2.10
   5 -11  -2   59.79    2.30
  -5  11  -2   57.89    2.00
  -6  11   2   10.40    1.20
  -6  11  -2   10.20    1.20
  -7  11   2   12.70    1.40
  -7  11  -2   14.70    1.50
  -8  11   2    4.30    1.30
  -8  11  -2    4.50    1.30
  -9  11   2   14.40    1.70
  -9  11  -2   14.00    1.80
 -10  11   2    2.40    1.50
 -10  11  -2    4.50    1.50
   0 -12  -2    7.20    0.90
   0 -12   2    5.90    0.90
   1 -12   2   65.99    2.40
  -1 -12  -2   65.39    2.30
  -1 -12   2   66.99    2.30
   1 -12  -2   65.79    2.40
  -2  12   2   96.09    2.30
  -2 -12  -2   93.79    2.70
   2 -12   2   91.29    2.90
   2 -12  -2   99.29    2.90
  -2 -12   2   89.99    2.70
  -2  12  -2   91.09    2.30
  -3 -12  -2   54.59    2.00
  -3  12   2   55.59    1.80
   3 -12   2   56.79    2.30
  -3  12  -2   55.19    1.90
   3 -12  -2   55.09    2.30
  -3 -12   2   55.89    2.00
  -4  12   2   36.70    1.70
   4 -12   2   40.50    2.00
  -4  12  -2   38.70    1.70
   4 -12  -2   41.60    2.10
  -5  12   2   35.50    1.80
   5 -12   2   33.40    1.90
   5 -12  -2   33.40    1.90
  -5  12  -2   32.90    1.90
  -6  12   2   19.10    1.50
  -6  12  -2   18.40    1.50
  -7  12   2   38.00    2.20
  -7  12  -2   44.30    2.20
  -8  12   2   12.20    1.60
  -8  12  -2   15.10    1.60
  -9  12   2    0.50    1.50
  -9  12  -2    0.70    1.50
   0 -13  -2   32.00    1.90
   0 -13   2   32.70    1.90
  -1 -13  -2   44.40    2.10
   1 -13   2   43.90    2.20
   1 -13  -2   44.60    2.20
  -1 -13   2   47.40    2.10
   2 -13   2    3.80    1.00
  -2 -13  -2    4.80    0.90
  -2 -13   2    3.20    0.80
   2 -13  -2    4.10    1.00
   3 -13   2   23.20    1.80
  -3  13   2   25.20    1.40
  -3 -13  -2   21.50    1.50
  -3 -13   2   22.00    1.50
   3 -13  -2   20.70    1.80
  -3  13  -2   22.10    1.40
   4 -13   2   19.70    1.80
  -4  13   2   16.50    1.40
   4 -13  -2   18.50    1.80
  -4  13  -2   18.20    1.50
  -5  13   2   44.90    2.00
   5 -13   2   43.00    2.40
   5 -13  -2   44.00    2.60
  -5  13  -2   45.40    2.00
  -6  13   2   17.60    1.50
  -6  13  -2   14.70    1.50
  -7  13   2   36.20    2.20
  -7  13  -2   37.30    2.20
  -8  13   2    5.20    1.50
  -8  13  -2    4.90    1.50
  -9  13   2    2.00    1.50
  -9  13  -2    1.20    1.50
   0 -14  -2   11.70    1.20
   0 -14   2   12.50    1.30
  -1 -14  -2   22.40    1.80
   1 -14   2   25.50    1.90
  -1 -14   2   25.20    1.80
   1 -14  -2   25.20    1.90
   2 -14   2   49.20    2.40
  -2 -14  -2   46.80    2.10
   2 -14  -2   50.89    2.40
  -2 -14   2   50.99    2.20
  -3 -14  -2    9.80    1.00
   3 -14  -2    9.60    1.60
  -3 -14   2    9.40    1.00
  -3  14  -2    7.40    1.00
  -4  14   2   24.60    1.70
  -4  14  -2   21.00    1.60
  -5  14   2    2.70    1.00
  -5  14  -2   -0.10    1.00
  -6  14   2    1.00    1.10
  -6  14  -2    1.70    1.10
  -7  14   2   -1.80    1.20
  -7  14  -2   -1.50    1.20
  -8  14   2    7.80    1.60
  -8  14  -2    5.20    1.60
  -4  15  -2   10.30    1.20
  -5  15   2    7.50    1.20
  -5  15  -2    8.80    1.20
  -6  15   2    7.00    1.40
  -6  15  -2    7.10    1.40
  -7  15   2   15.50    1.70
  -7  15  -2   15.40    1.70
  -8  15   2   -0.30    1.50
  -8  15  -2    2.40    1.50
  -5  16  -2   21.30    1.80
  -6  16   2   13.00    1.60
  -6  16  -2   12.80    1.60
  -7  16   2   10.10    1.60
  -7  16  -2   12.50    1.70
   0   0   3   -1.30    0.20
   0   0   3   -1.50    0.20
   0   0  -3   -1.20    0.20
   0   0  -3   -1.10    0.20
  -1   0  -3 2719.63   50.59
   1   0   3 2662.93   53.49
  -1   0   3 2705.83   52.89
   1   0   3 2775.72   46.70
   1   0  -3 2667.83   52.79
  -1   0  -3 2724.03   56.79
   2   0  -3   32.70    0.70
  -2   0  -3   30.50    0.80
   2   0   3   32.00    0.70
  -2   0   3   32.40    0.80
   2   0   3   29.90    0.80
   3   0  -3    4.90    0.30
  -3   0   3    5.10    0.40
   3   0   3    5.10    0.30
  -3   0  -3    4.20    0.40
   3   0   3    4.80    0.40
   3   0  -3    4.30    0.40
  -4   0  -3  607.74   10.60
  -4   0   3  601.04   10.60
  -4   0  -3  611.14   10.60
   4   0   3  604.74   10.30
   4   0  -3  608.14   10.50
  -4   0   3  615.84   10.60
   4   0  -3  613.84   10.30
  -4   0  -3  609.94   10.40
  -5   0  -3  313.87    5.70
  -5   0   3  309.77    5.70
  -5   0   3  313.37    5.70
  -5   0  -3  311.37    5.70
  -6   0  -3   68.99    1.70
  -6   0  -3   72.09    1.80
  -6   0   3   70.29    1.70
  -6   0   3   68.39    1.80
  -7   0   3    0.80    0.60
  -7   0  -3    0.30    0.60
  -8   0  -3    1.00    0.70
  -8   0   3    2.20    0.70
  -9   0   3    2.40    0.80
   0  -1   3  231.68    4.00
   0   1  -3  222.38    4.00
   0   1   3  220.48    4.00
   0   1  -3  238.38    4.10
   0  -1  -3  239.38    4.10
   0  -1   3  233.68    4.10
   1   1  -3 6357.56  114.79
   1   1  -3 6140.49  109.89
  -1  -1  -3 6299.87  113.79
  -1   1   3 6056.09  113.59
  -1  -1  -3 6069.79  115.39
   1  -1   3 6125.59  113.59
  -1   1   3 6181.98  114.19
   1   1   3 6217.18  114.99
  -1  -1   3 6250.88  115.89
   1   1   3 5973.00  112.89
   1  -1  -3 6095.59  113.79
  -1   1  -3 6163.38  113.59
  -1   1  -3 6069.99  117.89
  -1  -1   3 6063.09  111.49
  -2   1   3  791.32   14.20
   2   1  -3  801.52   14.10
  -2  -1  -3  768.62   17.90
   2  -1   3  808.42   13.90
   2  -1   3  804.32   14.00
   2   1   3  827.82   14.00
   2   1   3  791.22   13.90
   2  -1  -3  821.92   14.10
  -2   1  -3  842.42   14.70
  -2  -1   3  814.72   13.80
  -3  -1  -3   25.10    0.70
   3   1  -3   25.30    0.60
  -3   1   3   26.20    0.70
  -3  -1  -3   26.40    0.70
   3   1  -3   26.20    0.60
   3  -1   3   25.80    0.60
  -3  -1   3   21.50    0.80
   3   1   3   21.60    0.60
  -3   1  -3   21.00    0.80
   3  -1  -3   22.20    0.60
   3   1   3   20.60    0.70
   3  -1  -3   20.50    0.70
   4   1  -3  168.18    3.00
   4   1  -3  168.68    3.00
  -4  -1  -3  167.38    3.10
  -4  -1  -3  165.08    3.10
  -4   1   3  169.78    3.20
  -4   1   3  167.38    3.10
   4  -1  -3  171.38    3.00
  -4   1  -3  166.58    3.30
   4   1   3  166.08    3.00
  -4   1  -3  169.68    3.20
  -4  -1   3  161.18    3.20
  -5  -1  -3  322.07    5.70
  -5   1   3  313.37    5.70
  -5  -1  -3  322.57    5.70
  -5  -1  -3  318.27    5.70
  -5   1   3  311.27    5.80
   5   1  -3  328.47    5.50
   5  -1  -3  312.27    5.50
  -5   1  -3  312.77    5.80
  -5  -1   3  311.67    5.70
  -5   1  -3  308.87    5.80
  -5  -1   3  311.47    5.80
  -6   1   3  203.38    4.10
  -6  -1  -3  210.38    3.90
  -6  -1  -3  204.18    4.00
  -6   1   3  210.88    4.00
  -6   1  -3  209.08    4.10
  -6   1  -3  200.68    4.10
  -6  -1   3  202.28    4.00
  -6  -1   3  208.48    4.10
  -7  -1  -3   49.40    1.50
  -7   1   3   49.80    1.70
  -7   1  -3   48.60    1.60
  -7  -1   3   53.19    1.50
  -7  -1   3   46.90    1.50
  -8   1   3   38.00    1.60
  -8   1  -3   38.50    1.60
  -8  -1   3   39.80    1.50
  -9   1   3    7.20    1.00
  -9   1  -3    6.00    0.90
 -10   1   3   -0.10    0.90
   0  -2   3  377.56    6.50
   0  -2   3  389.66    6.60
   0   2   3  386.96    6.60
   0   2  -3  360.26    6.50
   0   2  -3  377.66    6.60
   1   2  -3  729.23   13.10
   1   2  -3  720.83   12.80
  -1  -2  -3  722.23   13.00
   1  -2   3  684.03   12.80
  -1   2   3  722.53   12.90
  -1  -2   3  757.82   12.80
  -1  -2   3  745.83   13.80
   1   2   3  734.03   12.70
  -1   2  -3  762.12   13.20
  -1  -2   3  740.93   12.80
  -1   2  -3  761.62   13.30
   1  -2  -3  735.83   12.80
  -2  -2  -3  924.31   20.40
  -2  -2  -3  959.90   16.40
  -2   2   3  930.01   16.60
   2   2  -3  939.81   16.60
  -2  -2  -3  945.11   16.40
   2  -2  -3  940.21   16.80
  -2  -2   3  933.21   18.90
  -2   2  -3  952.00   17.00
  -2  -2   3  918.91   16.10
  -2  -2   3  935.71   16.40
   2   2   3 1008.60   17.10
   3   2  -3  609.74   10.40
  -3   2   3  607.64   10.50
  -3   2   3  606.84   10.50
  -3  -2  -3  600.84   10.40
  -3  -2  -3  608.54   10.50
  -3   2  -3  600.54   10.60
   3  -2  -3  612.54   10.60
  -3  -2   3  607.34   10.60
  -3   2  -3  616.84   10.60
   3   2   3  607.84   10.40
  -4  -2  -3   24.10    0.80
   4   2  -3   25.00    0.70
  -4   2   3   24.40    0.90
  -4   2   3   25.00    0.80
  -4  -2  -3   24.30    0.70
  -4  -2   3   24.00    0.90
   4   2   3   24.90    0.70
  -4   2  -3   24.90    0.90
   4  -2  -3   25.50    0.70
  -4   2  -3   24.40    1.00
  -5  -2  -3  347.57    6.20
  -5  -2  -3  345.57    6.20
  -5  -2  -3  349.47    6.30
  -5   2   3  345.27    6.40
  -5   2   3  340.17    6.20
   5   2  -3  352.86    6.10
  -5   2  -3  345.07    6.40
  -5  -2   3  352.06    6.20
  -5   2  -3  345.67    6.40
   5  -2  -3  349.96    6.10
  -5  -2   3  348.17    6.40
  -6   2   3   83.99    2.20
  -6  -2  -3   84.49    1.90
  -6  -2   3   86.99    2.00
  -6   2  -3   86.49    2.20
  -6   2  -3   89.19    2.20
  -6  -2   3   86.49    2.10
  -7   2   3   12.10    1.00
  -7  -2   3   11.50    0.90
  -7   2  -3   12.30    1.00
  -7  -2   3   10.80    1.00
  -8   2   3    5.00    0.90
  -8   2  -3    3.00    0.80
  -9   2   3    3.40    0.90
  -9   2  -3    2.10    0.90
 -10   2   3   14.90    1.30
 -10   2  -3   16.90    1.40
   0  -3   3   31.80    0.80
   0  -3   3   31.90    0.80
   0  -3  -3   30.70    0.90
   0   3  -3   32.10    0.90
   0   3  -3   30.70    0.80
  -1  -3  -3  657.13   11.50
   1   3  -3  652.03   11.50
   1   3  -3  662.23   11.80
  -1  -3   3  658.73   13.20
  -1   3  -3  665.73   11.40
  -1   3  -3  655.23   11.40
  -1  -3   3  661.23   11.30
  -1  -3   3  661.63   11.30
   1  -3  -3  654.53   11.70
  -2  -3  -3  689.23   12.20
  -2  -3  -3  688.73   12.30
   2   3  -3  706.33   11.90
  -2  -3  -3  703.53   11.90
  -2  -3   3  702.53   12.10
  -2  -3   3  688.63   12.10
   2  -3  -3  671.13   12.00
  -2  -3   3  676.03   12.80
  -2   3  -3  669.23   11.90
  -2  -3   3  687.63   11.90
  -3  -3  -3  280.67    5.20
  -3   3   3  288.87    5.20
  -3  -3  -3  284.67    5.10
  -3   3   3  286.47    5.10
   3   3  -3  286.27    5.10
  -3  -3   3  290.77    5.30
   3  -3  -3  295.27    5.10
  -3   3  -3  284.47    5.20
  -3   3  -3  288.07    5.30
  -4   3   3  240.28    4.50
  -4  -3  -3  234.98    4.40
   4   3  -3  239.68    4.30
  -4   3   3  236.38    4.30
  -4  -3  -3  233.18    4.30
   4  -3  -3  241.98    4.30
  -4   3  -3  241.48    4.50
  -4  -3   3  240.38    4.50
  -4   3  -3  238.88    4.60
  -5   3   3   20.20    0.70
  -5  -3  -3   20.10    1.00
  -5   3   3   20.00    1.00
  -5  -3  -3   21.30    0.70
   5   3  -3   21.00    0.70
  -5  -3   3   23.00    1.10
   5  -3  -3   24.00    0.80
  -5  -3   3   23.80    0.80
  -5   3  -3   21.80    1.10
  -5   3  -3   22.00    1.00
  -6   3   3   27.50    1.20
  -6  -3   3   26.60    1.20
  -6   3  -3   27.00    1.20
  -6   3  -3   26.20    1.30
  -7   3   3  188.88    4.10
  -7   3  -3  195.88    4.10
  -7  -3   3  187.88    4.00
  -8   3   3   -0.20    0.70
  -8  -3   3    0.00    0.70
  -8   3  -3   -0.20    0.80
  -9   3   3   35.30    1.80
  -9   3  -3   37.30    1.80
 -10   3   3   12.50    1.40
 -10   3  -3   14.40    1.40
 -11   3   3    3.60    1.10
 -11   3  -3    1.30    1.00
   0  -4   3 1201.68   20.50
   0  -4  -3 1161.88   20.90
   0   4  -3 1183.98   21.10
   0   4  -3 1158.98   21.10
   1   4  -3  123.29    2.30
   1   4  -3  121.29    2.50
  -1  -4  -3  123.19    2.40
   1  -4   3  125.99    2.30
   1  -4  -3  122.69    2.50
  -1  -4   3  125.09    2.40
  -1  -4   3  126.79    2.30
  -1  -4   3  125.69    2.50
  -1   4  -3  124.99    2.50
  -1   4  -3  122.79    2.50
   2   4  -3  488.55    8.80
  -2  -4  -3  499.65    8.80
  -2   4  -3  505.25    8.90
  -2  -4   3  509.15    8.80
  -2  -4   3  498.85    8.80
  -2   4  -3  524.05    8.90
  -2  -4   3  498.75    8.60
   2  -4  -3  501.55    8.80
  -3  -4  -3  380.06    6.40
  -3   4   3  367.36    6.40
  -3  -4  -3  359.76    6.40
  -3   4   3  368.16    6.60
  -3  -4  -3  370.16    6.40
   3   4  -3  364.76    6.50
  -3  -4   3  359.06    6.60
   3  -4  -3  356.16    6.50
  -3  -4   3  365.36    6.30
  -3   4  -3  364.26    6.60
  -3  -4   3  367.56    6.30
  -3   4  -3  369.16    6.70
  -4  -4  -3   14.90    0.60
  -4  -4  -3   12.80    0.80
   4   4  -3   14.60    0.70
  -4   4   3   14.00    0.80
  -4   4   3   15.80    0.60
   4  -4  -3   13.60    0.70
  -4   4  -3   13.10    0.90
  -4   4  -3   12.10    0.80
  -4  -4   3   13.40    0.90
  -5  -4  -3   33.20    0.90
   5   4  -3   34.90    1.00
  -5  -4  -3   34.30    1.20
  -5   4   3   34.50    1.00
  -5   4   3   33.30    1.30
  -5  -4   3   34.30    1.30
  -5   4  -3   34.10    1.20
   5  -4  -3   34.00    1.10
  -5   4  -3   34.80    1.40
  -6   4   3   13.20    1.10
  -6  -4   3   15.30    1.10
  -6   4  -3   12.80    1.20
  -6   4  -3   14.40    1.00
  -7   4   3   78.89    2.30
  -7  -4   3   78.59    2.30
  -7   4  -3   79.99    2.30
  -8   4   3    9.80    1.10
  -8   4  -3   10.10    1.10
  -8  -4   3   11.10    1.10
  -9   4   3   42.60    2.00
  -9   4  -3   43.60    2.00
 -10   4   3   10.40    1.30
 -10   4  -3    8.30    1.30
 -11   4   3    9.00    1.30
 -11   4  -3   10.60    1.40
   0   5  -3    0.80    0.30
   0  -5   3    0.50    0.30
   0   5  -3    0.80    0.40
   0  -5  -3    0.00    0.30
   1   5  -3 1812.52   32.40
  -1  -5  -3 1824.92   33.20
   1   5  -3 1822.32   33.40
   1  -5   3 1830.82   32.10
  -1   5  -3 1874.81   33.00
   1  -5  -3 1881.41   33.30
  -1  -5   3 1879.11   32.60
  -1  -5   3 1922.71   33.40
   2   5  -3   99.99    2.20
  -2  -5  -3  101.99    2.10
  -2  -5   3  106.99    2.20
  -2   5  -3  105.89    2.10
  -2  -5   3  105.59    2.20
   2  -5  -3  102.59    2.20
  -2  -5   3  106.29    2.00
  -2   5  -3  100.79    2.30
  -3   5   3  304.77    5.60
  -3  -5  -3  307.17    5.40
  -3  -5  -3  295.37    5.40
   3   5  -3  303.47    5.60
  -3  -5  -3  303.37    5.40
  -3  -5   3  307.97    5.40
   3  -5  -3  304.27    5.60
  -3   5  -3  305.37    5.60
  -3   5  -3  308.97    5.80
  -3  -5   3  304.67    5.70
  -3  -5   3  300.67    5.40
  -4   5   3   29.80    1.20
  -4   5   3   28.90    0.90
  -4  -5  -3   28.40    0.80
   4   5  -3   28.00    1.00
  -4   5  -3   27.10    1.30
   4  -5  -3   27.90    1.10
  -4   5  -3   28.00    1.10
  -4  -5   3   28.10    1.20
   5   5  -3  292.37    5.40
  -5   5   3  297.57    5.60
  -5   5  -3  285.67    5.50
  -5   5  -3  286.87    5.70
   5  -5  -3  280.17    5.40
  -5  -5   3  287.57    5.60
  -6   5   3   66.19    1.90
  -6   5  -3   64.49    2.00
  -6  -5   3   65.29    2.00
  -7   5   3   -0.30    0.80
  -7  -5   3    2.30    0.80
  -7   5  -3    2.20    0.80
  -8   5   3   36.10    1.80
  -8   5  -3   34.30    1.80
  -8  -5   3   35.90    1.70
  -9   5   3    0.40    1.00
  -9   5  -3    1.10    1.00
 -10   5   3   10.70    1.40
 -10   5  -3   14.70    1.50
 -11   5   3    9.40    1.40
 -11   5  -3   10.60    1.40
   0  -6   3    0.40    0.30
   0  -6  -3    0.70    0.40
   0  -6   3   -0.10    0.40
   0   6  -3    0.20    0.40
   1   6  -3  938.01   16.60
  -1  -6  -3  975.60   16.60
   1  -6  -3  949.80   16.60
  -1  -6   3  970.60   16.50
  -1  -6   3  946.81   16.60
  -1   6  -3  973.30   16.50
  -1   6  -3  945.11   16.60
  -2   6   3   49.20    1.30
  -2  -6  -3   50.79    1.40
   2   6  -3   48.80    1.50
  -2  -6   3   55.19    1.50
  -2   6  -3   54.59    1.30
  -2   6  -3   52.79    1.50
  -2  -6   3   51.49    1.40
   2  -6  -3   52.69    1.50
  -3  -6  -3  387.96    6.90
   3   6  -3  382.46    7.00
  -3   6   3  393.66    7.00
  -3  -6   3  383.36    7.10
   3  -6  -3  383.66    7.10
  -3   6  -3  381.26    7.20
  -3  -6   3  378.56    6.60
  -3  -6   3  384.76    6.90
  -3   6  -3  386.96    7.00
  -4   6   3  144.59    3.10
  -4  -6  -3  146.89    2.80
  -4  -6  -3  149.29    2.70
   4   6  -3  144.49    3.10
  -4   6   3  144.09    2.80
  -4   6  -3  146.79    3.10
  -4  -6   3  144.39    2.70
  -4  -6   3  149.99    3.20
  -4   6  -3  148.29    3.30
   4  -6  -3  142.69    3.10
   5   6  -3   41.50    1.30
  -5   6   3   40.60    1.50
  -5  -6   3   40.00    1.60
  -5   6  -3   42.60    1.50
   5  -6  -3   42.40    1.40
  -6   6   3  161.08    3.60
  -6  -6   3  167.78    3.70
  -6   6  -3  165.38    3.70
  -7   6   3    6.30    1.00
  -7  -6   3    7.20    1.00
  -7   6  -3    8.40    1.10
  -8   6   3    4.30    1.00
  -8   6  -3    5.90    1.10
  -8  -6   3    6.00    1.00
  -9   6   3    8.20    1.20
  -9   6  -3    8.80    1.30
 -10   6   3   10.10    1.40
 -10   6  -3   11.10    1.50
 -11   6   3    2.40    1.30
 -11   6  -3    3.10    1.20
   0  -7   3   49.70    1.30
   0  -7  -3   48.60    1.50
   0  -7   3   50.19    1.50
  -1   7   3  102.69    2.10
   1  -7   3   99.29    2.40
  -1  -7  -3  103.49    2.30
   1   7  -3  101.39    2.40
  -1   7  -3   98.09    2.30
   1  -7  -3  100.09    2.40
  -1   7  -3   97.69    2.10
  -1  -7   3   95.49    2.30
  -1  -7   3   98.79    2.20
   2   7  -3  101.69    2.40
  -2  -7  -3  102.19    2.30
  -2   7   3  103.09    2.20
   2  -7  -3  103.39    2.40
  -2  -7   3  101.59    2.40
  -2  -7   3  109.09    2.40
  -2   7  -3  102.29    2.20
  -2   7  -3  104.99    2.50
  -3   7   3   94.69    2.20
   3   7  -3   96.19    2.40
  -3  -7  -3   96.49    2.20
  -3  -7   3   97.39    2.20
  -3  -7   3   95.09    2.30
   3  -7  -3   98.99    2.40
  -3   7  -3   99.09    2.50
  -3   7  -3   98.49    2.30
  -4   7   3    5.10    0.70
  -4   7   3    5.30    0.50
   4   7  -3    5.10    0.60
  -4  -7  -3    5.80    0.60
  -4  -7  -3    4.40    0.40
  -4  -7   3    3.20    0.40
  -4  -7   3    3.40    0.80
  -4   7  -3    3.60    0.60
   4  -7  -3    2.40    0.50
   5  -7   3   38.30    1.50
   5   7  -3   40.40    1.40
  -5   7   3   39.10    1.60
   5  -7  -3   37.70    1.40
  -5   7  -3   39.20    1.50
  -5  -7   3   38.60    1.60
  -6   7   3  107.29    2.80
  -6  -7   3  101.59    2.80
  -6   7  -3  109.49    2.80
  -7   7   3   17.90    1.40
  -7  -7   3   17.90    1.50
  -7   7  -3   15.40    1.30
  -8   7   3    1.90    1.00
  -8   7  -3    1.10    1.10
  -8  -7   3    1.30    1.00
  -9   7   3    2.40    1.10
  -9   7  -3    3.10    1.10
 -10   7   3    4.10    1.30
 -10   7  -3    2.30    1.20
 -11   7   3    1.00    1.30
 -11   7  -3    3.70    1.30
   0  -8   3  531.15    9.60
   0   8  -3  532.95    9.30
   0  -8   3  517.45    9.40
   0  -8  -3  525.05    9.60
  -1   8   3  189.58    3.50
  -1  -8  -3  185.78    3.80
   1  -8   3  183.98    3.90
  -1  -8   3  184.38    3.80
  -1   8  -3  183.08    3.50
  -1  -8   3  185.18    3.70
   1  -8  -3  179.38    3.90
  -2   8   3   16.90    0.90
   2  -8   3   18.50    1.10
  -2  -8  -3   17.50    1.00
  -2  -8   3   13.70    1.00
  -2   8  -3   16.70    0.90
   2  -8  -3   12.10    1.00
  -2  -8   3   13.50    1.00
  -3  -8  -3  283.17    5.30
   3  -8   3  283.07    5.60
  -3   8   3  280.97    5.30
  -3  -8   3  280.27    5.30
  -3  -8   3  285.67    5.50
   3  -8  -3  277.57    5.50
  -3   8  -3  274.87    5.30
   4  -8   3   80.49    2.20
  -4  -8  -3   80.39    1.80
  -4   8   3   82.69    2.10
   4  -8  -3   74.39    2.10
  -4  -8   3   72.99    1.80
  -4   8  -3   76.69    2.10
  -4  -8   3   74.99    2.20
  -5   8   3   53.29    1.80
   5  -8   3   54.59    1.80
   5  -8  -3   53.59    1.80
  -5   8  -3   53.59    1.90
  -5  -8   3   55.89    2.00
  -6   8   3  278.87    5.70
  -6   8  -3  273.97    5.70
  -6  -8   3  285.87    5.90
  -7   8   3   27.00    1.60
  -7   8  -3   27.00    1.70
  -7  -8   3   31.80    1.80
  -8   8   3    8.30    1.20
  -8   8  -3    6.80    1.20
  -8  -8   3    6.40    1.20
  -9   8   3   14.70    1.60
  -9   8  -3   12.40    1.40
 -10   8   3   -1.30    1.20
 -10   8  -3    0.60    1.20
 -11   8   3    2.00    1.50
 -11   8  -3    1.40    1.40
   0  -9  -3    2.10    0.60
   0   9  -3    0.50    0.40
   0  -9   3    0.30    0.60
   1  -9   3   32.60    1.50
  -1   9   3   35.50    1.10
  -1  -9  -3   33.70    1.50
   1  -9  -3   34.80    1.50
  -1  -9   3   36.50    1.40
  -1  -9   3   35.20    1.50
  -1   9  -3   37.80    1.10
  -2  -9  -3   45.90    1.60
   2  -9   3   43.80    1.70
  -2   9   3   43.90    1.30
   2  -9  -3   43.10    1.70
  -2   9  -3   41.90    1.40
  -2  -9   3   45.30    1.60
  -2  -9   3   46.40    1.60
   3  -9   3  127.89    3.20
  -3  -9  -3  127.59    2.90
  -3   9   3  132.89    2.90
  -3  -9   3  133.29    3.10
  -3  -9   3  132.89    2.90
  -3   9  -3  135.59    2.90
   3  -9  -3  138.99    3.20
  -4   9   3    8.10    0.90
  -4  -9  -3    9.70    0.70
   4  -9   3    9.00    0.90
  -4  -9   3   10.30    1.10
  -4  -9   3    9.70    0.80
   4  -9  -3   10.10    0.90
  -4   9  -3   10.50    0.90
  -5   9   3   47.00    1.80
   5  -9   3   50.09    1.80
  -5   9  -3   44.60    1.80
  -5  -9   3   48.30    2.00
   5  -9  -3   48.30    1.80
  -6   9   3   24.00    1.60
  -6   9  -3   23.80    1.60
  -6  -9   3   21.70    1.70
  -7   9   3   18.40    1.50
  -7   9  -3   15.20    1.30
  -7  -9   3   15.90    1.40
  -8   9   3    7.90    1.30
  -8   9  -3    8.90    1.40
  -9   9   3    2.60    1.30
  -9   9  -3    4.30    1.30
 -10   9   3    6.40    1.60
 -10   9  -3    7.50    1.60
   0 -10   3    0.40    0.60
   0 -10  -3    0.40    0.60
  -1  10   3   36.60    1.20
  -1 -10  -3   35.80    1.60
   1 -10   3   36.60    1.70
  -1  10  -3   36.90    1.20
  -1 -10   3   36.40    1.60
   1 -10  -3   34.00    1.60
  -2 -10  -3  209.78    4.40
  -2  10   3  207.18    4.20
   2 -10   3  209.78    4.60
  -2 -10   3  212.48    4.50
  -2  10  -3  209.58    4.20
  -2 -10   3  217.38    4.50
   2 -10  -3  211.28    4.60
   3 -10   3  124.39    3.20
  -3  10   3  126.49    2.90
  -3 -10  -3  125.69    2.90
  -3  10  -3  124.79    2.90
  -3 -10   3  126.29    3.10
   3 -10  -3  125.69    3.20
  -3 -10   3  121.79    2.90
  -4  10   3   94.59    2.50
  -4 -10  -3   98.09    2.40
   4 -10   3   92.79    2.70
  -4 -10   3   93.39    2.70
  -4  10  -3   95.19    2.50
  -4 -10   3   96.69    2.60
   4 -10  -3   94.29    2.70
  -5  10   3   70.19    2.30
   5 -10   3   75.09    2.40
  -5  10  -3   73.29    2.30
   5 -10  -3   71.89    2.40
  -5 -10   3   73.49    2.50
  -6  10   3   38.10    1.90
  -6  10  -3   42.20    2.00
  -6 -10   3   44.20    2.10
  -7  10   3   12.80    1.30
  -7  10  -3   15.10    1.50
  -7 -10   3   15.60    1.60
  -8  10   3   33.90    2.10
  -8  10  -3   32.40    2.10
  -9  10   3    5.90    1.40
  -9  10  -3    7.60    1.50
 -10  10   3    1.50    1.50
 -10  10  -3    3.10    1.50
   0 -11  -3   80.79    2.50
   0 -11   3   77.99    2.40
  -1 -11  -3    7.80    0.90
   1 -11   3    8.70    1.00
   1 -11  -3    7.80    1.00
  -1  11  -3   11.20    0.80
  -1 -11   3    7.60    0.90
  -2 -11  -3   40.80    1.70
   2 -11   3   45.80    1.90
  -2  11   3   41.00    1.50
  -2  11  -3   45.80    1.50
   2 -11  -3   47.40    2.00
  -2 -11   3   43.80    1.70
   3 -11   3    7.10    0.90
  -3 -11  -3    9.40    0.90
  -3  11   3    7.00    0.90
   3 -11  -3    9.00    1.00
  -3  11  -3    9.80    0.90
  -3 -11   3    8.70    0.80
  -3 -11   3    9.20    1.10
  -4  11   3   53.69    1.90
   4 -11   3   56.19    2.20
  -4  11  -3   53.39    1.90
  -4 -11   3   53.79    2.20
   4 -11  -3   52.49    2.10
  -5  11   3   50.79    2.00
   5 -11   3   55.49    2.20
   5 -11  -3   53.59    2.20
  -5  11  -3   52.99    2.00
  -5 -11   3   50.99    2.10
  -6  11   3    2.60    1.00
  -6  11  -3    1.00    0.90
  -7  11   3   32.00    2.00
  -7  11  -3   32.90    2.00
  -8  11   3   20.40    1.80
  -8  11  -3   24.00    1.90
  -9  11   3    1.50    1.40
  -9  11  -3    4.30    1.50
 -10  11   3   12.10    1.80
 -10  11  -3   13.30    1.80
   0 -12  -3    3.30    0.90
   0 -12   3    3.10    0.80
  -1 -12  -3  194.28    4.50
   1 -12   3  200.38    4.60
   1 -12  -3  198.28    4.60
  -1 -12   3  198.18    4.50
   2 -12   3   13.60    1.20
  -2 -12  -3   11.60    1.10
  -2  12   3   13.60    1.00
  -2 -12   3   11.70    1.00
  -2  12  -3   13.20    1.10
   2 -12  -3   13.50    1.20
   3 -12   3    6.10    1.00
  -3  12   3    6.50    0.90
  -3 -12  -3    7.50    0.90
   3 -12  -3    6.80    1.00
  -3 -12   3    5.90    0.80
  -3  12  -3    6.50    0.90
   4 -12   3   19.30    1.70
  -4  12   3   17.60    1.40
   4 -12  -3   18.00    1.70
  -4  12  -3   18.70    1.40
  -5  12   3    3.10    1.00
   5 -12   3    2.70    0.90
   5 -12  -3    2.40    0.90
  -5  12  -3    1.90    0.90
  -6  12   3   46.50    2.10
  -6  12  -3   45.90    2.10
  -7  12   3   14.00    1.40
  -7  12  -3   14.60    1.50
  -8  12   3   37.20    2.30
  -8  12  -3   44.50    2.40
  -9  12   3   -1.60    1.40
  -9  12  -3    0.60    1.50
   0 -13  -3   39.40    2.00
   0 -13   3   40.50    2.00
  -1 -13  -3   78.39    2.60
   1 -13   3   78.79    2.70
  -1 -13   3   77.79    2.60
   1 -13  -3   73.99    2.70
   2 -13   3    0.80    0.90
  -2 -13  -3    2.60    0.80
  -2 -13   3    2.40    0.80
   2 -13  -3    1.10    0.90
   3 -13   3   14.60    1.30
  -3 -13  -3   14.70    1.40
  -3  13   3   16.30    1.30
   3 -13  -3   12.60    1.30
  -3 -13   3   15.40    1.40
  -3  13  -3   15.60    1.20
   4 -13   3   11.50    1.30
  -4  13   3   12.50    1.20
  -4  13  -3   12.70    1.20
   4 -13  -3    9.00    1.20
   5 -13   3   30.70    2.70
  -5  13   3   28.20    1.70
  -5  13  -3   26.60    1.80
   5 -13  -3   29.50    2.70
  -6  13   3   26.20    1.90
  -6  13  -3   26.00    1.90
  -7  13   3    9.30    1.40
  -7  13  -3    8.30    1.40
  -8  13   3   10.30    1.70
  -8  13  -3   10.90    1.60
  -9  13   3    3.40    1.50
  -9  13  -3   -0.50    1.50
   0 -14  -3   50.39    2.30
   0 -14   3   49.99    2.30
  -1 -14  -3   -0.60    0.80
   1 -14   3    0.40    0.90
   1 -14  -3    0.00    0.90
  -1 -14   3    0.60    0.80
   2 -14   3   10.70    1.20
  -2 -14  -3    7.90    1.00
   2 -14  -3    9.40    1.20
  -2 -14   3    8.50    1.00
  -3 -14  -3   25.50    1.60
  -3  14  -3   23.90    1.50
  -3 -14   3   23.70    1.60
  -4  14   3   37.90    1.80
  -4  14  -3   39.30    1.80
  -5  14   3    1.80    1.00
  -5  14  -3    1.30    1.00
  -6  14   3    5.40    1.30
  -6  14  -3    5.00    1.20
  -7  14   3    3.20    1.30
  -7  14  -3    5.00    1.40
  -8  14   3   12.60    1.80
  -8  14  -3   13.90    1.80
  -4  15  -3   11.20    1.20
  -5  15   3   23.80    1.80
  -5  15  -3   19.10    1.50
  -6  15   3    6.30    1.40
  -6  15  -3    5.50    1.30
  -7  15   3    9.00    1.50
  -7  15  -3    7.60    1.60
  -8  15   3    7.20    1.70
  -8  15  -3    5.70    1.50
  -5  16  -3    8.80    1.30
  -6  16   3   -0.40    1.30
  -6  16  -3    0.20    1.30
  -7  16   3    3.80    1.50
  -7  16  -3    2.50    1.40
   0   0  -4  741.83   13.10
   0   0   4  711.83   12.90
   0   0  -4  756.12   13.10
   0   0   4  716.33   13.00
   0   0   4  715.53   14.60
  -1   0   4  346.77    5.90
  -1   0  -4  346.37    7.60
  -1   0   4  345.97    6.00
   1   0   4  349.17    6.00
  -1   0  -4  332.07    6.00
   1   0  -4  346.67    6.00
   1   0   4  338.57    5.90
   2   0  -4   40.30    0.90
  -2   0   4   40.10    0.90
   2   0   4   38.90    1.00
  -2   0  -4   40.30    0.80
   2   0   4   40.80    0.90
  -2   0   4   39.80    0.80
  -2   0  -4   37.20    1.00
  -3   0  -4   47.10    1.20
   3   0   4   47.70    1.00
   3   0  -4   49.70    1.00
   3   0  -4   50.39    1.10
  -3   0   4   49.40    1.20
  -4   0   4   14.10    0.70
   4   0  -4   12.70    0.50
  -4   0  -4   13.30    0.70
   4   0  -4   14.60    0.50
  -4   0   4   12.10    0.60
  -4   0  -4   13.70    0.70
  -5   0  -4   28.20    1.00
  -5   0   4   29.10    1.00
  -5   0   4   30.20    1.00
   5   0  -4   31.00    0.80
  -5   0  -4   26.70    1.00
  -6   0  -4   20.00    1.00
  -6   0  -4   17.90    0.90
  -6   0   4   16.70    1.00
  -6   0   4   16.80    0.90
  -7   0   4    2.20    0.60
  -7   0  -4    1.80    0.70
  -7   0   4    2.90    0.60
  -8   0  -4  120.29    2.80
  -8   0   4  121.29    2.90
  -9   0   4   25.20    1.50
   0  -1   4  463.45    8.20
   0  -1  -4  502.25    8.70
   0   1   4  472.35    9.10
   0   1  -4  474.55   12.00
   0  -1   4  484.75    8.30
   0  -1   4  474.25    8.40
  -1   1   4 9999.00  177.98
  -1   1   4 9682.73  176.48
  -1  -1  -4 9551.04  178.58
   1  -1   4 9600.34  178.18
  -1  -1  -4 9796.02  177.58
   1   1  -4 9652.23  172.38
   1   1  -4 9803.62  177.88
  -1   1  -4 9937.91  178.08
  -1  -1   4 9867.21  178.48
  -1  -1   4 9726.63  177.08
   1  -1  -4 9665.53  177.18
  -1   1  -4 9657.53  179.98
   1   1   4 9606.44  174.58
   1   1   4 9891.21  178.98
   2  -1   4   37.80    0.90
  -2  -1  -4   38.80    0.80
  -2   1   4   40.40    0.80
  -2   1   4   39.00    0.90
  -2  -1  -4   36.60    1.00
   2  -1   4   40.60    1.10
   2   1  -4   39.50    0.90
   2  -1  -4   41.30    0.90
  -2  -1   4   40.60    0.80
   2   1   4   38.80    1.00
  -2  -1   4   42.60    1.00
  -2   1  -4   39.70    1.00
   2   1   4   40.60    0.90
  -2   1  -4   40.30    0.80
  -3   1   4  279.17    5.20
  -3  -1  -4  276.57    5.20
   3   1  -4  284.77    5.10
   3   1  -4  284.27    5.10
   3  -1  -4  301.87    5.10
   3  -1  -4  298.57    5.20
   3   1   4  323.57    5.40
  -3   1  -4  291.47    5.30
  -3  -1   4  299.37    5.30
  -4  -1  -4  297.27    5.40
  -4   1   4  301.77    5.40
  -4   1   4  288.57    5.40
   4   1  -4  297.57    5.20
   4   1  -4  303.57    5.20
   4  -1  -4  303.17    5.20
  -4  -1   4  297.77    5.40
  -4  -1   4  294.27    5.40
  -4   1  -4  304.67    5.40
  -4   1  -4  301.47    5.50
  -5   1   4   43.50    1.20
   5   1  -4   45.80    1.00
  -5  -1  -4   44.60    1.20
  -5  -1  -4   46.50    1.20
  -5   1   4   43.80    1.30
  -5   1  -4   42.10    1.30
  -5  -1   4   45.20    1.30
  -5  -1   4   45.10    1.30
   5  -1  -4   46.50    1.00
  -5   1  -4   44.90    1.40
  -6   1   4  110.09    2.60
  -6  -1  -4  114.59    2.50
  -6   1   4  115.49    2.50
  -6  -1  -4  113.39    2.40
  -6  -1   4  119.89    2.60
  -6  -1   4  116.69    2.50
  -6   1  -4  114.79    2.60
  -6   1  -4  115.29    2.60
  -7   1   4   58.29    1.80
  -7  -1  -4   60.59    1.70
  -7   1  -4   55.79    1.70
  -7  -1   4   54.39    1.70
  -7  -1   4   56.79    1.70
  -8   1   4   19.90    1.30
  -8  -1   4   22.10    1.30
  -8   1  -4   22.90    1.30
  -9   1   4   15.20    1.20
  -9   1  -4   15.70    1.30
 -10   1   4    3.20    1.00
   0   2  -4  509.65    9.30
   0  -2   4  513.05    9.00
   0  -2   4  545.35    9.00
   0   2  -4  532.55   13.40
   0  -2   4  516.75    9.00
   1   2  -4 4282.37   87.99
   1   2  -4 4313.17   81.59
  -1  -2  -4 4293.67   87.09
  -1   2   4 4323.37   87.89
  -1   2  -4 4467.35   84.69
  -1  -2   4 4568.24   75.29
  -1  -2   4 4273.37   81.39
  -1  -2   4 4578.14   75.39
   1  -2  -4 4400.36   90.39
  -2  -2  -4  999.00   17.40
  -2   2   4 1007.60   17.30
   2   2  -4  993.70   17.30
  -2  -2  -4  979.90   17.80
  -2   2   4  978.60   17.30
   2   2  -4  976.70   18.40
  -2   2  -4 1040.60   17.60
   2  -2  -4  993.50   17.60
  -2   2  -4  990.20   17.50
  -2  -2   4  983.70   17.00
  -2  -2   4 1006.20   17.40
  -3  -2  -4 1173.58   21.40
  -3   2   4 1198.48   27.80
  -3   2   4 1228.78   20.70
   3   2  -4 1244.98   21.30
  -3   2  -4 1229.48   20.70
   3  -2  -4 1238.98   21.10
  -3   2  -4 1205.18   21.60
  -3  -2   4 1196.08   20.90
   3   2   4 1213.58   21.10
  -4   2   4  321.07    5.80
   4   2  -4  331.27    5.70
  -4   2   4  328.77    5.90
  -4  -2  -4  326.77    5.80
  -4   2  -4  328.57    6.00
  -4  -2   4  317.97    5.90
   4  -2  -4  321.47    5.80
  -4   2  -4  335.37    5.90
  -5  -2  -4   44.20    1.20
   5   2  -4   45.10    1.10
  -5  -2  -4   44.90    1.20
  -5   2   4   43.80    1.40
  -5   2   4   47.30    1.20
  -5  -2   4   48.70    1.40
   5  -2  -4   49.40    1.10
  -5  -2   4   50.09    1.30
  -5   2  -4   49.40    1.50
  -5   2  -4   47.90    1.40
  -6   2   4   72.69    1.70
  -6  -2  -4   72.49    1.70
  -6   2   4   71.99    1.90
  -6   2  -4   73.39    2.00
  -6  -2   4   72.79    1.80
  -6  -2   4   74.29    2.00
  -6   2  -4   74.79    1.90
  -7   2   4    1.00    0.70
  -7   2  -4    0.90    0.70
  -7  -2   4    1.50    0.60
  -7   2  -4    1.30    0.60
  -7  -2   4    2.20    0.70
  -8   2   4    0.70    0.70
  -8   2  -4    1.80    0.80
  -9   2   4   15.60    1.30
  -9   2  -4   14.30    1.20
 -10   2   4    1.60    1.00
 -10   2  -4    0.80    0.90
   0  -3  -4   -0.10    0.30
   0   3  -4    0.00    0.30
   0  -3   4    0.20    0.20
   0  -3   4    0.10    0.20
   0   3  -4    0.20    0.30
   1   3  -4  478.05    8.40
   1  -3   4  487.65    8.20
  -1  -3  -4  485.15    8.40
   1   3  -4  486.15    8.30
  -1  -3   4  481.15    8.30
  -1   3  -4  465.65    8.40
   1  -3  -4  478.95    8.40
  -1  -3   4  482.55    8.40
  -1   3  -4  479.95    8.40
  -2  -3  -4  316.47    5.60
   2   3  -4  319.57    5.40
   2   3  -4  323.17    5.60
  -2  -3  -4  324.77    5.60
  -2   3   4  319.07    5.60
  -2   3  -4  310.67    5.70
  -2  -3   4  309.17    5.40
   2  -3  -4  313.97    5.60
  -2  -3   4  317.87    5.60
  -2  -3   4  309.07    5.50
  -2  -3   4  306.57    5.70
  -3  -3  -4  104.39    1.80
  -3   3   4  101.99    2.10
  -3  -3  -4  104.99    1.80
  -3  -3  -4   99.89    2.00
   3   3  -4  103.09    2.10
  -3   3   4  102.89    2.00
  -3   3  -4  102.59    2.30
  -3  -3   4  101.19    2.20
   3  -3  -4   98.89    2.10
  -3  -3   4  103.09    1.80
  -3  -3   4  103.19    1.80
  -3   3  -4   99.79    2.10
  -4   3   4  229.78    4.30
  -4  -3  -4  221.38    4.10
   4   3  -4  231.78    4.10
  -4   3   4  224.98    4.10
   4  -3  -4  224.08    4.10
  -4  -3   4  223.98    4.30
  -4   3  -4  219.48    4.20
  -4   3  -4  220.18    4.40
  -5   3   4  256.37    5.00
   5   3  -4  264.57    4.70
  -5   3   4  260.27    4.80
  -5  -3  -4  255.47    4.70
  -5  -3   4  267.37    4.80
  -5   3  -4  251.17    5.00
  -5  -3   4  260.67    5.00
   5  -3  -4  267.27    4.80
  -5   3  -4  263.17    5.10
  -6   3   4   61.79    1.80
  -6   3  -4   60.09    1.90
  -6   3  -4   59.69    1.70
  -6  -3   4   64.09    1.80
  -7   3   4   15.50    1.20
  -7  -3   4   16.30    1.20
  -7   3  -4   17.20    1.20
  -7   3  -4   18.40    1.30
  -8   3   4    9.20    1.00
  -8   3  -4   10.90    1.10
  -8  -3   4   13.30    1.10
  -9   3   4   18.40    1.40
  -9   3  -4   18.60    1.40
 -10   3   4   34.10    2.00
 -10   3  -4   34.30    2.00
 -11   3   4   19.50    1.60
 -11   3  -4   21.10    1.60
   0  -4   4   37.60    1.00
   0  -4  -4   38.40    1.10
   0   4  -4   39.40    1.10
   0   4  -4   38.70    1.00
   1   4  -4  411.46    7.50
   1   4  -4  414.86    7.30
   1  -4   4  420.96    7.30
  -1  -4  -4  426.26    7.50
  -1   4  -4  425.96    7.50
  -1  -4   4  420.66    7.30
  -1  -4   4  422.76    7.40
  -1   4  -4  424.76    7.50
   1  -4  -4  420.86    7.50
  -2   4   4   17.40    0.70
   2   4  -4   17.10    0.70
  -2  -4  -4   16.00    0.70
   2   4  -4   16.50    0.50
  -2  -4   4   15.90    0.80
   2  -4  -4   16.10    0.70
  -2   4  -4   15.70    0.70
  -2  -4   4   15.70    0.50
  -2   4  -4   16.20    0.90
  -2  -4   4   16.40    0.70
  -3  -4  -4  245.18    4.40
   3   4  -4  237.98    4.50
  -3   4   4  246.98    4.60
  -3   4   4  240.98    4.50
  -3  -4  -4  236.08    4.40
  -3  -4  -4  246.48    4.40
  -3  -4   4  251.87    4.70
   3  -4  -4  248.78    4.60
  -3  -4   4  254.57    4.40
  -3  -4   4  252.87    4.40
  -3   4  -4  255.37    4.80
  -4  -4  -4   13.80    0.60
   4   4  -4   14.50    0.70
  -4   4   4   14.70    0.60
  -4   4  -4   14.30    1.00
  -4  -4   4   15.30    0.90
   4  -4  -4   14.20    0.70
   5   4  -4  131.59    2.70
  -5   4   4  129.49    2.90
  -5  -4  -4  129.29    2.60
  -5   4   4  128.79    2.60
  -5   4  -4  140.89    3.10
   5  -4  -4  136.69    2.70
  -5   4  -4  136.59    2.90
  -5  -4   4  139.89    3.00
  -6   4   4   35.90    1.50
  -6  -4   4   34.30    1.40
  -6   4  -4   33.70    1.50
  -6   4  -4   30.70    1.40
  -7   4   4   42.40    1.70
  -7  -4   4   38.00    1.70
  -7   4  -4   40.20    1.70
  -8   4   4   12.80    1.20
  -8   4  -4   12.00    1.20
  -8  -4   4   11.40    1.10
  -9   4   4   32.20    1.90
  -9   4  -4   33.90    1.80
 -10   4   4    2.20    1.10
 -10   4  -4    2.00    1.10
 -11   4   4    1.10    1.10
 -11   4  -4    1.70    1.10
   0  -5  -4  150.18    3.00
   0  -5   4  145.89    2.80
   0   5  -4  146.19    2.90
  -1  -5  -4  117.79    2.40
   1   5  -4  114.09    2.50
   1  -5   4  117.99    2.20
   1   5  -4  113.99    2.30
  -1   5  -4  115.89    2.40
  -1  -5   4  115.29    2.40
  -1   5  -4  118.39    2.40
   1  -5  -4  118.29    2.50
  -1  -5   4  114.89    2.40
  -2   5   4  306.97    5.60
   2   5  -4  302.87    5.70
  -2  -5  -4  301.07    5.60
  -2  -5   4  315.67    5.60
  -2  -5   4  312.97    5.40
   2  -5  -4  307.17    5.70
  -2  -5   4  308.97    5.70
  -2   5  -4  309.57    5.80
  -2   5  -4  312.77    5.60
  -3   5   4  405.06    7.20
   3   5  -4  403.16    7.20
  -3  -5  -4  390.36    7.00
  -3  -5  -4  395.56    7.00
  -3  -5   4  402.76    7.30
  -3   5  -4  403.46    7.20
   3  -5  -4  387.36    7.20
  -3  -5   4  397.76    7.00
  -3   5  -4  399.56    7.30
   4   5  -4  677.93   12.00
  -4  -5  -4  686.43   11.80
  -4   5   4  676.83   12.10
  -4   5   4  677.23   11.90
  -4   5  -4  688.03   12.10
   4  -5  -4  694.73   12.00
  -4  -5   4  696.23   12.20
  -4   5  -4  681.43   12.30
   5   5  -4  175.38    3.50
  -5   5   4  175.78    3.70
  -5   5  -4  170.08    3.80
  -5  -5   4  175.08    3.70
  -5   5  -4  169.78    3.60
   5  -5  -4  170.88    3.50
  -6   5   4  258.87    5.20
  -6   5  -4  252.47    5.10
  -6   5  -4  254.37    5.30
  -6  -5   4  254.27    5.20
  -7   5   4   39.70    1.70
  -7   5  -4   39.40    1.60
  -7  -5   4   39.70    1.70
  -8   5   4   85.39    2.60
  -8   5  -4   87.69    2.60
  -8  -5   4   86.29    2.60
  -9   5   4   29.70    1.90
  -9   5  -4   29.50    1.80
 -10   5   4   43.70    2.20
 -10   5  -4   42.60    2.30
 -11   5   4   -0.80    1.10
 -11   5  -4   -0.50    1.00
   0   6  -4    8.70    0.70
   0  -6   4    8.70    0.60
   0   6  -4    8.10    0.70
   0  -6  -4    8.00    0.70
   1   6  -4  145.59    3.10
   1  -6   4  150.78    2.80
   1   6  -4  152.98    2.90
  -1  -6  -4  146.79    3.10
  -1   6  -4  150.88    2.90
  -1   6  -4  150.08    3.10
  -1  -6   4  153.18    3.00
  -1  -6   4  146.39    3.10
   1  -6  -4  149.19    3.10
  -2  -6  -4   27.10    1.00
   2   6  -4   25.40    1.10
  -2   6   4   27.00    0.90
   2  -6  -4   23.10    1.00
  -2  -6   4   24.40    1.00
  -2  -6   4   25.70    1.00
  -2   6  -4   25.80    1.10
  -2   6  -4   25.60    0.90
  -3   6   4  333.37    6.20
  -3  -6  -4  325.37    6.00
  -3  -6  -4  327.97    6.00
   3   6  -4  326.47    6.20
  -3  -6   4  341.77    6.30
  -3   6  -4  343.27    6.40
  -3  -6   4  335.17    5.80
  -3   6  -4  343.37    6.20
  -3  -6   4  340.07    6.10
   3  -6  -4  334.57    6.20
  -4  -6  -4  150.38    2.90
  -4   6   4  150.48    3.20
  -4  -6  -4  152.88    2.80
   4   6  -4  152.18    3.20
  -4   6   4  148.39    3.00
  -4   6  -4  155.98    3.40
  -4   6  -4  156.28    3.30
  -4  -6   4  156.88    3.40
   4  -6  -4  154.08    3.20
  -4  -6   4  152.38    2.80
   5   6  -4   26.50    1.10
  -5   6   4   24.50    1.30
  -5   6  -4   23.80    1.20
  -5  -6   4   26.20    1.40
  -5   6  -4   24.00    1.40
   5  -6  -4   25.20    1.10
  -6   6   4   52.09    1.90
  -6   6  -4   52.09    1.80
  -6  -6   4   57.69    2.00
  -7   6   4   23.10    1.50
  -7   6  -4   19.40    1.40
  -7  -6   4   22.30    1.50
  -8   6   4   64.49    2.40
  -8   6  -4   67.39    2.30
  -8  -6   4   71.39    2.40
  -9   6   4    1.00    1.00
  -9   6  -4   -1.60    1.00
  -9  -6   4   -0.90    0.90
 -10   6   4    2.10    1.20
 -10   6  -4   -0.70    1.10
 -11   6   4    2.80    1.30
 -11   6  -4    4.70    1.30
   0   7  -4   55.89    1.50
   0  -7   4   55.69    1.60
   0  -7  -4   53.29    1.60
   0  -7   4   56.29    1.40
  -1  -7  -4  748.13   13.40
   1  -7   4  737.63   13.10
  -1   7   4  759.02   13.10
   1   7  -4  731.03   13.40
  -1   7  -4  769.72   13.10
  -1  -7   4  784.52   13.30
  -1  -7   4  776.92   13.40
  -1   7  -4  756.62   13.40
   1  -7  -4  771.32   13.40
  -2  -7  -4   55.79    1.50
  -2   7   4   57.39    1.40
   2   7  -4   53.19    1.60
  -2  -7   4   55.69    1.50
  -2   7  -4   53.39    1.40
  -2   7  -4   53.59    1.70
   2  -7  -4   51.49    1.60
  -2  -7   4   51.89    1.60
  -3  -7  -4  556.84   10.00
  -3   7   4  572.04   10.00
   3   7  -4  558.94   10.20
  -3  -7   4  566.44   10.00
  -3  -7   4  568.84   10.20
  -3   7  -4  550.24   10.30
  -3   7  -4  565.74   10.10
   3  -7  -4  572.04   10.20
  -4  -7  -4  174.78    3.40
   4   7  -4  180.28    3.70
  -4   7   4  172.68    3.40
  -4  -7  -4  175.28    3.30
  -4   7   4  176.18    3.70
  -4  -7   4  183.08    3.80
  -4   7  -4  177.68    3.90
   4  -7  -4  177.28    3.70
  -4   7  -4  176.38    3.70
  -4  -7   4  175.88    3.30
  -5   7   4    0.60    0.60
   5   7  -4    2.00    0.50
  -5  -7   4    1.80    0.80
  -5   7  -4    1.40    0.70
   5  -7  -4    2.10    0.60
  -6   7   4   81.99    2.30
  -6  -7   4   80.39    2.50
  -6   7  -4   79.19    2.30
  -7   7   4   16.20    1.40
  -7   7  -4   14.90    1.40
  -7  -7   4   16.30    1.30
  -8   7   4   10.30    1.20
  -8   7  -4    9.90    1.30
  -8  -7   4   12.60    1.30
  -9   7   4   11.80    1.50
  -9  -7   4   14.00    1.40
  -9   7  -4   11.60    1.40
 -10   7   4    3.20    1.30
 -10   7  -4    2.50    1.20
 -11   7   4    0.90    1.30
 -11   7  -4   -0.10    1.30
   0  -8   4   93.09    2.10
   0   8  -4   94.39    2.00
   0  -8  -4   95.89    2.40
   0  -8   4   93.49    2.40
   1  -8   4  112.79    2.80
  -1  -8  -4  114.49    2.70
  -1   8   4  117.29    2.40
  -1  -8   4  117.69    2.70
  -1   8  -4  118.99    2.40
  -1  -8   4  115.69    2.60
   1  -8  -4  117.69    2.80
   2   8  -4  109.19    2.60
  -2  -8  -4  110.99    2.50
   2  -8   4  104.79    2.60
  -2   8   4  109.99    2.30
  -2   8  -4  101.09    2.60
  -2   8  -4  103.79    2.30
   2  -8  -4   99.49    2.60
  -2  -8   4   99.39    2.40
  -2  -8   4   99.49    2.40
  -3  -8  -4   13.80    0.90
  -3   8   4   14.20    1.00
   3   8  -4   17.00    1.10
  -3  -8   4   14.50    0.90
   3  -8  -4   13.60    1.10
  -3   8  -4   13.30    1.20
  -3   8  -4   14.50    1.00
  -3  -8   4   14.90    1.10
  -4   8   4    0.70    0.60
   4   8  -4    1.10    0.50
  -4  -8  -4    0.40    0.30
  -4  -8   4    0.20    0.70
   4  -8  -4   -0.30    0.50
  -4  -8   4    0.20    0.30
  -4   8  -4    0.20    0.50
  -5   8   4   35.30    1.50
   5  -8   4   34.10    1.50
   5   8  -4   33.80    1.50
  -5   8  -4   33.00    1.50
  -5  -8   4   35.60    1.70
   5  -8  -4   35.50    1.50
  -6   8   4   25.00    1.40
  -6  -8   4   21.60    1.60
  -6   8  -4   25.20    1.50
  -7   8   4    8.80    1.20
  -7  -8   4    6.90    1.20
  -7   8  -4    8.10    1.20
  -8   8   4   43.50    2.20
  -8  -8   4   46.40    2.30
  -8   8  -4   46.00    2.20
  -9   8   4    1.50    1.20
  -9   8  -4    0.80    1.20
 -10   8   4    1.10    1.30
 -10   8  -4    1.70    1.30
 -11   8   4    0.20    1.30
 -11   8  -4    4.00    1.50
   0  -9  -4   77.79    2.20
   0  -9   4   76.39    1.90
   0   9  -4   79.59    1.70
   0  -9   4   76.29    2.20
  -1   9   4   22.10    0.90
  -1  -9  -4   19.50    1.20
   1  -9   4   20.10    1.30
  -1  -9   4   20.50    1.20
  -1   9  -4   20.90    0.90
  -1  -9   4   20.30    1.10
   1  -9  -4   19.10    1.30
  -2   9   4  222.88    4.30
   2  -9   4  228.58    4.70
  -2  -9  -4  226.58    4.60
  -2  -9   4  225.28    4.60
  -2  -9   4  226.58    4.60
   2  -9  -4  216.08    4.70
  -2   9  -4  224.08    4.40
   3  -9   4   12.80    1.20
  -3   9   4   12.90    1.00
  -3  -9  -4   12.50    1.00
  -3   9  -4   12.40    1.00
  -3  -9   4   12.70    0.90
  -3  -9   4   11.90    1.00
   3  -9  -4   12.30    1.20
  -4  -9  -4  229.48    4.50
  -4   9   4  240.68    4.80
   4  -9   4  246.08    5.00
   4  -9  -4  237.48    5.00
  -4  -9   4  234.18    4.60
  -4   9  -4  230.88    4.80
  -4  -9   4  238.88    5.00
   5  -9   4   46.60    1.80
  -5   9   4   47.70    1.80
  -5   9  -4   44.20    1.70
  -5  -9   4   43.90    1.80
   5  -9  -4   48.70    1.80
  -6   9   4  109.69    3.00
  -6  -9   4  110.09    3.10
  -6   9  -4  108.19    3.00
  -7   9   4  113.59    3.20
  -7  -9   4  120.19    3.40
  -7   9  -4  116.09    3.30
  -8   9   4   23.20    1.90
  -8  -9   4   19.60    1.70
  -8   9  -4   21.40    1.70
  -9   9   4   39.50    2.30
  -9   9  -4   37.10    2.30
 -10   9   4    5.60    1.50
 -10   9  -4    4.30    1.50
   0 -10  -4   20.10    1.40
   0 -10   4   20.70    1.40
   1 -10   4   33.00    1.60
  -1  10   4   32.00    1.10
  -1 -10  -4   34.00    1.50
  -1  10  -4   29.50    1.10
  -1 -10   4   27.50    1.30
   1 -10  -4   29.40    1.60
  -1 -10   4   30.90    1.50
   2 -10   4   82.59    2.40
  -2 -10  -4   81.99    2.30
  -2  10   4   82.39    2.00
  -2 -10   4   78.19    2.30
   2 -10  -4   80.29    2.40
  -2  10  -4   80.89    2.10
  -2 -10   4   79.49    2.30
  -3 -10  -4   77.89    2.20
   3 -10   4   77.49    2.40
  -3  10   4   79.59    2.10
   3 -10  -4   83.99    2.50
  -3 -10   4   77.29    2.40
  -3  10  -4   79.79    2.10
  -3 -10   4   81.49    2.20
  -4  10   4    7.40    0.90
  -4 -10  -4    9.90    0.90
   4 -10   4    6.20    0.90
   4 -10  -4    7.30    0.90
  -4 -10   4    7.10    1.10
  -4 -10   4    6.80    0.70
  -4  10  -4    7.00    0.90
   5 -10   4   47.80    2.00
  -5  10   4   47.60    1.80
   5 -10  -4   48.40    2.00
  -5  10  -4   48.30    1.90
  -5 -10   4   48.30    2.10
  -6  10   4    7.60    1.20
  -6 -10   4    9.90    1.30
  -6  10  -4   11.80    1.30
  -7  10   4    1.30    1.00
  -7 -10   4   -1.00    1.10
  -7  10  -4   -0.70    1.00
  -8  10   4    0.40    1.10
  -8  10  -4    0.10    1.10
  -9  10   4    3.50    1.40
  -9  10  -4    3.80    1.30
 -10  10   4    0.00    1.40
 -10  10  -4    1.00    1.40
   0 -11  -4    0.50    0.70
   0 -11   4   -0.30    0.70
  -1 -11  -4   63.49    2.20
   1 -11   4   62.59    2.20
   1 -11  -4   61.19    2.20
  -1 -11   4   60.49    2.10
  -1  11  -4   63.69    1.70
  -2 -11  -4  198.78    4.30
   2 -11   4  204.18    4.50
  -2  11   4  199.88    4.00
  -2  11  -4  196.68    4.00
  -2 -11   4  199.18    4.40
  -2 -11   4  198.48    4.40
   2 -11  -4  195.68    4.50
   3 -11   4  190.98    4.40
  -3 -11  -4  187.28    4.10
  -3  11   4  188.48    4.00
  -3  11  -4  192.88    4.00
  -3 -11   4  193.38    4.10
  -3 -11   4  188.48    4.30
   3 -11  -4  192.18    4.40
   4 -11   4   52.69    2.10
  -4  11   4   55.39    1.90
  -4  11  -4   52.89    1.90
   4 -11  -4   50.59    2.10
  -4 -11   4   51.79    2.00
  -5  11   4   83.59    2.50
   5 -11   4   83.99    2.70
  -5  11  -4   84.79    2.60
  -5 -11   4   80.59    2.80
   5 -11  -4   83.19    2.70
  -6  11   4   -0.10    0.90
  -6 -11   4    0.80    1.10
  -6  11  -4    1.10    1.00
  -7  11   4    1.90    1.10
  -7  11  -4    1.20    1.10
  -8  11   4   36.50    2.30
  -8  11  -4   29.40    2.20
  -9  11   4   -1.40    1.30
  -9  11  -4   -0.40    1.40
 -10  11   4    3.50    1.50
 -10  11  -4    7.10    1.60
   0 -12   4   15.90    1.50
   0 -12  -4   17.00    1.50
  -1 -12  -4    9.10    1.00
   1 -12   4    8.70    1.00
  -1 -12   4    7.50    0.90
   1 -12  -4    8.20    1.00
  -2  12   4    6.50    0.80
  -2 -12  -4    6.50    0.90
   2 -12   4    6.30    1.00
  -2  12  -4    5.90    0.80
  -2 -12   4    5.50    0.90
   2 -12  -4    3.80    0.90
  -3 -12  -4   19.00    1.40
   3 -12   4   21.90    1.70
  -3  12   4   21.10    1.30
  -3  12  -4   20.40    1.40
  -3 -12   4   21.20    1.40
   3 -12  -4   19.80    1.70
   4 -12   4    2.90    0.90
  -4  12   4    2.50    0.80
  -4  12  -4    0.70    0.80
   4 -12  -4    3.30    0.90
   5 -12   4   56.79    2.40
  -5  12   4   54.99    2.10
   5 -12  -4   55.29    2.30
  -5  12  -4   53.39    2.10
  -6  12   4    1.10    1.00
  -6  12  -4    0.00    1.00
  -7  12   4    6.10    1.30
  -7  12  -4    6.40    1.30
  -8  12   4   10.30    1.50
  -8  12  -4    9.70    1.50
  -9  12   4    7.60    1.70
  -9  12  -4    7.70    1.70
   0 -13  -4   21.60    1.70
   0 -13   4   20.90    1.80
   1 -13   4   42.20    2.10
  -1 -13  -4   43.40    2.00
   1 -13  -4   42.70    2.10
  -1 -13   4   43.40    2.00
   2 -13   4   90.49    3.00
  -2 -13  -4   85.49    2.70
  -2 -13   4   82.49    2.70
   2 -13  -4   85.29    2.90
  -3  13   4   28.50    1.50
  -3 -13  -4   29.40    1.60
   3 -13   4   27.40    2.00
   3 -13  -4   26.80    2.00
  -3  13  -4   27.80    1.60
  -3 -13   4   29.60    1.60
   4 -13   4  101.09    3.20
  -4  13   4   98.99    2.80
   4 -13  -4   98.39    3.20
  -4  13  -4   94.29    2.70
  -5  13   4   12.70    1.30
  -5  13  -4   16.50    1.40
  -6  13   4   17.90    1.50
  -6  13  -4   18.30    1.60
  -7  13   4    4.00    1.30
  -7  13  -4    6.80    1.40
  -8  13   4    2.00    1.40
  -8  13  -4    1.20    1.40
  -9  13   4    1.20    1.50
  -9  13  -4    1.80    1.60
   0 -14  -4   42.30    2.20
   0 -14   4   41.90    2.20
  -1 -14  -4   12.80    1.30
   1 -14   4   12.40    1.30
  -1 -14   4   11.70    1.20
   1 -14  -4   13.20    1.30
  -2 -14  -4   -1.40    0.70
   2 -14   4    0.30    0.90
  -2 -14   4   -0.50    0.70
   2 -14  -4    0.40    0.90
  -3 -14  -4   14.10    1.20
  -3 -14   4   12.10    1.10
  -3  14  -4   15.30    1.20
  -4  14   4   15.80    1.30
  -4  14  -4   15.50    1.30
  -5  14   4   17.90    1.40
  -5  14  -4   16.20    1.50
  -6  14   4    4.10    1.20
  -6  14  -4    2.40    1.20
  -7  14   4   10.80    1.60
  -7  14  -4    7.70    1.50
  -8  14   4    5.10    1.50
  -8  14  -4    7.70    1.60
  -4  15  -4    4.70    1.10
  -5  15   4    3.20    1.10
  -5  15  -4    2.40    1.10
  -6  15   4   19.10    1.70
  -6  15  -4   17.80    1.70
  -7  15   4   13.90    1.70
  -7  15  -4   12.40    1.70
  -5  16  -4    3.90    1.20
  -6  16   4    0.10    1.30
  -6  16  -4    1.50    1.30
  -7  16   4    0.30    1.40
  -7  16  -4    3.70    1.50
   0   0   5    0.40    0.20
   0   0  -5    0.20    0.20
   0   0   5   -0.20    0.20
   0   0   5    0.20    0.30
   0   0  -5    0.10    0.20
  -1   0  -5   94.79    1.90
  -1   0   5   98.49    1.90
  -1   0   5   96.39    1.90
   1   0   5   91.89    1.90
   1   0   5  102.69    2.00
  -1   0  -5   97.89    1.90
   1   0  -5  101.29    1.90
  -2   0   5   51.29    1.00
  -2   0   5   48.50    1.10
  -2   0  -5   50.09    1.20
   2   0  -5   49.60    1.10
  -2   0  -5   52.19    1.10
  -3   0  -5  757.22   13.40
  -3   0   5  784.32   13.40
   3   0  -5  791.72   13.60
  -4   0   5  344.37    6.20
   4   0  -5  349.87    6.00
   4   0  -5  336.47    6.10
  -4   0  -5  345.37    6.20
  -4   0  -5  347.27    6.20
  -4   0   5  344.97    6.20
  -5   0   5  508.95    9.00
  -5   0  -5  507.25    9.00
  -5   0   5  508.05    9.00
   5   0  -5  505.65    8.70
  -5   0  -5  497.05    9.00
  -6   0   5   -0.20    0.50
  -6   0   5    0.30    0.50
  -6   0  -5    0.20    0.50
  -6   0  -5    0.40    0.50
  -7   0   5   17.70    1.20
  -7   0   5   16.80    1.00
  -7   0  -5   16.50    1.10
  -8   0   5    7.00    0.90
  -8   0  -5    5.30    0.80
  -9   0   5    9.30    1.10
   0   1  -5 4354.66   86.49
   0  -1   5 4343.77   87.99
   0  -1  -5 4541.95   89.69
   0   1   5 4472.15   77.39
   0  -1   5 4599.64   91.79
   0   1  -5 4433.76   91.29
   0  -1   5 4450.85   84.69
  -1   1   5 2939.81   50.89
  -1   1   5 3072.99   50.99
  -1  -1  -5 2940.51   50.99
  -1  -1  -5 2958.80   63.09
   1   1  -5 2948.70   57.29
   1   1  -5 2915.11   50.89
   1  -1  -5 2987.10   51.09
  -1   1  -5 2951.60   50.99
  -1  -1   5 2882.91   61.39
   1   1   5 2908.71   56.79
  -1  -1   5 2895.61   50.79
   2   1  -5 1883.51   32.60
   2   1  -5 1842.62   32.30
  -2   1   5 1841.72   32.90
  -2   1   5 1887.81   32.40
  -2  -1  -5 1883.91   36.70
  -2  -1  -5 1779.32   32.70
  -2  -1   5 1890.61   32.30
  -2   1  -5 1874.61   33.20
  -2   1  -5 1896.01   32.50
  -2  -1   5 1901.01   32.90
   2  -1  -5 1903.01   41.60
   2   1   5 1866.01   32.70
  -3   1   5  509.15    8.80
   3   1  -5  505.35    8.70
  -3   1   5  513.35    8.80
  -3  -1  -5  503.75    8.80
  -3  -1   5  487.75    8.90
  -3   1  -5  504.75    8.90
   3  -1  -5  512.55    8.70
  -4   1   5  372.16    6.60
  -4  -1  -5  381.86    6.70
   4   1  -5  381.96    6.50
   4   1  -5  374.96    6.40
  -4   1   5  381.16    6.70
  -4  -1  -5  384.76    6.70
  -4   1  -5  357.16    6.60
   4  -1  -5  366.46    6.50
  -4   1  -5  359.36    6.70
  -4  -1   5  357.46    6.60
  -4  -1   5  356.16    6.70
  -5   1   5   38.60    1.20
  -5  -1  -5   39.60    1.10
  -5   1   5   37.60    1.20
  -5  -1  -5   37.60    1.20
   5   1  -5   39.60    1.00
  -5  -1   5   40.90    1.30
  -5   1  -5   41.80    1.30
  -5   1  -5   41.00    1.30
   5  -1  -5   42.70    1.00
  -5  -1   5   42.90    1.20
  -6  -1  -5  298.77    5.50
  -6   1   5  302.57    5.50
  -6  -1  -5  295.07    5.50
  -6   1   5  295.27    5.60
  -6   1  -5  293.57    5.60
  -6  -1   5  294.07    5.50
  -6  -1   5  292.87    5.60
  -6   1  -5  292.47    5.60
  -7  -1  -5  133.49    2.90
  -7   1   5  130.69    3.00
  -7   1  -5  131.79    3.10
  -7  -1   5  133.79    2.90
  -7   1  -5  135.99    3.00
  -7  -1   5  128.09    3.00
  -8   1   5   46.00    1.70
  -8   1  -5   47.10    1.70
  -8  -1   5   46.00    1.70
  -9   1   5    8.00    1.00
  -9   1  -5    8.90    1.00
 -10   1   5    5.00    1.00
   0  -2   5  332.27    5.90
   0   2  -5  338.67    5.90
   0   2  -5  327.17    5.90
   0  -2   5  340.57    5.80
  -1  -2  -5  153.88    2.90
   1   2  -5  156.58    2.80
  -1  -2  -5  156.48    2.90
   1   2  -5  149.39    2.90
  -1  -2   5  162.18    2.80
  -1   2  -5  157.58    3.00
   1  -2  -5  162.28    3.00
  -1  -2   5  163.68    2.90
  -1  -2   5  159.88    2.90
  -1   2  -5  157.58    2.90
   2   2  -5   59.19    1.20
  -2  -2  -5   59.79    1.40
  -2  -2  -5   59.89    1.30
  -2   2   5   59.89    1.30
   2   2  -5   60.19    1.30
  -2   2   5   60.49    1.30
  -2   2  -5   63.29    1.30
  -2  -2   5   62.99    1.30
  -2   2  -5   61.39    1.50
   2  -2  -5   63.39    1.40
  -3  -2  -5  143.09    2.70
  -3   2   5  143.19    2.80
  -3   2   5  140.99    2.70
   3   2  -5  143.19    2.50
   3   2  -5  146.49    2.70
  -3   2  -5  137.69    2.80
  -3   2  -5  136.49    2.70
   3  -2  -5  138.69    2.70
  -3  -2   5  136.19    2.80
  -4   2   5   70.79    1.70
   4   2  -5   71.69    1.50
  -4  -2  -5   69.29    1.60
  -4   2   5   70.99    1.60
  -4   2  -5   68.49    1.60
  -4   2  -5   67.79    1.70
  -4  -2   5   66.39    1.70
   4  -2  -5   66.09    1.50
  -4  -2   5   69.69    1.60
  -5  -2  -5  379.16    6.60
   5   2  -5  374.66    6.60
  -5  -2  -5  371.86    6.70
  -5   2   5  367.66    6.70
  -5   2   5  356.66    6.80
   5  -2  -5  377.26    6.60
  -5   2  -5  374.46    6.90
  -5  -2   5  375.96    6.80
  -5   2  -5  367.46    6.80
  -5  -2   5  373.56    6.70
  -6  -2  -5    8.60    0.70
  -6  -2  -5    6.70    0.60
  -6   2   5    7.00    0.60
  -6   2   5    6.50    0.80
  -6  -2   5    6.70    0.70
  -6   2  -5    7.00    0.80
  -6   2  -5    7.20    0.70
  -6  -2   5    7.60    0.70
  -7   2   5  206.48    4.20
  -7   2  -5  201.38    4.20
  -7  -2   5  201.48    4.00
  -7   2  -5  204.18    4.30
  -7  -2   5  196.68    4.20
  -8   2   5   16.90    1.30
  -8   2  -5   17.00    1.30
  -8  -2   5   17.90    1.30
  -9   2   5    8.70    1.10
  -9   2  -5    7.10    1.00
 -10   2   5   20.20    1.60
 -10   2  -5   21.00    1.70
   0   3  -5  177.48    3.30
   0  -3   5  185.38    3.30
   0  -3  -5  177.78    3.40
   1  -3   5  291.17    5.00
   1   3  -5  285.97    5.10
  -1  -3  -5  290.57    5.20
   1   3  -5  293.07    5.20
  -1  -3   5  284.37    5.10
  -1   3  -5  295.87    5.20
  -1   3  -5  288.67    5.20
  -1  -3   5  286.67    5.20
   1  -3  -5  287.67    5.20
  -2  -3  -5  188.38    3.40
   2   3  -5  185.68    3.50
  -2  -3  -5  181.88    3.50
   2   3  -5  183.78    3.30
  -2  -3   5  185.38    3.30
  -2   3  -5  186.48    3.60
  -2  -3   5  185.68    3.40
  -2  -3   5  186.18    3.50
  -2   3  -5  190.18    3.50
   2  -3  -5  189.88    3.50
  -3   3   5  196.38    3.80
  -3   3   5  199.58    3.70
  -3  -3  -5  200.98    3.70
  -3  -3  -5  205.18    3.60
   3   3  -5  204.98    3.70
  -3  -3  -5  201.78    3.60
  -3  -3   5  201.38    3.60
  -3  -3   5  198.38    3.80
  -3   3  -5  201.18    3.90
  -3  -3   5  202.78    3.60
  -3   3  -5  202.38    3.80
   3  -3  -5  197.48    3.80
  -4   3   5  264.27    4.90
  -4  -3  -5  253.87    4.70
  -4   3   5  257.67    4.80
   4   3  -5  265.47    4.70
  -4  -3   5  259.57    4.90
  -4   3  -5  258.67    4.90
   4  -3  -5  259.57    4.80
  -4   3  -5  257.07    5.00
   5   3  -5  131.29    2.60
  -5  -3  -5  131.59    2.60
  -5   3   5  127.99    2.60
  -5   3   5  129.59    2.80
  -5   3  -5  131.69    2.80
  -5  -3   5  130.79    2.60
  -5   3  -5  133.59    2.90
  -5  -3   5  127.19    2.80
   5  -3  -5  129.19    2.60
  -6   3   5  159.48    3.50
  -6   3   5  159.88    3.40
  -6  -3   5  160.68    3.50
  -6   3  -5  159.68    3.50
  -6  -3   5  160.68    3.20
  -6   3  -5  164.18    3.50
  -7   3   5   18.90    1.30
  -7   3  -5   17.00    1.20
  -7  -3   5   18.80    1.30
  -7   3  -5   15.90    1.30
  -8   3   5  154.48    3.70
  -8   3  -5  155.98    3.60
  -8  -3   5  153.08    3.50
  -9   3   5   22.80    1.60
  -9   3  -5   23.90    1.70
 -10   3   5   29.50    1.80
 -10   3  -5   28.70    1.90
 -11   3   5    0.40    1.10
 -11   3  -5   -0.50    1.00
   0  -4   5 2367.46   39.70
   0   4  -5 2300.87   40.30
   0   4  -5 2186.38   40.20
   0  -4  -5 2300.27   44.60
  -1  -4  -5 1076.99   18.20
   1   4  -5 1058.19   18.80
   1  -4   5 1092.79   18.30
   1   4  -5 1091.59   18.50
   1  -4  -5 1027.80   19.00
  -1  -4   5 1052.69   21.20
  -1  -4   5 1054.39   18.20
  -1   4  -5 1016.80   18.40
  -1   4  -5 1088.79   19.30
   2   4  -5  434.06    7.60
  -2  -4  -5  443.46    7.70
   2   4  -5  438.06    7.80
  -2   4   5  441.26    7.70
   2  -4  -5  434.46    7.80
  -2  -4   5  442.56    7.70
  -2  -4   5  446.96    7.80
  -2  -4   5  429.76    7.50
  -2   4  -5  443.36    7.90
  -2   4  -5  431.56    7.70
  -2   4  -5  447.46    7.80
  -3  -4  -5  207.28    3.80
  -3  -4  -5  208.88    3.80
  -3   4   5  205.68    4.00
  -3  -4  -5  201.38    3.90
   3   4  -5  208.58    4.00
  -3   4   5  205.48    3.90
  -3   4  -5  207.88    4.10
  -3   4  -5  209.18    4.00
  -3  -4   5  213.78    3.80
  -3  -4   5  216.88    4.10
   3  -4  -5  213.58    4.00
  -3  -4   5  213.88    3.80
  -4   4   5    8.30    0.60
  -4  -4  -5    8.40    0.60
   4   4  -5    8.80    0.60
  -4   4   5    8.50    0.70
  -4  -4   5    8.90    0.80
   4  -4  -5    8.40    0.70
  -4   4  -5    8.30    0.70
  -4   4  -5    8.10    0.70
  -5   4   5  237.08    4.50
   5   4  -5  240.88    4.50
  -5   4   5  231.28    4.70
  -5  -4  -5  233.38    4.40
  -5   4  -5  244.38    4.80
   5  -4  -5  242.08    4.50
  -5  -4   5  244.18    4.80
  -5   4  -5  237.38    4.70
  -6   4   5    1.30    0.70
  -6  -4   5    1.30    0.60
  -6   4  -5    1.40    0.60
  -6   4  -5    1.30    0.70
  -7   4   5    0.80    0.80
  -7   4  -5    2.30    0.80
  -7  -4   5    3.20    0.80
  -7   4  -5    2.70    0.80
  -8   4   5    0.40    0.90
  -8   4  -5    0.80    0.80
  -8  -4   5    0.90    0.80
  -9   4   5   -0.30    0.90
  -9   4  -5    1.40    1.00
 -10   4   5    7.70    1.30
 -10   4  -5    6.80    1.20
 -11   4   5    0.30    1.10
 -11   4  -5    2.10    1.10
   0  -5   5 1333.27   23.20
   0   5  -5 1371.36   24.20
   0  -5  -5 1346.97   34.90
   0   5  -5 1385.56   24.70
   1   5  -5   36.80    1.20
  -1  -5  -5   39.80    1.20
   1   5  -5   41.30    1.10
   1  -5   5   40.50    1.00
  -1   5  -5   48.20    1.30
  -1  -5   5   46.40    1.20
  -1   5  -5   47.10    1.30
   1  -5  -5   46.70    1.30
  -2  -5  -5  552.74    9.80
  -2   5   5  558.24    9.70
   2   5  -5  547.95    9.80
   2   5  -5  542.35    9.60
   2  -5  -5  553.34    9.80
  -2  -5   5  562.74    9.80
  -2  -5   5  557.34    9.80
  -2   5  -5  568.84    9.70
  -2   5  -5  562.84    9.90
  -2  -5   5  547.95    9.50
  -3  -5  -5  110.99    2.30
  -3   5   5  113.19    2.30
   3   5  -5  113.39    2.40
  -3  -5  -5  111.39    2.20
   3  -5  -5  109.89    2.40
  -3  -5   5  108.19    2.20
  -3  -5   5  102.79    2.40
  -3   5  -5  106.99    2.50
   4   5  -5  334.17    6.20
  -4  -5  -5  338.57    6.00
  -4   5   5  335.87    6.30
  -4   5   5  330.07    6.10
  -4  -5   5  341.67    6.40
  -4   5  -5  343.27    6.30
  -4   5  -5  339.17    6.50
   4  -5  -5  333.27    6.20
  -5   5   5   70.89    1.60
  -5   5   5   69.69    1.90
   5   5  -5   69.99    1.80
  -5  -5   5   68.19    2.00
  -5   5  -5   68.49    1.90
   5  -5  -5   70.09    1.80
  -5   5  -5   70.09    2.10
  -6   5   5   59.79    1.90
  -6  -5   5   58.09    1.90
  -6   5  -5   62.59    2.00
  -6   5  -5   61.09    1.90
  -7   5   5    4.20    0.90
  -7  -5   5    5.90    0.90
  -7   5  -5    4.40    0.90
  -8   5   5   16.80    1.40
  -8  -5   5   15.50    1.30
  -8   5  -5   12.40    1.20
  -9   5   5   30.10    1.90
  -9   5  -5   27.60    1.90
 -10   5   5    7.30    1.30
 -10   5  -5    5.60    1.20
 -11   5   5    2.80    1.30
 -11   5  -5    3.00    1.20
   0   6  -5  226.48    4.30
   0   6  -5  226.08    4.40
   0  -6   5  223.98    4.20
   0  -6  -5  219.78    4.30
  -1   6   5  107.79    2.10
  -1  -6  -5  107.39    2.40
   1   6  -5  108.19    2.40
   1  -6   5  106.29    2.10
   1   6  -5  107.09    2.20
  -1  -6   5  104.79    2.30
  -1   6  -5  105.39    2.40
  -1  -6   5  106.69    2.40
   1  -6  -5  104.09    2.40
  -1   6  -5  107.19    2.20
  -1   6  -5  104.59    2.40
  -2  -6  -5    1.20    0.40
  -2   6   5    1.40    0.40
   2   6  -5    1.50    0.40
  -2   6  -5    1.60    0.40
  -2   6  -5    1.60    0.50
  -2  -6   5    1.10    0.50
   2  -6  -5    1.10    0.40
  -2  -6   5    1.70    0.40
   3   6  -5  119.29    2.60
  -3   6   5  117.19    2.50
  -3  -6  -5  114.69    2.40
  -3  -6  -5  115.29    2.40
  -3   6  -5  118.49    2.50
   3  -6  -5  115.59    2.60
  -3  -6   5  118.09    2.10
  -3  -6   5  116.89    2.70
  -3   6  -5  112.49    2.70
  -3  -6   5  118.29    2.40
  -4   6   5  160.78    3.40
   4   6  -5  160.48    3.40
  -4   6   5  166.08    3.20
  -4  -6  -5  166.78    3.10
  -4  -6  -5  166.08    3.20
  -4   6  -5  166.38    3.70
   4  -6  -5  163.88    3.40
  -4  -6   5  164.88    3.50
  -4   6  -5  166.68    3.40
  -4  -6   5  165.48    3.00
   5   6  -5   48.40    1.50
  -5   6   5   47.80    1.70
  -5   6  -5   45.40    1.60
  -5   6  -5   48.30    1.80
  -5  -6   5   46.40    1.70
   5  -6  -5   44.20    1.50
  -6   6   5    7.80    1.00
  -6  -6   5    8.60    1.00
  -6   6  -5    8.40    0.90
  -6   6  -5    8.70    1.00
  -7   6   5   81.79    2.40
  -7   6  -5   83.79    2.50
  -7  -6   5   86.99    2.60
  -8   6   5   28.80    1.80
  -8   6  -5   28.00    1.80
  -8  -6   5   31.50    1.80
  -9   6   5    8.60    1.30
  -9  -6   5    8.20    1.20
  -9   6  -5    8.20    1.30
 -10   6   5    9.80    1.40
 -10   6  -5   10.10    1.40
 -11   6   5    6.40    1.40
 -11   6  -5    6.50    1.40
   0   7  -5   48.50    1.20
   0  -7   5   47.70    1.30
   0   7  -5   50.29    1.50
   0  -7  -5   46.30    1.50
   0   7  -5   47.50    1.40
  -1   7   5  152.18    3.00
   1  -7   5  147.09    3.00
   1   7  -5  153.98    3.30
   1   7  -5  152.78    3.10
  -1  -7  -5  152.58    3.30
  -1  -7   5  158.28    3.20
  -1  -7   5  156.68    3.30
  -1   7  -5  157.08    3.00
  -1   7  -5  155.58    3.30
  -2   7   5  274.87    5.10
  -2  -7  -5  276.67    5.30
   2   7  -5  273.27    5.40
  -2   7  -5  280.67    5.20
   2  -7  -5  277.37    5.40
  -2   7  -5  277.17    5.40
  -2  -7   5  280.37    5.30
  -2  -7   5  271.47    5.30
   3   7  -5  121.29    2.80
  -3   7   5  123.09    2.70
  -3  -7  -5  121.49    2.60
  -3   7  -5  117.09    2.90
  -3   7  -5  123.49    2.70
  -3  -7   5  116.89    2.60
   3  -7  -5  121.29    2.80
  -3  -7   5  118.39    2.80
  -4   7   5   41.50    1.20
  -4  -7  -5   40.80    1.10
   4   7  -5   41.60    1.50
  -4   7   5   41.70    1.50
  -4  -7  -5   42.00    1.20
  -4   7  -5   42.70    1.50
  -4   7  -5   44.70    1.70
   4  -7  -5   41.60    1.50
  -4  -7   5   43.40    1.10
  -4  -7   5   40.50    1.50
  -5   7   5   58.29    1.80
   5   7  -5   58.09    1.80
   5  -7  -5   57.69    1.80
  -5  -7   5   57.19    2.00
  -5   7  -5   56.19    2.00
  -5   7  -5   58.79    1.90
  -6   7   5   48.10    1.90
  -6  -7   5   48.30    1.90
  -6   7  -5   47.20    1.80
  -7   7   5   70.79    2.40
  -7  -7   5   68.89    2.40
  -7   7  -5   66.59    2.30
  -8   7   5   15.90    1.40
  -8  -7   5   16.00    1.40
  -8   7  -5   14.50    1.40
  -9   7   5   -0.10    1.00
  -9   7  -5    0.40    1.10
  -9  -7   5    0.50    1.00
 -10   7   5    7.70    1.40
 -10   7  -5    7.50    1.40
 -11   7   5    2.90    1.30
 -11   7  -5    1.20    1.30
   0  -8  -5  253.77    5.00
   0  -8   5  249.28    4.70
   0   8  -5  251.97    4.60
   0   8  -5  249.48    4.80
   0  -8   5  245.38    5.00
   1  -8   5  179.78    3.60
  -1  -8  -5  182.18    3.90
   1   8  -5  182.08    3.90
  -1   8   5  187.78    3.50
  -1   8  -5  190.18    3.90
  -1  -8   5  187.88    3.90
  -1  -8   5  189.98    3.80
   1  -8  -5  186.28    3.90
  -1   8  -5  188.08    3.60
  -2  -8  -5  207.18    4.10
  -2   8   5  210.28    3.90
   2   8  -5  209.98    4.30
  -2  -8   5  202.68    4.10
   2  -8  -5  195.28    4.20
  -2   8  -5  199.08    4.30
  -2   8  -5  198.68    4.00
  -2  -8   5  199.28    4.10
  -3   8   5   32.00    1.30
   3   8  -5   33.00    1.40
  -3  -8  -5   34.50    1.20
  -3  -8   5   34.10    1.20
  -3  -8   5   31.40    1.50
   3  -8  -5   31.40    1.40
  -3   8  -5   34.70    1.30
  -3   8  -5   31.60    1.50
  -4   8   5  142.69    3.20
  -4  -8  -5  137.89    2.90
   4   8  -5  143.89    3.30
  -4   8  -5  142.49    3.20
  -4   8  -5  145.09    3.50
  -4  -8   5  143.89    3.40
  -4  -8   5  143.69    2.90
   4  -8  -5  140.39    3.30
  -5   8   5  161.98    3.70
   5   8  -5  168.38    3.70
   5  -8  -5  167.68    3.70
  -5  -8   5  169.58    3.90
  -5   8  -5  169.18    3.70
  -6   8   5   21.90    1.50
  -6   8  -5   22.60    1.50
  -6  -8   5   23.50    1.70
  -7   8   5   11.70    1.20
  -7   8  -5   13.40    1.30
  -7  -8   5   13.10    1.30
  -8   8   5    4.60    1.10
  -8   8  -5    7.00    1.20
  -8  -8   5    6.20    1.20
  -9   8   5    0.50    1.10
  -9  -8   5   -1.80    1.00
  -9   8  -5    0.00    1.10
 -10   8   5   -0.60    1.30
 -10   8  -5    0.10    1.20
 -11   8   5    7.80    1.60
 -11   8  -5    8.30    1.60
   0   9  -5  244.18    4.50
   0  -9   5  237.78    4.70
   0  -9   5  236.08    4.90
   0  -9  -5  242.98    4.90
  -1  -9  -5  162.98    3.60
  -1   9   5  165.38    3.20
   1  -9   5  163.58    3.70
  -1  -9   5  167.08    3.60
   1  -9  -5  162.18    3.70
  -1  -9   5  161.98    3.50
  -1   9  -5  161.88    3.30
   2   9  -5   56.79    1.90
   2  -9   5   60.69    2.00
  -2   9   5   54.99    1.60
  -2  -9  -5   58.29    1.80
  -2   9  -5   58.99    1.60
  -2  -9   5   60.49    1.90
  -2  -9   5   60.29    1.80
   2  -9  -5   57.39    1.90
   3   9  -5   26.30    1.40
  -3  -9  -5   24.30    1.10
   3  -9   5   24.30    1.40
  -3   9   5   24.00    1.20
  -3   9  -5   24.30    1.20
  -3  -9   5   20.90    1.40
  -3  -9   5   22.90    1.10
   3  -9  -5   25.70    1.40
   4  -9   5   76.39    2.30
   4   9  -5   75.39    2.30
  -4   9   5   77.69    2.20
  -4  -9  -5   71.79    1.90
  -4  -9   5   76.29    1.90
   4  -9  -5   79.99    2.30
  -4   9  -5   75.59    2.20
  -4  -9   5   78.59    2.40
  -5   9   5   49.30    1.90
   5  -9   5   52.59    1.90
  -5   9  -5   49.20    1.80
   5  -9  -5   55.39    2.00
  -5  -9   5   54.39    2.10
  -6   9   5   13.10    1.20
  -6   9  -5    8.20    1.10
  -6  -9   5   10.00    1.30
  -7   9   5    5.30    1.00
  -7   9  -5    3.80    1.10
  -7  -9   5    5.00    1.20
  -8   9   5   18.00    1.50
  -8   9  -5   19.90    1.70
  -8  -9   5   18.20    1.60
  -9   9   5    7.80    1.50
  -9   9  -5    5.50    1.40
 -10   9   5   -0.90    1.30
 -10   9  -5    0.50    1.30
   0 -10  -5   96.69    2.60
   0 -10   5   94.39    2.60
  -1  10   5  207.08    4.00
  -1 -10  -5  202.08    4.40
   1 -10   5  204.08    4.50
  -1  10  -5  206.28    4.00
  -1 -10   5  213.78    4.50
   1 -10  -5  210.28    4.60
  -1 -10   5  206.98    4.30
  -2  10   5   47.90    1.50
   2 -10   5   47.80    1.90
  -2 -10  -5   51.09    1.80
  -2 -10   5   50.29    1.80
  -2 -10   5   51.19    1.80
  -2  10  -5   48.60    1.50
   2 -10  -5   49.30    1.90
   3 -10   5   47.70    1.90
  -3 -10  -5   47.20    1.60
  -3  10   5   46.50    1.60
  -3  10  -5   46.60    1.60
   3 -10  -5   48.60    1.90
  -3 -10   5   45.40    1.90
  -3 -10   5   46.20    1.60
  -4 -10  -5   19.70    1.60
   4 -10   5   17.70    1.50
  -4  10   5   16.80    1.30
   4 -10  -5   20.20    1.50
  -4  10  -5   20.70    1.30
  -4 -10   5   19.80    1.30
  -4 -10   5   19.60    1.40
  -5  10   5    4.30    0.90
   5 -10   5    4.00    0.80
  -5  10  -5    3.40    0.80
  -5 -10   5    2.40    1.00
   5 -10  -5    3.80    0.80
  -6  10   5   17.70    1.40
  -6  10  -5   17.80    1.40
  -6 -10   5   17.00    1.50
  -7  10   5    6.40    1.20
  -7 -10   5    3.10    1.20
  -7  10  -5    3.70    1.20
  -8  10   5   -0.40    1.10
  -8  10  -5    1.80    1.10
  -8 -10   5    1.50    1.20
  -9  10   5    3.10    1.40
  -9  10  -5    2.30    1.30
 -10  10   5   13.10    1.80
 -10  10  -5   13.60    1.80
   0 -11  -5    6.40    0.90
   0 -11   5    7.10    0.90
  -1 -11  -5   10.80    1.00
   1 -11   5   11.30    1.10
   1 -11  -5   13.10    1.20
  -1  11  -5   13.10    1.00
  -1 -11   5   11.90    1.00
  -1 -11   5   12.30    1.10
  -2  11   5   19.30    1.10
  -2 -11  -5   20.40    1.40
   2 -11   5   21.10    1.50
  -2 -11   5   19.40    1.40
  -2 -11   5   21.00    1.40
   2 -11  -5   23.00    1.60
  -2  11  -5   18.90    1.10
  -3 -11  -5   37.60    1.60
   3 -11   5   36.20    1.90
  -3  11   5   34.20    1.50
   3 -11  -5   39.90    1.90
  -3  11  -5   37.30    1.50
  -3 -11   5   40.10    1.90
  -3 -11   5   37.70    1.60
   4 -11   5    8.60    1.00
  -4  11   5    9.10    1.00
  -4 -11   5    8.40    1.10
  -4  11  -5    8.30    1.00
   4 -11  -5    9.90    1.10
  -5  11   5   87.69    2.60
   5 -11   5   90.99    2.80
  -5  11  -5   90.89    2.70
   5 -11  -5   92.49    2.90
  -5 -11   5   91.99    2.90
  -6  11   5   21.90    1.70
  -6 -11   5   20.70    1.90
  -6  11  -5   20.20    1.70
  -7  11   5   31.70    2.00
  -7  11  -5   37.70    2.10
  -7 -11   5   33.80    2.20
  -8  11   5   12.00    1.50
  -8  11  -5   13.00    1.50
  -9  11   5   13.40    1.80
  -9  11  -5   14.90    1.80
 -10  11   5    3.80    1.50
 -10  11  -5    2.00    1.60
   0 -12   5   31.60    1.80
   0 -12  -5   30.10    1.80
  -1 -12  -5    2.00    0.80
   1 -12   5    1.50    0.80
   1 -12  -5    1.70    0.80
  -1 -12   5    1.80    0.80
   2 -12   5    0.20    0.80
  -2  12   5   -0.90    0.60
  -2 -12  -5    0.30    0.70
   2 -12  -5    0.00    0.80
  -2  12  -5   -0.60    0.60
  -2 -12   5   -0.70    0.70
  -3 -12  -5    8.30    0.90
   3 -12   5    8.60    1.10
  -3  12   5   11.60    1.00
  -3 -12   5    8.80    0.90
   3 -12  -5    8.00    1.10
  -3  12  -5    8.90    1.00
  -3 -12   5   10.20    1.20
   4 -12   5   10.30    1.20
  -4  12   5   10.70    1.10
   4 -12  -5    9.70    1.20
  -4  12  -5   10.00    1.10
  -4 -12   5   10.10    1.30
  -5  12   5   24.50    1.60
   5 -12   5   25.30    1.80
   5 -12  -5   21.20    1.80
  -5  12  -5   19.60    1.60
  -5 -12   5   23.80    1.90
  -6  12   5   24.30    1.80
  -6  12  -5   23.90    1.80
  -6 -12   5   23.10    1.80
  -7  12   5    6.50    1.30
  -7  12  -5   10.90    1.40
  -8  12   5    3.90    1.40
  -8  12  -5    4.80    1.40
  -9  12   5    6.70    1.70
  -9  12  -5    6.10    1.60
   0 -13   5  108.99    3.20
   0 -13  -5  106.09    3.20
   1 -13   5   65.79    2.50
  -1 -13  -5   67.39    2.40
   1 -13  -5   67.19    2.50
  -1 -13   5   68.49    2.50
   2 -13   5  153.48    4.00
  -2 -13  -5  149.29    3.80
  -2 -13   5  147.79    3.70
  -2  13  -5  152.08    3.70
   2 -13  -5  147.79    4.00
   3 -13   5   65.09    2.60
  -3  13   5   67.29    2.10
  -3 -13  -5   66.19    2.20
  -3 -13   5   62.79    2.20
  -3  13  -5   66.49    2.20
   3 -13  -5   66.09    2.60
   4 -13   5   41.00    2.20
  -4  13   5   37.40    1.80
   4 -13  -5   44.10    2.30
  -4  13  -5   38.40    1.80
  -5  13   5   -0.40    0.90
  -5  13  -5    1.70    1.00
  -6  13   5    6.60    1.30
  -6  13  -5    8.90    1.30
  -7  13   5    1.80    1.30
  -7  13  -5    2.40    1.20
  -8  13   5    6.10    1.50
  -8  13  -5    5.00    1.50
  -9  13   5    1.00    1.50
  -9  13  -5   -1.80    1.50
   0 -14   5   -0.20    0.90
   0 -14  -5   -0.90    0.80
  -1 -14  -5   50.09    2.30
   1 -14   5   54.29    2.40
  -1 -14   5   55.89    2.30
   1 -14  -5   56.09    2.50
   2 -14   5   32.60    2.20
  -2 -14  -5   32.00    1.80
  -2 -14   5   33.00    1.80
   2 -14  -5   32.70    2.30
  -3 -14  -5    2.50    0.80
  -3  14  -5    1.80    0.90
  -3 -14   5    2.90    0.80
  -4  14   5   26.50    1.70
  -4  14  -5   28.40    1.80
  -5  14   5   29.20    1.90
  -5  14  -5   27.50    1.80
  -6  14   5    5.10    1.30
  -6  14  -5    6.00    1.30
  -7  14   5   -0.40    1.30
  -7  14  -5   -0.40    1.30
  -8  14   5    0.70    1.40
  -8  14  -5    1.70    1.50
  -4  15  -5   17.60    1.40
  -5  15   5    0.10    1.00
  -5  15  -5    0.00    1.10
  -6  15   5   27.30    2.20
  -6  15  -5   27.90    2.20
  -7  15   5    1.00    1.40
  -7  15  -5    2.10    1.40
  -5  16  -5    9.00    1.30
  -6  16   5    9.10    1.50
  -6  16  -5    7.20    1.40
  -7  16   5    3.10    1.50
  -7  16  -5    5.60    1.50
   0   0   6 1625.84   28.50
   0   0  -6 1652.33   29.30
   0   0   6 1662.13   46.30
   1   0  -6  241.88    4.40
  -1   0   6  236.68    4.40
  -1   0   6  246.28    4.40
  -1   0  -6  246.18    4.40
  -1   0  -6  241.18    4.40
   1   0  -6  248.58    4.40
  -2   0  -6    0.10    0.30
  -2   0   6    0.00    0.30
  -2   0  -6    0.20    0.20
   2   0  -6    0.20    0.20
  -2   0   6    0.20    0.20
  -3   0   6   97.09    2.00
   3   0  -6   97.39    1.90
  -3   0  -6   99.39    2.10
  -3   0   6   98.79    2.00
  -4   0   6    1.20    0.40
   4   0  -6    0.80    0.30
  -4   0   6    0.80    0.40
  -4   0  -6    0.90    0.40
  -4   0  -6    0.80    0.40
  -5   0  -6   51.99    1.50
  -5   0  -6   50.09    1.40
   5   0  -6   52.29    1.20
  -5   0   6   52.89    1.40
  -5   0   6   51.69    1.40
  -6   0   6    2.30    0.60
  -6   0  -6    1.70    0.50
  -6   0   6    1.10    0.50
  -6   0  -6    1.80    0.50
  -7   0   6  528.65    9.50
  -7   0   6  516.85    9.50
  -7   0  -6  523.55    9.50
  -8   0   6    8.90    1.00
  -8   0  -6    9.00    0.90
  -9   0   6   38.70    1.80
   0  -1   6 2700.63   46.30
   0   1  -6 2697.53   46.70
   0  -1  -6 2670.13   50.29
   0  -1   6 2688.73   46.50
   0  -1  -6 2664.73   46.70
   1  -1   6 1240.48   21.50
  -1  -1  -6 1238.68   22.20
  -1   1   6 1260.87   21.50
  -1  -1  -6 1231.68   22.20
   1   1  -6 1248.88   22.30
   1   1  -6 1217.38   29.80
  -1   1  -6 1206.88   22.00
  -1  -1   6 1260.47   22.30
  -1   1  -6 1225.48   22.30
   1  -1  -6 1254.87   22.30
  -1  -1   6 1257.77   21.80
   2   1  -6  818.32   14.70
  -2   1   6  833.32   14.10
  -2  -1  -6  830.72   14.70
   2   1  -6  818.02   14.20
  -2  -1  -6  842.72   14.70
  -2   1   6  816.52   14.00
  -2   1  -6  823.12   14.70
  -2   1  -6  813.12   14.50
   2  -1  -6  815.42   14.80
  -2  -1   6  783.42   14.10
  -2  -1   6  808.52   14.20
  -3  -1  -6    2.90    0.40
   3   1  -6    3.00    0.30
  -3   1   6    3.20    0.20
  -3   1   6    2.80    0.40
  -3   1   6    3.10    0.40
  -3  -1   6    3.70    0.40
  -3   1  -6    3.60    0.50
   3  -1  -6    3.80    0.30
  -3   1  -6    4.90    0.50
  -4   1   6   33.10    1.10
  -4  -1  -6   33.40    1.00
   4   1  -6   32.80    0.80
  -4  -1  -6   33.70    1.10
   4   1  -6   33.80    0.90
  -4   1   6   32.80    1.00
  -4  -1   6   33.30    1.00
   4  -1  -6   35.30    0.90
  -4   1  -6   34.30    1.20
  -4  -1   6   34.70    1.10
  -4   1  -6   35.00    1.00
  -5  -1  -6  261.77    4.80
  -5   1   6  259.97    4.90
  -5   1   6  257.17    4.90
  -5  -1  -6  257.67    4.90
   5   1  -6  259.17    4.70
  -5  -1   6  258.07    4.80
   5  -1  -6  260.47    4.70
  -5   1  -6  260.57    4.90
  -5  -1   6  261.77    4.90
  -5   1  -6  255.27    5.00
  -6  -1  -6   11.00    0.80
  -6   1   6    9.80    0.80
  -6  -1  -6   12.10    0.80
  -6   1   6   12.10    0.90
  -6  -1   6   11.30    0.90
  -6   1  -6   11.40    0.80
  -6  -1   6   10.90    0.90
  -6   1  -6   11.60    1.00
  -7   1   6   17.90    1.20
  -7  -1  -6   20.90    1.10
  -7   1   6   19.30    1.10
  -7  -1   6   20.70    1.20
  -7   1  -6   20.50    1.10
  -7  -1   6   19.30    1.20
  -7   1  -6   19.00    1.20
  -8   1   6    8.30    0.90
  -8  -1   6    9.00    0.90
  -8   1  -6    9.30    1.00
  -9   1   6    8.00    1.10
  -9   1  -6    6.70    1.00
 -10   1   6    6.70    1.10
   0  -2  -6  508.55    8.70
   0  -2   6  497.95    8.60
   0   2  -6  502.35    8.70
   0   2  -6  479.55    8.60
   1  -2   6  232.18    3.90
  -1  -2  -6  234.08    4.10
  -1  -2  -6  231.08    4.00
   1   2  -6  229.38    4.10
   1   2  -6  225.58    3.90
  -1  -2   6  212.88    3.90
  -1   2  -6  212.28    4.10
   1  -2  -6  207.78    4.00
  -1  -2   6  212.38    4.00
  -1   2  -6  206.18    4.00
   2   2  -6 1321.17   22.80
  -2   2   6 1338.37   23.30
  -2  -2  -6 1305.47   23.40
   2   2  -6 1292.27   22.60
  -2  -2  -6 1316.47   22.90
  -2   2   6 1291.57   22.90
  -2  -2   6 1321.07   22.70
  -2   2  -6 1322.47   23.00
   2  -2  -6 1267.37   23.40
  -2   2  -6 1277.67   23.30
   3   2  -6 1112.29   19.50
  -3   2   6 1123.19   20.00
   3   2  -6 1145.79   19.80
  -3   2   6 1148.49   19.40
  -3  -2  -6 1103.89   20.20
  -3  -2  -6 1149.19   19.60
  -3   2  -6 1170.88   19.40
   3  -2  -6 1141.99   19.60
  -3   2  -6 1105.19   19.50
  -3  -2   6 1103.89   19.50
  -3  -2   6 1159.08   19.50
  -3  -2   6 1149.19   19.60
  -4  -2  -6  226.48    4.20
  -4   2   6  218.48    4.20
   4   2  -6  230.88    4.10
  -4   2   6  230.08    4.30
  -4   2  -6  220.08    4.40
  -4  -2   6  219.98    4.30
  -4  -2   6  224.48    4.10
   4  -2  -6  223.08    4.10
  -5  -2  -6  273.27    5.10
   5   2  -6  277.07    5.00
  -5   2   6  275.77    5.10
  -5   2   6  264.57    5.20
  -5  -2  -6  277.67    5.00
  -5   2  -6  280.77    5.30
   5  -2  -6  276.17    5.00
  -5  -2   6  279.87    5.10
  -5   2  -6  273.77    5.20
  -5  -2   6  276.57    5.30
  -6  -2  -6   18.00    0.90
  -6   2   6   19.20    0.90
  -6  -2  -6   18.20    0.90
  -6   2   6   17.50    1.10
  -6  -2   6   15.30    0.90
  -6  -2   6   17.00    1.00
  -6   2  -6   18.90    1.10
  -6   2  -6   18.80    1.10
  -7   2   6    2.50    0.70
  -7   2  -6   -0.20    0.70
  -7  -2   6    2.00    0.70
  -7  -2   6    1.30    0.60
  -7   2  -6    2.20    0.70
  -8   2   6    7.80    1.00
  -8   2  -6    8.70    1.00
  -8  -2   6    7.00    0.90
  -9   2   6    4.10    1.00
  -9   2  -6    2.50    0.90
 -10   2   6   10.60    1.30
 -10   2  -6   10.30    1.20
   0  -3  -6  354.96    6.30
   0   3  -6  342.27    6.30
   0  -3   6  362.96    6.20
   1   3  -6  383.66    6.60
   1  -3   6  392.46    6.50
  -1  -3  -6  375.86    6.70
   1   3  -6  388.96    6.80
   1  -3  -6  370.86    6.70
  -1   3  -6  379.26    6.70
  -1  -3   6  373.66    6.60
  -1  -3   6  371.36    6.70
  -1   3  -6  364.86    6.70
  -2  -3  -6  159.58    3.10
  -2   3   6  162.88    3.10
   2   3  -6  161.78    2.90
   2   3  -6  160.58    3.10
  -2  -3  -6  159.18    3.00
  -2  -3   6  162.48    2.90
  -2   3  -6  160.28    3.00
  -2  -3   6  161.28    3.10
  -2   3  -6  161.08    3.10
  -2   3  -6  156.88    3.20
   2  -3  -6  161.18    3.10
  -3  -3  -6  141.79    2.50
   3   3  -6  140.19    2.70
  -3   3   6  137.69    2.70
  -3  -3  -6  139.59    2.50
  -3   3   6  133.89    2.70
  -3  -3  -6  140.09    2.70
  -3  -3   6  136.09    2.50
  -3  -3   6  137.59    2.50
  -3   3  -6  134.79    2.90
  -3  -3   6  135.49    2.80
  -3   3  -6  132.79    2.70
   3  -3  -6  136.39    2.70
  -4   3   6  194.08    3.70
   4   3  -6  196.98    3.70
  -4   3   6  194.98    3.80
  -4  -3  -6  193.18    3.70
  -4  -3   6  190.38    3.80
  -4   3  -6  195.18    3.90
  -4   3  -6  190.28    3.80
   4  -3  -6  190.38    3.70
  -5   3   6   23.40    1.10
  -5   3   6   25.70    0.90
   5   3  -6   24.80    0.90
  -5  -3  -6   25.20    0.90
  -5   3  -6   22.70    1.10
  -5  -3   6   23.00    1.20
  -5   3  -6   24.50    1.20
   5  -3  -6   23.90    0.90
  -6   3   6   85.49    2.20
  -6   3   6   91.09    2.10
  -6   3  -6   92.09    2.40
  -6   3  -6   89.49    2.20
  -6  -3   6   89.59    2.00
  -6  -3   6   87.49    2.30
  -7   3   6   15.30    1.30
  -7   3  -6   15.60    1.20
  -7  -3   6   14.10    1.20
  -7   3  -6   17.40    1.30
  -8   3   6   59.29    2.10
  -8  -3   6   56.79    2.00
  -8   3  -6   56.99    2.00
  -9   3   6   12.70    1.30
  -9   3  -6   17.30    1.40
 -10   3   6   12.50    1.40
 -10   3  -6   12.80    1.30
 -11   3   6   41.80    2.20
 -11   3  -6   41.30    3.10
   0   4  -6  674.53   12.10
   0  -4  -6  715.23   12.20
   0   4  -6  686.73   12.10
   0  -4   6  710.73   12.00
   1   4  -6  163.48    3.20
   1   4  -6  162.38    3.00
  -1  -4  -6  162.78    3.10
   1  -4   6  166.08    3.00
  -1  -4   6  157.68    3.10
  -1   4  -6  163.18    3.20
  -1   4  -6  153.88    3.20
   1  -4  -6  162.08    3.20
  -2  -4  -6  397.46    7.10
   2   4  -6  393.96    6.90
  -2   4   6  400.16    7.10
  -2  -4  -6  388.96    7.10
   2  -4   6  410.26    6.90
   2   4  -6  398.66    7.20
   2  -4  -6  395.36    7.20
  -2  -4   6  406.86    7.20
  -2  -4   6  395.26    6.90
  -2   4  -6  402.36    7.10
  -2   4  -6  402.66    7.10
  -3   4   6  205.38    3.90
  -3   4   6  200.48    3.90
  -3  -4  -6  208.68    3.80
   3   4  -6  204.78    3.90
  -3  -4  -6  207.08    3.80
  -3  -4  -6  208.98    3.90
  -3   4  -6  202.18    3.90
  -3  -4   6  206.98    3.80
  -3   4  -6  205.28    4.10
  -3  -4   6  209.88    4.00
   3  -4  -6  204.68    4.00
  -3  -4   6  207.48    3.80
  -4  -4  -6  691.53   11.90
   4   4  -6  693.13   12.00
  -4   4   6  680.33   12.00
  -4   4   6  696.03   11.90
  -4   4  -6  668.13   12.00
   4  -4  -6  678.43   12.00
  -4  -4   6  676.43   12.10
  -4   4  -6  680.33   12.20
  -5   4   6  135.49    3.00
  -5   4   6  134.89    2.70
  -5  -4  -6  133.79    2.70
   5   4  -6  133.79    2.80
  -5  -4   6  131.19    3.00
   5  -4  -6  131.29    2.80
  -5   4  -6  131.79    2.90
  -5   4  -6  131.79    3.10
  -6   4   6   40.60    1.60
  -6  -4   6   41.90    1.60
  -6   4  -6   39.60    1.60
  -6   4  -6   42.50    1.50
  -7   4   6   11.40    1.10
  -7   4  -6   11.70    1.00
  -7  -4   6   12.80    1.10
  -7   4  -6   12.50    1.10
  -8   4   6   18.20    1.40
  -8   4  -6   17.00    1.50
  -8  -4   6   15.50    1.40
  -9   4   6   14.60    1.40
  -9   4  -6   14.50    1.40
 -10   4   6   31.40    2.10
 -10   4  -6   27.60    2.00
 -11   4   6   -0.90    1.10
 -11   4  -6   -0.50    1.00
   0  -5   6   48.50    1.20
   0  -5  -6   49.30    1.40
   0   5  -6   49.50    1.30
   1   5  -6   51.89    1.30
   1   5  -6   50.29    1.40
   1  -5   6   52.79    1.20
  -1  -5  -6   52.89    1.40
  -1   5  -6   49.30    1.20
  -1   5  -6   50.49    1.40
  -1  -5   6   49.50    1.30
  -1   5  -6   52.19    1.40
   2  -5   6  298.97    5.20
  -2  -5  -6  299.27    5.50
   2   5  -6  295.67    5.30
   2   5  -6  305.47    5.60
  -2   5   6  304.57    5.50
   2  -5  -6  287.57    5.60
  -2  -5   6  302.37    5.50
  -2   5  -6  299.97    5.70
  -2   5  -6  307.77    5.50
  -2  -5   6  298.87    5.60
  -2   5  -6  302.87    5.50
  -3  -5  -6  164.88    3.10
   3   5  -6  159.78    3.30
  -3   5   6  164.28    3.20
  -3  -5  -6  160.18    3.10
  -3   5  -6  158.08    3.40
   3  -5  -6  157.28    3.30
  -3  -5   6  158.18    3.10
  -3   5  -6  157.28    3.20
  -3  -5   6  162.18    3.30
  -4   5   6  519.75    9.20
   4   5  -6  517.85    9.30
  -4  -5  -6  512.65    9.10
  -4   5   6  521.95    9.30
  -4  -5  -6  531.45    8.90
  -4  -5   6  524.45    8.90
   4  -5  -6  517.85    9.30
  -4  -5   6  504.65    9.40
  -4   5  -6  515.25    9.30
  -4   5  -6  518.35    9.50
   5   5  -6  175.08    3.50
  -5  -5  -6  177.48    3.50
  -5   5   6  176.48    3.70
  -5   5   6  172.38    3.40
   5  -5  -6  174.88    3.60
  -5  -5   6  178.58    3.80
  -5   5  -6  177.88    3.70
  -5   5  -6  172.58    3.90
  -6   5   6   31.40    1.50
  -6   5  -6   33.40    1.50
  -6  -5   6   30.90    1.50
  -6   5  -6   31.80    1.60
  -7   5   6   60.49    2.00
  -7   5  -6   57.99    2.10
  -7   5  -6   59.59    2.10
  -7  -5   6   59.89    2.10
  -8   5   6    7.10    1.10
  -8  -5   6    7.40    1.10
  -8   5  -6    8.90    1.10
  -9   5   6    7.00    1.20
  -9   5  -6    4.30    1.10
  -9  -5   6    6.40    1.10
 -10   5   6   13.50    1.50
 -10   5  -6   14.00    1.50
 -11   5   6   -0.50    1.20
 -11   5  -6    0.60    1.10
   0  -6  -6   27.70    1.10
   0   6  -6   27.50    1.10
   0  -6   6   28.70    0.90
   0   6  -6   27.30    1.00
   1   6  -6   93.09    2.20
   1  -6   6   91.19    1.90
  -1   6   6   92.89    1.90
   1   6  -6   90.99    2.00
  -1  -6  -6   94.49    2.20
  -1   6  -6   92.89    2.20
   1  -6  -6   90.59    2.20
  -1  -6   6   91.69    2.00
  -1   6  -6   97.09    2.00
  -1   6  -6   93.59    2.20
  -2   6   6  308.47    5.50
  -2  -6  -6  306.27    5.70
   2  -6   6  306.17    5.30
   2   6  -6  303.67    5.70
   2   6  -6  307.07    5.40
  -2   6  -6  297.47    5.60
  -2   6  -6  292.67    5.80
  -2  -6   6  299.37    5.70
  -2  -6   6  311.07    5.70
   2  -6  -6  304.27    5.70
  -3   6   6   26.50    1.10
   3   6  -6   24.30    1.10
  -3  -6  -6   26.10    1.00
  -3  -6  -6   25.20    1.00
  -3   6  -6   26.60    1.30
   3  -6  -6   26.70    1.10
  -3  -6   6   25.40    1.00
  -3  -6   6   25.80    1.10
  -3   6  -6   25.70    1.10
  -4   6   6  128.29    2.60
  -4  -6  -6  129.69    2.60
  -4   6   6  129.59    2.80
   4   6  -6  127.79    2.80
  -4  -6  -6  128.49    2.40
  -4   6  -6  125.39    2.80
  -4  -6   6  121.49    2.90
  -4  -6   6  123.79    2.40
  -4   6  -6  123.89    3.00
   4  -6  -6  123.39    2.80
  -5   6   6   60.59    1.90
   5   6  -6   58.59    1.70
  -5   6   6   57.69    1.50
   5  -6  -6   59.49    1.80
  -5   6  -6   61.29    2.00
  -5  -6   6   62.79    2.00
  -5   6  -6   60.99    1.90
  -6   6   6   31.80    1.50
  -6   6  -6   34.60    1.70
  -6   6  -6   35.20    1.60
  -6  -6   6   33.30    1.60
  -7   6   6  115.59    3.10
  -7  -6   6  117.29    3.10
  -7   6  -6  118.29    3.00
  -8   6   6   44.10    2.00
  -8   6  -6   39.80    2.00
  -8  -6   6   41.80    2.10
  -9   6   6    9.80    1.40
  -9  -6   6    7.60    1.20
  -9   6  -6    7.90    1.30
 -10   6   6   15.90    1.60
 -10   6  -6   13.40    1.50
 -11   6   6    2.30    1.30
 -11   6  -6    3.00    1.30
   0  -7   6 1373.26   23.60
   0  -7  -6 1398.66   24.20
   0   7  -6 1379.06   23.80
   0   7  -6 1361.56   23.90
   0   7  -6 1390.76   23.50
   1   7  -6   97.49    2.40
  -1  -7  -6  100.89    2.40
   1  -7   6   98.59    2.10
   1   7  -6  101.19    2.20
  -1   7   6  102.29    2.10
  -1   7  -6  100.99    2.40
  -1  -7   6  100.89    2.30
  -1   7  -6  103.09    2.10
  -1  -7   6   98.79    2.40
   1  -7  -6   98.99    2.40
  -1   7  -6  101.49    2.40
   2   7  -6  940.11   16.10
  -2   7   6  923.81   15.80
  -2  -7  -6  908.01   15.90
  -2   7  -6  903.41   16.10
  -2  -7   6  894.11   15.90
  -2  -7   6  902.81   16.00
  -2   7  -6  905.51   15.80
   2  -7  -6  916.41   16.10
  -3   7   6  143.59    3.00
   3   7  -6  146.29    3.20
  -3  -7  -6  140.19    2.90
  -3  -7  -6  141.39    2.90
  -3  -7   6  136.49    3.10
   3  -7  -6  140.59    3.20
  -3   7  -6  140.59    3.00
  -3  -7   6  139.89    2.90
  -3   7  -6  142.69    3.30
  -4  -7  -6   55.99    1.40
  -4  -7  -6   53.09    1.50
  -4   7   6   54.19    1.70
  -4   7   6   55.59    1.50
   4   7  -6   55.29    1.70
  -4  -7   6   58.49    1.40
   4  -7  -6   57.79    1.80
  -4   7  -6   57.09    1.90
  -4  -7   6   58.59    1.80
  -4   7  -6   56.69    1.70
  -5   7   6   24.20    1.20
   5   7  -6   24.70    1.20
  -5   7  -6   27.10    1.40
   5  -7  -6   24.80    1.30
  -5   7  -6   24.90    1.50
  -5  -7   6   25.80    1.40
  -6   7   6   32.90    1.50
  -6   7  -6   34.00    1.60
  -6   7  -6   33.20    1.70
  -6  -7   6   35.60    1.80
  -7   7   6    6.90    1.10
  -7  -7   6    6.30    1.00
  -7   7  -6    5.30    1.00
  -8   7   6   27.90    1.90
  -8   7  -6   30.20    1.90
  -8  -7   6   30.00    1.90
  -9   7   6    0.70    1.10
  -9  -7   6    0.10    1.10
  -9   7  -6    2.60    1.20
 -10   7   6   -2.70    1.10
 -10   7  -6   -1.00    1.10
 -11   7   6   -0.60    1.20
 -11   7  -6    2.00    1.30
   0  -8   6    0.60    0.50
   0  -8   6   -0.10    0.50
   0   8   6    0.50    0.40
   0   8  -6    0.60    0.40
   0   8  -6    0.30    0.50
   0  -8  -6    1.00    0.50
   0   8  -6    0.00    0.50
   1   8  -6  428.76    8.10
  -1   8   6  440.76    7.80
   1  -8   6  431.86    7.80
  -1  -8  -6  442.66    8.10
  -1   8  -6  439.86    7.80
   1  -8  -6  429.16    8.10
  -1  -8   6  435.56    8.00
  -1  -8   6  443.26    8.10
  -1   8  -6  433.76    8.10
  -2   8   6   32.40    1.10
  -2  -8  -6   32.90    1.30
   2   8  -6   33.50    1.40
  -2  -8   6   33.80    1.30
  -2  -8   6   32.50    1.40
  -2   8  -6   31.60    1.40
   2  -8  -6   31.30    1.40
  -2   8  -6   33.60    1.20
  -3   8   6   71.59    1.90
   3   8  -6   72.29    2.10
  -3  -8  -6   67.19    1.80
  -3  -8   6   68.29    2.10
  -3   8  -6   70.59    1.90
  -3   8  -6   67.19    2.10
  -3  -8   6   70.29    1.80
   3  -8  -6   70.09    2.10
  -4   8   6   41.20    1.50
  -4  -8  -6   41.50    1.20
   4   8  -6   40.60    1.60
  -4   8  -6   42.10    1.50
  -4   8  -6   41.00    1.80
  -4  -8   6   37.90    1.70
   4  -8  -6   38.70    1.60
  -4  -8   6   41.60    1.20
  -5   8   6    4.40    0.90
   5   8  -6    3.40    0.70
  -5   8  -6    3.90    0.90
   5  -8  -6    4.60    0.70
  -5  -8   6    4.20    0.90
  -5   8  -6    4.10    0.80
  -6   8   6   12.80    1.20
  -6  -8   6   11.10    1.10
  -6   8  -6   13.50    1.20
  -7   8   6    1.10    0.90
  -7   8  -6    1.20    0.90
  -7  -8   6    0.80    1.00
  -8   8   6    7.90    1.30
  -8  -8   6   10.00    1.30
  -8   8  -6    7.10    1.20
  -9   8   6    8.70    1.40
  -9  -8   6    8.90    1.40
  -9   8  -6    9.60    1.40
 -10   8   6    2.90    1.40
 -10   8  -6    3.00    1.40
 -11   8   6   12.40    1.70
 -11   8  -6   15.80    1.80
   0  -9   6   85.99    2.40
   0   9  -6   87.39    1.90
   0  -9  -6   86.79    2.40
   0  -9   6   86.89    2.10
  -1   9   6   12.80    0.80
   1  -9   6    9.00    0.80
   1   9  -6   12.20    1.20
  -1  -9  -6   11.70    0.90
   1  -9  -6   12.40    1.20
  -1   9  -6   12.60    1.20
  -1  -9   6   12.60    1.10
  -1  -9   6   11.70    1.00
  -1   9  -6   11.70    0.80
  -2  -9  -6   44.90    1.60
  -2   9   6   44.20    1.40
   2   9  -6   41.80    1.70
  -2  -9   6   44.00    1.70
  -2  -9   6   46.50    1.60
  -2   9  -6   42.40    1.70
  -2   9  -6   45.20    1.50
   2  -9  -6   45.90    1.80
  -3   9   6    1.70    0.60
   3   9  -6    2.30    0.70
  -3  -9  -6    1.40    0.50
  -3   9  -6    1.90    0.60
  -3  -9   6    2.40    0.50
   3  -9  -6    1.60    0.70
  -3  -9   6    2.40    0.70
  -3   9  -6    1.40    0.80
   4   9  -6   45.10    1.80
  -4   9   6   45.00    1.60
  -4  -9  -6   42.90    1.30
  -4   9  -6   43.50    1.90
  -4  -9   6   43.80    1.40
  -4   9  -6   41.40    1.60
   4  -9  -6   43.00    1.80
  -4  -9   6   44.30    1.90
  -5   9   6   10.10    1.00
   5  -9   6   12.80    1.30
   5   9  -6   11.90    1.00
  -5   9  -6   11.70    1.10
  -5  -9   6   10.90    1.20
   5  -9  -6    9.20    1.00
  -6   9   6   61.99    2.20
  -6   9  -6   59.29    2.20
  -6  -9   6   62.99    2.40
  -7   9   6   12.70    1.30
  -7  -9   6   12.20    1.40
  -7   9  -6   14.40    1.40
  -8   9   6   46.30    2.30
  -8  -9   6   46.80    2.50
  -8   9  -6   45.10    2.10
  -9   9   6   11.80    1.60
  -9   9  -6   14.80    1.60
  -9  -9   6   17.00    1.60
 -10   9   6   15.50    1.80
 -10   9  -6   14.70    1.70
   0 -10  -6   82.59    2.50
   0 -10   6   90.39    2.50
   0  10  -6   89.59    2.30
   0 -10   6   85.89    2.20
   1 -10   6  434.56    8.40
  -1  10   6  436.36    7.90
  -1 -10  -6  430.96    8.30
  -1  10  -6  432.66    7.90
  -1 -10   6  449.66    8.40
  -1 -10   6  434.76    8.20
   1 -10  -6  443.96    8.40
  -2 -10  -6   18.60    1.30
  -2  10   6   15.10    1.00
   2 -10   6   15.60    1.40
   2 -10  -6   16.40    1.40
  -2 -10   6   18.20    1.30
  -2  10  -6   19.60    1.10
  -2 -10   6   18.30    1.30
  -3  10   6   12.00    1.00
  -3 -10  -6   11.50    1.10
   3 -10   6   11.00    1.10
  -3 -10   6   11.10    1.10
  -3  10  -6   10.90    0.90
   3 -10  -6   11.30    1.00
  -3 -10   6   10.60    1.10
   4 -10   6  145.09    3.60
  -4  10   6  147.39    3.40
  -4  10  -6  146.19    3.40
   4 -10  -6  150.28    3.70
  -4 -10   6  149.19    3.70
  -5  10   6   32.60    1.50
   5 -10   6   35.00    1.80
  -5  10  -6   33.20    1.70
  -5 -10   6   33.80    1.80
   5 -10  -6   33.30    1.80
  -6  10   6   54.69    2.20
  -6 -10   6   66.09    2.50
  -6  10  -6   57.19    2.20
  -7  10   6    8.50    1.30
  -7  10  -6    6.80    1.30
  -7 -10   6    5.50    1.30
  -8  10   6    8.60    1.40
  -8 -10   6   10.40    1.50
  -8  10  -6   10.00    1.50
  -9  10   6    3.20    1.40
  -9  10  -6    2.50    1.30
 -10  10   6    0.80    1.40
 -10  10  -6    1.50    1.40
   0 -11   6  230.68    5.00
   0 -11  -6  232.88    5.10
  -1 -11  -6   54.59    2.00
   1 -11   6   55.59    2.10
  -1  11  -6   59.39    1.60
  -1 -11   6   56.99    2.10
  -1 -11   6   54.99    1.90
   1 -11  -6   57.09    2.20
  -2 -11  -6  197.38    4.30
   2 -11   6  193.28    4.50
  -2  11   6  194.38    4.00
   2 -11  -6  191.98    4.50
  -2 -11   6  192.48    4.30
  -2 -11   6  192.18    4.30
  -2  11  -6  194.08    4.00
  -3  11   6   23.10    1.30
  -3 -11  -6   25.60    1.40
   3 -11   6   22.80    1.70
  -3 -11   6   23.20    1.60
   3 -11  -6   22.70    1.70
  -3 -11   6   24.20    1.40
  -3  11  -6   24.70    1.40
   4 -11   6  149.49    3.80
  -4  11   6  143.89    3.50
   4 -11  -6  152.88    3.80
  -4  11  -6  148.39    3.50
  -4 -11   6  150.68    3.80
  -5  11   6   20.90    1.60
   5 -11   6   24.40    1.70
  -5 -11   6   21.90    1.80
  -5  11  -6   25.40    1.60
   5 -11  -6   26.20    1.80
  -6  11   6   26.40    1.70
  -6 -11   6   25.90    2.00
  -6  11  -6   22.10    1.70
  -7  11   6    6.20    1.20
  -7 -11   6    6.70    1.40
  -7  11  -6    7.70    1.30
  -8  11   6    4.80    1.40
  -8  11  -6    3.40    1.30
  -9  11   6    0.50    1.40
  -9  11  -6    1.90    1.40
 -10  11   6    1.70    1.50
 -10  11  -6    0.20    1.50
   0 -12   6   45.40    2.00
   0 -12  -6   41.50    2.00
  -1 -12  -6    6.40    0.90
   1 -12   6    5.40    0.90
   1 -12  -6    5.80    1.00
  -1 -12   6    6.00    1.00
  -2  12   6   16.00    1.10
   2 -12   6   13.80    1.20
  -2 -12  -6   15.90    1.40
  -2 -12   6   14.20    1.40
  -2 -12   6   20.30    1.50
  -2  12  -6   16.80    1.10
   2 -12  -6   17.90    1.70
  -3  12   6   14.70    1.20
   3 -12   6   16.50    1.70
  -3 -12  -6   16.60    1.40
   3 -12  -6   17.70    1.70
  -3 -12   6   15.70    1.30
  -3  12  -6   15.10    1.10
  -3 -12   6   16.20    1.40
  -4  12   6   26.50    1.50
   4 -12   6   28.30    1.90
  -4 -12   6   30.80    1.90
  -4  12  -6   27.80    1.60
   4 -12  -6   29.80    1.90
  -5  12   6    7.80    1.10
   5 -12   6    7.40    1.10
   5 -12  -6    7.50    1.10
  -5  12  -6    7.10    1.10
  -5 -12   6    5.90    1.20
  -6  12   6   50.69    2.30
  -6  12  -6   54.19    2.30
  -6 -12   6   55.39    2.60
  -7  12   6    3.70    1.20
  -7  12  -6    2.40    1.20
  -8  12   6    1.40    1.30
  -8  12  -6    3.10    1.40
  -9  12   6   14.70    1.90
  -9  12  -6   11.80    1.80
   0 -13  -6   38.90    2.10
   0 -13   6   40.20    2.10
  -1 -13  -6    4.20    0.90
   1 -13   6    4.80    1.00
   1 -13  -6    3.40    1.00
  -1 -13   6    4.10    0.90
   2 -13   6   45.10    2.20
  -2 -13  -6   45.60    2.00
  -2  13  -6   46.40    1.70
   2 -13  -6   46.20    2.30
  -2 -13   6   47.10    2.10
  -3 -13  -6   20.20    1.50
  -3  13   6   20.50    1.30
   3 -13   6   24.10    1.90
  -3  13  -6   18.90    1.50
  -3 -13   6   20.50    1.50
   3 -13  -6   20.10    1.80
   4 -13   6    0.80    0.90
  -4  13   6    0.30    0.90
   4 -13  -6    2.50    1.00
  -4  13  -6    2.10    0.90
  -5  13   6   37.20    1.90
  -5  13  -6   39.80    2.00
  -6  13   6    3.20    1.10
  -6  13  -6    1.30    1.10
  -7  13   6    6.40    1.40
  -7  13  -6    6.00    1.40
  -8  13   6    2.70    1.40
  -8  13  -6    0.80    1.40
  -9  13   6   -1.00    1.40
  -9  13  -6   -0.60    1.50
   0 -14  -6    8.30    1.10
   0 -14   6    8.20    1.20
  -1 -14  -6   -0.80    0.80
   1 -14   6   -1.20    0.90
   1 -14  -6   -0.30    0.90
  -1 -14   6    0.10    0.80
  -2 -14  -6    8.90    1.10
  -2 -14   6    9.10    1.10
  -3 -14  -6   40.00    2.00
  -3  14  -6   40.30    1.70
  -3 -14   6   40.50    2.00
  -4  14   6   48.70    2.10
  -4  14  -6   52.49    2.20
  -5  14   6   25.30    1.90
  -5  14  -6   21.40    1.80
  -6  14   6   44.70    2.20
  -6  14  -6   42.70    2.30
  -7  14   6   18.20    1.80
  -7  14  -6   19.90    1.90
  -8  14   6    7.60    1.60
  -8  14  -6   11.20    1.70
  -4  15  -6    1.20    1.00
  -5  15   6   -0.60    1.00
  -5  15  -6    0.20    1.10
  -6  15   6   16.70    1.60
  -6  15  -6   17.20    1.70
  -7  15   6    0.50    1.30
  -7  15  -6    1.10    1.40
  -5  16  -6    1.30    1.20
  -6  16   6    2.50    1.30
  -6  16  -6    4.90    1.40
  -7  16   6   -0.40    1.30
  -7  16  -6    0.70    1.40
   0   0   7    0.50    0.20
   0   0  -7   -0.10    0.30
   0   0  -7    0.20    0.30
   1   0  -7  239.38    4.30
  -1   0  -7  229.18    4.30
  -1   0   7  237.88    4.20
   1   0  -7  236.08    4.20
  -1   0  -7  230.98    4.30
   2   0  -7 1154.18   20.50
  -2   0  -7 1143.89   29.00
  -2   0   7 1130.59   19.90
  -2   0  -7 1134.19   20.50
  -2   0   7 1166.58   20.30
   3   0  -7  541.45    9.50
  -3   0   7  531.05    9.50
  -3   0  -7  547.15    9.60
  -3   0   7  534.65    9.50
  -3   0  -7  542.35    9.50
  -3   0   7  547.65    9.30
  -3   0  -7  555.54    9.30
  -4   0  -7  144.49    3.00
   4   0  -7  149.19    2.80
  -4   0   7  146.69    3.00
  -4   0   7  145.69    2.90
  -4   0  -7  148.19    2.90
  -5   0   7  539.25    9.70
   5   0  -7  549.54    9.50
  -5   0  -7  542.35    9.70
  -5   0   7  545.35    9.70
  -5   0  -7  544.25    9.60
  -6   0   7    0.90    0.60
  -6   0   7    3.30    0.60
  -6   0  -7    2.50    0.60
  -6   0  -7    0.90    0.50
  -7   0   7    2.40    0.70
  -7   0   7    4.20    0.70
  -7   0  -7    2.90    0.70
  -8   0   7   81.19    2.30
  -8   0  -7   78.09    2.20
  -9   0   7   -0.30    0.80
   0  -1   7 2891.11   49.70
   0   1  -7 2825.02   50.09
   0  -1  -7 2843.82   49.99
   0  -1  -7 2886.11   50.39
   0   1  -7 2904.01   50.19
   1  -1   7  249.97    4.30
  -1  -1  -7  248.08    4.50
   1   1  -7  242.38    4.50
  -1  -1  -7  246.68    4.50
  -1   1   7  247.58    4.40
   1   1  -7  245.88    4.40
   1  -1  -7  234.18    4.50
  -1   1  -7  249.48    4.50
   2   1  -7  779.22   13.70
  -2   1   7  775.52   13.50
  -2  -1  -7  765.72   13.60
  -2   1   7  770.52   13.60
   2   1  -7  760.92   14.00
  -2  -1  -7  800.72   14.20
   2  -1  -7  793.92   13.70
  -2  -1   7  800.32   13.60
  -2   1  -7  788.92   13.70
  -2  -1   7  805.72   13.60
  -2   1  -7  834.52   13.80
   3   1  -7  165.18    3.00
  -3   1   7  168.98    3.00
   3   1  -7  165.18    3.10
  -3  -1  -7  161.88    3.20
  -3  -1  -7  166.18    3.00
  -3   1   7  168.78    3.20
  -3   1   7  169.48    3.20
   3  -1  -7  164.98    3.10
  -3  -1   7  161.28    3.10
  -3   1  -7  169.38    3.00
  -3  -1   7  165.58    3.00
  -3   1  -7  163.88    3.20
  -3   1  -7  169.78    3.30
  -3  -1   7  163.38    3.20
  -4   1   7  193.58    3.70
   4   1  -7  187.58    3.50
  -4  -1  -7  190.48    3.60
  -4   1   7  188.38    3.70
   4   1  -7  189.58    3.60
  -4  -1  -7  188.88    3.70
  -4   1  -7  194.68    3.80
  -4   1  -7  193.18    3.70
  -4  -1   7  195.98    3.70
   4  -1  -7  197.98    3.60
  -4  -1   7  196.98    3.80
  -5   1   7   27.50    1.00
  -5   1   7   25.60    1.10
   5   1  -7   26.40    0.90
  -5  -1  -7   27.10    1.00
  -5  -1  -7   26.00    0.90
  -5  -1   7   22.40    1.00
  -5  -1   7   21.20    1.10
  -5   1  -7   24.20    1.00
   5  -1  -7   22.70    0.90
  -5   1  -7   21.70    1.10
  -6   1   7  147.99    3.20
  -6  -1  -7  150.18    3.10
  -6   1   7  150.48    3.20
  -6  -1  -7  149.99    3.20
  -6  -1   7  146.29    3.20
  -6   1  -7  149.19    3.30
  -6  -1   7  149.79    3.10
  -6   1  -7  148.89    3.20
  -7   1   7    3.40    0.70
  -7  -1  -7    5.20    0.70
  -7   1   7    4.00    0.80
  -7   1  -7    4.70    0.70
  -7   1  -7    4.80    0.70
  -7  -1   7    4.00    0.70
  -7  -1   7    3.80    0.70
  -8   1   7   18.60    1.30
  -8   1  -7   17.40    1.30
  -8  -1   7   18.90    1.30
  -9   1   7    5.60    1.00
  -9   1  -7    4.40    0.90
 -10   1   7   22.20    1.70
   0   2  -7   45.20    1.20
   0  -2  -7   48.50    1.20
   0   2  -7   47.30    1.20
   0  -2   7   46.50    1.10
   1  -2   7   61.89    1.30
   1   2  -7   61.09    1.30
  -1  -2  -7   63.79    1.40
  -1  -2  -7   64.49    1.50
   1   2  -7   64.39    1.50
  -1   2  -7   57.39    1.40
  -1   2  -7   59.89    1.40
   1  -2  -7   62.39    1.50
  -2  -2  -7  884.71   15.40
   2   2  -7  897.11   15.40
   2   2  -7  875.91   15.70
  -2  -2  -7  889.31   15.90
  -2   2   7  903.21   15.50
  -2   2   7  890.31   15.30
   2  -2   7  908.21   15.10
  -2  -2   7  872.61   15.40
   2  -2  -7  901.51   15.50
  -2   2  -7  891.31   15.50
  -2   2  -7  893.01   15.30
  -2   2  -7  905.21   16.00
  -3   2   7   76.79    1.70
  -3  -2  -7   75.19    1.80
  -3   2   7   77.49    1.70
   3   2  -7   76.49    1.50
  -3   2   7   80.99    1.60
   3   2  -7   79.39    1.70
  -3  -2  -7   79.09    1.50
  -3   2  -7   77.09    1.70
  -3   2  -7   77.29    1.90
  -3   2  -7   77.99    1.60
  -3  -2   7   78.89    1.80
   3  -2  -7   78.69    1.70
  -3  -2   7   78.29    1.50
  -4   2   7  167.28    3.30
   4   2  -7  168.08    3.00
  -4   2   7  165.48    3.30
  -4  -2  -7  172.48    3.30
   4   2  -7  165.08    3.00
  -4  -2  -7  170.58    3.30
   4   2  -7  167.68    3.20
  -4   2  -7  162.48    3.40
  -4   2  -7  166.28    3.30
  -4  -2   7  166.18    3.40
   4  -2  -7  162.28    3.20
   5   2  -7   36.30    1.10
  -5  -2  -7   37.00    1.20
  -5  -2  -7   34.40    1.00
  -5   2   7   34.10    1.20
  -5   2   7   36.20    1.20
  -5  -2   7   34.80    1.30
   5  -2  -7   34.00    1.10
  -5   2  -7   35.00    1.40
  -5   2  -7   34.90    1.20
  -5  -2   7   34.10    1.10
  -6   2   7   60.19    1.70
  -6   2   7   61.49    1.80
  -6  -2  -7   61.79    1.60
  -6  -2  -7   60.39    1.60
  -6   2  -7   61.79    1.90
  -6  -2   7   61.59    1.70
  -6   2  -7   60.49    1.80
  -6  -2   7   61.89    1.80
  -7   2   7  112.09    2.80
  -7   2  -7  114.89    2.90
  -7   2  -7  112.29    2.80
  -7  -2   7  116.59    2.60
  -7  -2   7  110.89    2.80
  -8   2   7    1.90    0.80
  -8   2  -7    1.90    0.80
  -8  -2   7    0.70    0.80
  -9   2   7    1.10    0.90
  -9   2  -7    2.10    0.90
 -10   2   7    3.00    1.10
 -10   2  -7    3.60    1.00
   0  -3   7   62.39    1.30
   0   3  -7   59.49    1.40
   0   3  -7   57.69    1.50
   1  -3   7  256.47    4.40
   1   3  -7  249.38    4.60
   1   3  -7  249.88    4.50
  -1  -3  -7  241.68    4.60
  -1   3  -7  247.38    4.60
   1  -3  -7  253.67    4.60
  -1   3  -7  240.98    4.60
  -1  -3   7  254.37    4.60
  -2  -3  -7  313.27    5.70
  -2  -3  -7  315.07    5.70
  -2   3   7  315.97    5.60
   2   3  -7  311.87    5.70
   2  -3   7  324.37    5.40
   2   3  -7  321.87    5.50
  -2   3  -7  314.97    5.70
  -2  -3   7  312.67    5.70
  -2   3  -7  316.77    5.80
  -2   3  -7  306.17    5.60
   2  -3  -7  310.47    5.70
  -2  -3   7  311.77    5.50
  -3   3   7   27.10    0.90
   3   3  -7   29.00    0.70
   3   3  -7   26.10    0.90
  -3   3   7   27.40    0.80
  -3  -3  -7   28.10    1.00
  -3   3   7   28.10    1.00
  -3  -3  -7   28.00    0.80
   3  -3  -7   29.00    1.00
  -3  -3   7   29.20    1.00
  -3  -3   7   29.20    0.80
  -3  -3   7   28.70    0.80
  -3   3  -7   28.60    1.10
  -3   3  -7   26.90    0.90
   4   3  -7   67.19    1.60
  -4   3   7   68.99    1.60
  -4   3   7   70.99    1.70
  -4  -3  -7   65.69    1.60
  -4  -3   7   67.99    1.80
  -4   3  -7   67.49    1.70
  -4   3  -7   68.69    1.90
   4  -3  -7   69.59    1.60
  -5   3   7   20.60    1.10
  -5   3   7   21.30    0.90
  -5  -3  -7   20.20    0.90
   5   3  -7   20.70    0.90
   5  -3  -7   23.80    0.90
  -5   3  -7   22.30    1.20
  -5   3  -7   20.60    1.10
  -5  -3   7   22.40    1.10
  -6   3   7   44.70    1.60
  -6   3   7   46.70    1.40
  -6   3  -7   49.10    1.70
  -6  -3   7   46.00    1.60
  -6   3  -7   46.50    1.60
  -7   3   7   51.39    1.90
  -7   3  -7   51.99    1.80
  -7  -3   7   51.89    1.80
  -7   3  -7   53.29    1.90
  -8   3   7   79.89    2.40
  -8   3  -7   78.09    2.40
  -8  -3   7   76.69    2.40
  -9   3   7    3.40    1.00
  -9   3  -7    5.70    1.10
 -10   3   7   14.10    1.40
 -10   3  -7   16.50    1.40
 -11   3   7    1.30    1.10
   0  -4   7   38.40    1.00
   0   4  -7   36.60    1.10
  -1  -4  -7  392.96    7.20
   1  -4   7  410.86    7.00
   1   4  -7  405.76    7.00
   1   4  -7  394.56    7.20
  -1  -4   7  397.16    7.10
   1  -4  -7  390.46    7.20
  -1   4  -7  402.16    7.00
  -1   4  -7  402.66    7.20
  -1   4  -7  394.76    7.20
   2   4  -7  355.36    6.50
   2  -4   7  352.66    6.10
   2   4  -7  349.47    6.20
  -2  -4  -7  355.86    6.40
  -2  -4  -7  351.16    6.40
  -2   4   7  361.16    6.40
  -2   4  -7  357.06    6.50
  -2   4  -7  355.06    6.40
  -2  -4   7  354.86    6.40
   2  -4  -7  358.76    6.50
  -2  -4   7  353.16    6.20
  -2   4  -7  357.46    6.40
  -3   4   7  394.86    7.00
  -3   4   7  388.66    7.00
   3   4  -7  388.76    6.70
  -3  -4  -7  386.36    7.00
  -3  -4  -7  390.76    6.90
   3   4  -7  389.06    7.00
  -3   4  -7  385.36    7.00
  -3   4  -7  382.16    7.20
  -3  -4   7  388.66    6.90
   3  -4  -7  382.76    7.00
  -3  -4   7  391.46    7.10
   4   4  -7  148.39    3.00
  -4   4   7  147.69    3.10
  -4  -4  -7  142.59    2.90
  -4   4   7  144.69    2.90
  -4   4  -7  143.89    3.20
   4  -4  -7  144.99    3.00
  -4  -4   7  146.69    3.10
  -4   4  -7  144.99    3.10
  -5  -4  -7   53.19    1.40
  -5   4   7   53.69    1.70
   5   4  -7   51.89    1.50
  -5   4   7   54.99    1.50
  -5   4  -7   53.99    1.80
   5  -4  -7   53.29    1.50
  -5  -4   7   53.19    1.70
  -5   4  -7   51.59    1.70
  -6   4   7   52.99    1.50
  -6   4   7   50.69    1.80
  -6   4  -7   51.29    1.90
  -6   4  -7   51.69    1.70
  -6  -4   7   51.39    1.80
  -7   4   7   12.00    1.10
  -7   4  -7   11.90    1.10
  -7   4  -7   12.50    1.10
  -7  -4   7   10.50    1.10
  -8   4   7   10.70    1.20
  -8   4  -7    9.50    1.10
  -8  -4   7   10.00    1.10
  -9   4   7    6.60    1.20
  -9   4  -7    7.10    1.20
 -10   4   7   18.00    1.60
 -10   4  -7   18.10    1.60
 -11   4   7   -0.90    1.10
 -11   4  -7   -1.50    1.00
   0   5  -7  727.43   12.80
   0  -5   7  739.63   12.70
   0   5  -7  736.03   12.90
   0  -5  -7  729.83   12.90
   1   5  -7  354.66    6.40
   1  -5   7  354.06    6.30
   1   5  -7  352.36    6.60
  -1  -5  -7  342.97    6.50
  -1   5   7  355.96    6.40
  -1   5  -7  359.46    6.60
  -1  -5   7  364.56    6.50
  -1   5  -7  370.36    6.60
  -1   5  -7  369.06    6.40
   1  -5  -7  373.86    6.60
  -2   5   7  690.53   12.00
   2   5  -7  676.13   12.20
   2   5  -7  686.93   11.90
   2  -5   7  697.23   11.80
  -2  -5  -7  697.63   12.10
  -2   5  -7  696.73   12.30
  -2  -5   7  690.13   12.20
  -2   5  -7  704.43   12.10
   2  -5  -7  690.03   12.20
  -2   5  -7  694.33   12.10
  -3   5   7   65.39    1.60
  -3  -5  -7   66.39    1.50
  -3  -5  -7   64.89    1.60
   3   5  -7   64.29    1.30
   3   5  -7   65.09    1.70
   3  -5  -7   62.89    1.70
  -3  -5   7   61.79    1.50
  -3   5  -7   59.69    1.60
  -3   5  -7   61.79    1.80
  -3  -5   7   61.69    1.80
  -4   5   7  118.69    2.70
   4   5  -7  117.99    2.60
  -4  -5  -7  117.29    2.50
  -4  -5  -7  121.79    2.30
  -4   5   7  119.69    2.50
  -4  -5   7  120.69    2.30
  -4  -5   7  122.39    2.80
   4  -5  -7  117.59    2.70
  -4   5  -7  123.49    2.90
  -4   5  -7  116.19    2.60
  -5   5   7  120.89    2.60
   5   5  -7  122.29    2.70
  -5   5   7  124.99    2.80
  -5  -5  -7  116.29    2.50
   5  -5  -7  118.99    2.70
  -5   5  -7  120.09    3.00
  -5   5  -7  122.99    2.80
  -5  -5   7  122.49    2.90
  -6   5   7    9.60    1.00
  -6  -5   7   10.80    1.00
  -6   5  -7   11.10    1.00
  -6   5  -7    9.20    1.00
  -7   5   7    1.20    0.80
  -7  -5   7    0.20    0.80
  -7   5  -7   -0.20    0.70
  -7   5  -7    1.10    0.80
  -8   5   7    1.40    1.00
  -8  -5   7    2.20    0.90
  -8   5  -7    1.70    0.90
  -9   5   7    1.20    1.00
  -9  -5   7    2.60    1.00
  -9   5  -7    0.90    1.00
 -10   5   7    1.90    1.20
 -10   5  -7    1.80    1.10
 -11   5   7   -0.30    1.20
 -11   5  -7   -0.90    1.10
   0   6  -7  450.15    8.10
   0   6  -7  451.45    8.20
   0  -6  -7  452.55    8.20
   0  -6   7  445.96    8.00
   0   6  -7  453.85    7.90
   1  -6   7   50.59    1.30
   1   6  -7   50.09    1.30
  -1   6   7   50.69    1.30
   1   6  -7   50.59    1.60
  -1  -6  -7   52.59    1.50
  -1   6  -7   54.99    1.30
  -1   6  -7   53.29    1.50
   1  -6  -7   52.99    1.60
  -1  -6   7   55.89    1.50
  -1   6  -7   54.19    1.60
   2  -6   7  177.48    3.30
  -2  -6  -7  175.48    3.60
   2   6  -7  178.38    3.40
   2   6  -7  176.98    3.70
  -2   6   7  178.58    3.50
  -2  -6   7  181.98    3.60
  -2   6  -7  180.38    3.80
  -2  -6   7  183.68    3.70
   2  -6  -7  179.88    3.70
  -2   6  -7  183.38    3.50
  -2   6  -7  186.68    3.70
  -3  -6  -7  195.58    3.90
   3   6  -7  197.98    4.00
  -3   6   7  196.28    3.90
  -3  -6  -7  197.08    3.80
  -3  -6   7  201.78    3.90
  -3   6  -7  201.38    3.90
   3  -6  -7  200.98    4.10
  -3   6  -7  200.68    4.20
  -3  -6   7  196.28    4.10
  -4   6   7   18.70    1.00
  -4   6   7   20.40    0.90
  -4  -6  -7   20.20    0.90
  -4  -6  -7   18.60    0.70
   4   6  -7   18.90    1.00
  -4   6  -7   17.80    1.00
  -4  -6   7   17.80    1.30
   4  -6  -7   19.60    1.10
  -4  -6   7   19.40    0.70
  -4   6  -7   21.10    1.30
  -5   6   7  261.47    5.10
  -5   6   7  270.17    5.30
   5   6  -7  266.17    5.20
  -5  -6   7  268.87    5.40
  -5   6  -7  275.97    5.60
  -5   6  -7  274.17    5.40
   5  -6  -7  271.57    5.30
  -6   6   7    1.40    0.80
  -6  -6   7    2.20    0.80
  -6   6  -7    2.60    0.80
  -6   6  -7    1.20    0.80
  -7   6   7   47.60    2.00
  -7  -6   7   47.40    2.00
  -7   6  -7   47.80    1.90
  -7   6  -7   47.80    2.10
  -8   6   7   16.60    1.50
  -8  -6   7   18.10    1.60
  -8   6  -7   16.40    1.40
  -9   6   7   36.10    2.00
  -9   6  -7   33.10    2.00
  -9  -6   7   27.30    2.00
 -10   6   7    5.50    1.30
 -10   6  -7    3.80    1.20
 -11   6   7    9.30    1.50
 -11   6  -7    7.70    1.40
   0  -7   7   81.19    1.90
   0   7  -7   80.59    2.10
   0  -7  -7   79.19    2.10
   0   7  -7   81.49    2.00
   0   7  -7   81.59    1.80
   1   7  -7  109.99    2.20
   1   7  -7  110.59    2.40
  -1  -7  -7  107.39    2.50
   1  -7   7  108.59    2.20
  -1   7   7  112.09    2.30
   1   7  -7  107.79    2.60
  -1   7  -7  105.59    2.50
   1  -7  -7  103.19    2.60
  -1   7  -7  108.49    2.60
  -1   7  -7  110.99    2.30
  -1  -7   7  103.99    2.40
  -2   7   7  511.25    9.00
   2   7  -7  505.55    8.90
   2  -7   7  503.15    8.80
  -2  -7  -7  500.95    9.10
   2   7  -7  500.75    9.20
  -2  -7   7  508.25    9.10
  -2   7  -7  505.45    9.00
  -2   7  -7  499.45    9.30
  -2  -7   7  496.95    9.10
   2  -7  -7  509.45    9.20
  -3  -7  -7   49.70    1.40
   3   7  -7   48.10    1.60
  -3  -7  -7   46.60    1.40
  -3   7   7   49.00    1.40
  -3   7  -7   44.30    1.40
  -3  -7   7   42.40    1.50
  -3   7  -7   44.20    1.70
   3  -7  -7   43.30    1.60
  -3  -7   7   44.50    1.40
  -4   7   7   18.40    0.90
  -4  -7  -7   18.40    0.80
  -4  -7  -7   18.30    0.90
   4   7  -7   19.20    1.10
  -4   7   7   18.00    1.00
  -4  -7   7   18.20    1.20
  -4   7  -7   17.40    1.30
  -4   7  -7   18.00    1.10
   4  -7  -7   17.50    1.20
  -4  -7   7   17.70    0.80
  -5   7   7   43.20    1.80
   5   7  -7   40.40    1.50
  -5   7   7   41.00    1.50
   5  -7  -7   41.20    1.60
  -5   7  -7   40.50    1.60
  -5  -7   7   38.50    1.70
  -5   7  -7   41.90    1.80
  -6   7   7   13.50    1.20
  -6   7  -7    9.80    1.10
  -6  -7   7   12.60    1.20
  -6   7  -7   12.60    1.10
  -7   7   7  118.09    3.20
  -7  -7   7  123.99    3.30
  -7   7  -7  121.79    3.20
  -8   7   7   24.70    1.80
  -8  -7   7   23.70    1.80
  -8   7  -7   19.30    1.60
  -9   7   7    5.20    1.20
  -9   7  -7    6.10    1.30
  -9  -7   7    8.40    1.30
 -10   7   7    0.40    1.20
 -10   7  -7    2.30    1.20
 -11   7   7    5.60    1.50
 -11   7  -7    6.30    1.40
   0   8   7  115.69    2.30
   0   8  -7  115.99    2.80
   0  -8  -7  116.99    2.80
   0   8  -7  115.39    2.70
   0   8  -7  119.09    2.40
   0  -8   7  113.99    2.50
   1   8  -7  316.27    5.60
  -1   8   7  317.57    5.70
   1   8  -7  313.57    6.10
   1   8  -7  311.27    5.80
  -1  -8  -7  319.57    6.10
   1  -8   7  312.87    5.70
  -1  -8   7  312.07    5.90
   1  -8  -7  307.77    6.10
  -1  -8   7  309.87    6.00
  -1   8  -7  310.77    5.70
  -1   8  -7  305.97    6.00
  -2   8   7  117.79    2.50
   2   8  -7  121.09    2.90
  -2  -8  -7  118.39    2.70
  -2  -8   7  120.49    2.70
  -2   8  -7  114.69    2.90
   2  -8  -7  114.69    2.90
  -2  -8   7  114.09    2.70
  -2   8  -7  113.39    2.60
   3   8  -7  125.39    3.00
  -3  -8  -7  123.59    2.80
  -3   8   7  130.49    2.80
  -3   8  -7  127.79    3.10
  -3  -8   7  129.09    2.80
  -3  -8   7  127.19    3.00
   3  -8  -7  126.39    3.10
  -3   8  -7  127.49    2.80
  -4   8   7   46.30    1.40
  -4  -8  -7   47.10    1.30
   4   8  -7   44.60    1.70
  -4   8   7   46.20    1.60
  -4  -8  -7   47.70    1.50
  -4  -8   7   43.50    1.30
  -4   8  -7   45.60    1.60
   4  -8  -7   45.30    1.70
  -4   8  -7   45.20    1.90
  -4  -8   7   46.50    1.80
  -5   8   7  208.38    4.40
   5   8  -7  212.88    4.50
  -5   8  -7  205.88    4.40
   5  -8  -7  213.68    4.50
  -5  -8   7  206.08    4.60
  -5   8  -7  202.88    4.70
  -6   8   7   36.80    1.70
  -6  -8   7   43.40    2.00
  -6   8  -7   42.40    1.70
  -6   8  -7   40.20    2.10
  -7   8   7   94.09    2.80
  -7   8  -7   86.39    2.70
  -7  -8   7   92.49    2.90
  -8   8   7   16.00    1.50
  -8   8  -7   15.70    1.50
  -8  -8   7   16.00    1.50
  -9   8   7    0.90    1.20
  -9  -8   7    5.10    1.30
  -9   8  -7    6.50    1.30
 -10   8   7    1.20    1.30
 -10   8  -7    2.70    1.30
 -11   8   7    1.80    1.40
 -11   8  -7   -0.10    1.30
   0  -9   7    6.00    0.70
   0  -9  -7    4.80    0.70
   0  -9   7    6.30    0.80
   0   9  -7    7.20    0.60
   0   9  -7    5.10    0.70
   1   9  -7    2.60    0.70
   1  -9   7    3.10    0.60
  -1  -9  -7    3.00    0.70
  -1   9   7    4.50    0.60
  -1   9  -7    2.60    0.70
  -1  -9   7    4.20    0.70
  -1  -9   7    3.40    0.70
  -1   9  -7    3.90    0.60
   1  -9  -7    3.20    0.70
  -2   9   7   85.39    2.10
   2   9  -7   82.99    2.40
  -2  -9  -7   88.09    2.30
  -2  -9   7   85.49    2.30
   2  -9  -7   88.19    2.50
  -2   9  -7   85.09    2.10
  -2   9  -7   87.99    2.40
  -2  -9   7   82.99    2.30
   3   9  -7   69.59    2.10
  -3   9   7   63.09    1.80
  -3  -9  -7   65.79    1.90
   3  -9  -7   66.49    2.20
  -3   9  -7   63.69    2.20
  -3  -9   7   63.69    2.10
  -3   9  -7   64.29    1.80
  -3  -9   7   61.29    1.80
  -4   9   7   70.89    2.10
   4   9  -7   71.09    2.30
  -4  -9  -7   73.09    1.80
  -4  -9   7   72.39    2.20
  -4   9  -7   71.19    2.00
   4  -9  -7   70.39    2.30
  -4   9  -7   70.99    2.40
  -4  -9   7   69.89    1.80
   5   9  -7   72.29    2.30
  -5   9   7   72.99    2.20
  -5   9  -7   71.29    2.50
   5  -9  -7   71.79    2.30
  -5   9  -7   65.69    2.10
  -5  -9   7   72.49    2.40
  -6   9   7    0.80    0.90
  -6  -9   7    1.70    1.00
  -6   9  -7    1.10    0.90
  -7   9   7   53.49    2.20
  -7  -9   7   53.29    2.40
  -7   9  -7   51.49    2.20
  -8   9   7    3.70    1.20
  -8  -9   7    3.00    1.20
  -8   9  -7    3.90    1.20
  -9   9   7    0.20    1.30
  -9  -9   7    1.00    1.20
  -9   9  -7    0.20    1.20
 -10   9   7   10.00    1.60
 -10   9  -7    9.60    1.60
   0 -10   7    1.80    0.70
   0  10  -7    1.80    0.50
   0 -10  -7    0.70    0.70
   0 -10   7    0.70    0.60
  -1 -10  -7  163.78    3.70
   1 -10   7  160.18    3.70
  -1  10   7  160.88    3.20
   1 -10  -7  155.28    3.70
  -1 -10   7  156.08    3.70
  -1 -10   7  149.88    3.50
  -1  10  -7  150.88    3.20
   2 -10   7    5.90    0.80
   2  10  -7    5.20    0.80
  -2  10   7    6.20    0.70
  -2 -10  -7    4.90    0.70
   2 -10  -7    6.60    0.90
  -2 -10   7    5.80    0.80
  -2  10  -7    5.40    0.90
  -2  10  -7    5.90    0.70
  -2 -10   7    5.40    0.80
   3 -10   7  201.28    4.50
   3  10  -7  201.28    4.50
  -3  10   7  196.88    4.20
  -3 -10  -7  200.68    4.20
   3 -10  -7  200.58    4.50
  -3 -10   7  199.68    4.40
  -3  10  -7  204.28    4.60
  -3  10  -7  196.98    4.20
  -3 -10   7  201.08    4.20
   4  10  -7   37.10    1.80
  -4  10   7   37.80    1.60
   4 -10   7   38.00    1.80
   4 -10  -7   38.10    1.90
  -4  10  -7   35.40    1.60
  -4 -10   7   37.70    1.90
   5 -10   7   33.20    1.80
  -5  10   7   33.10    1.70
  -5 -10   7   34.00    1.90
   5 -10  -7   35.10    1.90
  -5  10  -7   35.80    1.70
  -6  10   7   18.10    1.40
  -6 -10   7   15.70    1.40
  -6  10  -7   14.40    1.30
  -7  10   7   45.50    2.20
  -7  10  -7   46.80    2.20
  -7 -10   7   42.90    2.30
  -8  10   7   19.40    1.70
  -8 -10   7   16.60    1.70
  -8  10  -7   18.00    1.60
  -9  10   7   14.50    1.70
  -9 -10   7   13.30    1.60
  -9  10  -7   12.50    1.70
 -10  10   7    0.80    1.50
 -10  10  -7    1.00    1.40
   0 -11   7   44.70    1.90
   0 -11   7   44.40    1.60
   0 -11  -7   47.10    2.00
  -1 -11  -7    8.20    0.90
   1 -11   7    8.80    1.00
  -1 -11   7   11.30    1.00
  -1 -11   7    7.30    0.90
   1 -11  -7    9.60    1.10
  -1  11  -7   10.20    0.90
  -2 -11  -7   33.10    1.70
   2 -11   7   31.70    1.80
  -2  11   7   34.50    1.40
   2 -11  -7   36.00    1.90
  -2 -11   7   35.60    1.70
  -2 -11   7   32.60    1.70
  -2  11  -7   33.70    1.40
   3 -11   7   40.00    2.00
  -3  11   7   37.70    1.50
  -3 -11  -7   40.40    1.60
   3 -11  -7   38.60    1.90
  -3 -11   7   39.10    1.70
  -3 -11   7   38.40    1.70
  -3  11  -7   38.10    1.60
  -4  11   7   38.50    1.70
   4 -11   7   35.80    1.90
  -4  11  -7   39.00    1.70
   4 -11  -7   39.00    2.00
  -4 -11   7   41.00    2.00
   5 -11   7   18.30    1.70
  -5  11   7   17.50    1.50
   5 -11  -7   16.30    1.70
  -5  11  -7   18.90    1.50
  -5 -11   7   19.00    1.60
  -6  11   7   18.70    1.50
  -6  11  -7   15.90    1.40
  -6 -11   7   20.60    1.70
  -7  11   7   60.49    2.50
  -7 -11   7   60.29    2.80
  -7  11  -7   57.49    2.50
  -8  11   7   15.00    1.60
  -8 -11   7   21.30    1.90
  -8  11  -7   17.50    1.70
  -9  11   7   27.50    2.30
  -9  11  -7   23.50    2.00
   0 -12  -7   72.49    2.50
   0 -12   7   75.59    2.60
   1 -12   7   16.30    1.60
  -1 -12  -7   16.80    1.50
  -1 -12   7   17.40    1.40
   1 -12  -7   16.30    1.60
  -1 -12   7   18.90    1.60
   2 -12   7    7.20    1.00
  -2 -12  -7    8.90    1.00
  -2  12   7    9.80    1.00
  -2  12  -7   10.50    1.00
   2 -12  -7    8.90    1.10
  -2 -12   7    9.70    1.10
  -2 -12   7    9.70    1.00
   3 -12   7   85.89    2.80
  -3  12   7   87.49    2.40
  -3 -12  -7   84.09    2.50
  -3 -12   7   84.89    2.70
  -3 -12   7   85.59    2.50
  -3  12  -7   86.09    2.40
   3 -12  -7   81.99    2.80
  -4  12   7   13.60    1.20
   4 -12   7   11.50    1.20
   4 -12  -7   13.00    1.30
  -4  12  -7   13.70    1.20
  -4 -12   7   11.70    1.30
  -5  12   7   26.70    1.70
   5 -12   7   28.20    1.90
  -5  12  -7   31.00    1.80
  -5 -12   7   28.90    2.00
   5 -12  -7   27.90    2.00
  -6  12   7    0.10    1.00
  -6 -12   7    2.40    1.20
  -6  12  -7    1.60    1.10
  -7  12   7   27.80    2.00
  -7  12  -7   24.70    2.00
  -7 -12   7   25.80    2.20
  -8  12   7    5.50    1.40
  -8  12  -7    2.70    1.40
  -9  12   7   15.10    1.80
  -9  12  -7   12.20    1.90
   0 -13  -7  159.48    4.10
   0 -13   7  163.28    4.10
  -1 -13  -7   16.00    1.30
   1 -13   7   14.00    1.30
  -1 -13   7   17.40    1.60
   1 -13  -7   12.80    1.30
   2 -13   7   68.09    2.70
  -2 -13  -7   72.59    2.50
   2 -13  -7   73.49    2.70
  -2 -13   7   75.09    2.50
  -2  13  -7   74.59    2.20
  -3 -13  -7   31.90    1.70
   3 -13   7   32.20    2.00
  -3  13   7   30.50    1.50
  -3 -13   7   34.40    1.70
  -3  13  -7   34.00    1.70
   3 -13  -7   31.40    2.10
  -3 -13   7   28.90    1.90
  -4  13   7   19.40    1.50
   4 -13   7   21.40    2.00
   4 -13  -7   21.40    2.10
  -4 -13   7   24.30    1.80
  -4  13  -7   22.70    1.60
  -5  13   7    0.50    1.00
  -5  13  -7    2.50    1.00
  -5 -13   7    1.30    1.20
  -6  13   7   10.80    1.40
  -6  13  -7   10.10    1.30
  -7  13   7    5.20    1.30
  -7  13  -7    3.30    1.30
  -8  13   7    3.00    1.40
  -8  13  -7    0.70    1.40
  -9  13   7    3.70    1.60
  -9  13  -7    4.60    1.60
   0 -14  -7    9.90    1.20
   0 -14   7   11.50    1.30
  -1 -14  -7   26.30    1.90
   1 -14   7   22.50    2.10
   1 -14  -7   31.20    3.00
  -1 -14   7   26.40    1.90
  -2 -14  -7    1.50    0.80
  -2 -14   7    1.90    0.80
  -3 -14  -7    1.90    1.00
  -3  14  -7    1.70    0.90
  -3 -14   7    2.40    0.90
  -4  14   7    6.00    1.00
  -4  14  -7    3.40    1.00
  -5  14   7   36.60    2.10
  -5  14  -7   38.80    2.10
  -6  14   7    5.30    1.30
  -6  14  -7    6.00    1.40
  -7  14   7    5.50    1.40
  -7  14  -7    5.70    1.50
  -8  14   7    7.10    1.60
  -8  14  -7    6.40    1.60
  -4  15  -7    2.20    1.00
  -5  15   7    1.70    1.10
  -5  15  -7    1.80    1.20
  -6  15   7    3.70    1.30
  -6  15  -7    4.60    1.40
  -7  15   7    6.40    1.50
  -7  15  -7    7.40    1.50
  -5  16  -7    0.90    1.20
  -6  16   7    0.00    1.20
  -6  16  -7    2.20    1.30
   0   0  -8   24.30    0.80
   0   0  -8   23.00    0.80
   0   0   8   23.20    0.70
   1   0  -8  858.61   15.60
  -1   0  -8  890.81   15.50
   1   0  -8  888.11   15.20
  -1   0   8  900.41   15.20
  -1   0  -8  884.91   15.80
  -2   0  -8   10.70    0.70
   2   0  -8   10.20    0.60
  -2   0  -8   10.80    0.60
  -2   0   8   10.80    0.70
  -3   0  -8  449.86    7.80
  -3   0   8  435.06    7.90
  -3   0   8  446.86    7.70
  -3   0   8  442.16    7.80
  -3   0  -8  446.06    7.70
   3   0  -8  437.16    7.80
  -3   0  -8  446.86    8.00
  -4   0   8   14.90    0.90
  -4   0  -8   15.60    0.80
  -4   0  -8   15.00    0.90
   4   0  -8   15.70    0.70
  -4   0   8   15.00    0.80
  -5   0   8  711.33   12.50
  -5   0  -8  688.73   12.30
  -5   0   8  698.73   12.40
  -5   0  -8  701.93   12.50
   5   0  -8  721.63   12.30
  -6   0   8   13.00    1.00
  -6   0  -8   15.50    1.10
  -6   0  -8   13.90    1.00
  -6   0   8   14.60    1.00
  -7   0  -8   86.99    2.20
  -7   0   8   87.69    2.30
  -7   0   8   88.09    2.30
  -8   0  -8   -1.00    0.70
  -8   0   8   -0.10    0.70
  -9   0   8   10.80    1.10
   0  -1  -8  451.15    8.00
   0  -1  -8  455.15    8.00
   0   1  -8  453.25    8.00
   0   1  -8  458.45    8.00
   0  -1   8  456.75    7.90
   1   1  -8  876.41   15.70
  -1   1   8  881.51   15.00
   1  -1   8  880.71   15.10
  -1  -1  -8  885.91   15.80
   1   1  -8  842.22   20.10
  -1  -1  -8  872.91   15.40
  -1  -1   8  867.91   15.00
  -1   1  -8  883.51   19.30
   1  -1  -8  869.51   15.40
  -1   1  -8  879.71   23.00
  -2  -1  -8  594.64   10.40
  -2   1   8  585.04   10.40
   2   1  -8  591.94   10.40
  -2   1   8  592.34   10.30
  -2  -1  -8  600.34   10.50
   2  -1   8  599.54   10.20
   2   1  -8  583.34   10.30
  -2   1  -8  594.04   10.40
   2  -1  -8  594.64   10.40
  -2   1  -8  611.24   10.30
  -2  -1   8  578.84   10.40
  -2   1  -8  610.74   10.50
  -3   1   8  356.16    6.40
   3   1  -8  349.27    6.30
  -3  -1  -8  357.96    6.20
  -3  -1  -8  357.46    6.50
  -3   1   8  357.86    6.20
   3   1  -8  352.26    6.40
  -3   1   8  364.06    6.40
  -3   1  -8  357.26    6.50
  -3   1  -8  354.06    6.40
   3  -1  -8  354.16    6.40
  -3   1  -8  364.06    6.20
  -3  -1   8  349.07    6.50
  -3  -1   8  354.06    6.20
  -4  -1  -8  211.28    4.10
  -4   1   8  208.38    4.10
  -4  -1  -8  212.48    4.00
  -4   1   8  207.58    4.10
   4   1  -8  214.18    4.00
   4   1  -8  215.38    3.90
  -4  -1   8  212.48    4.20
  -4   1  -8  216.88    4.20
   4  -1  -8  218.98    4.00
  -4   1  -8  216.58    4.10
  -4  -1   8  214.78    4.00
  -5   1   8   18.90    1.00
  -5   1   8   20.20    1.00
   5   1  -8   20.60    0.80
  -5  -1  -8   20.30    1.00
  -5  -1  -8   20.60    0.90
   5   1  -8   20.20    0.70
  -5   1  -8   19.20    0.90
  -5  -1   8   19.60    1.00
   5  -1  -8   18.00    0.80
  -5  -1   8   17.50    1.00
  -5   1  -8   19.80    1.10
  -6   1   8   26.90    1.30
  -6   1   8   28.60    1.20
  -6  -1  -8   27.20    1.10
  -6  -1  -8   30.50    1.20
  -6   1  -8   31.20    1.20
  -6  -1   8   29.30    1.30
  -6   1  -8   29.10    1.30
  -6  -1   8   28.90    1.20
  -7   1   8   19.10    1.30
  -7  -1  -8   19.10    1.10
  -7   1   8   19.60    1.20
  -7  -1   8   20.00    1.30
  -7   1  -8   19.40    1.30
  -7  -1   8   20.40    1.20
  -7   1  -8   18.50    1.20
  -8   1   8   17.20    1.30
  -8   1  -8   17.30    1.30
  -8  -1   8   15.30    1.10
  -8  -1   8   15.20    1.30
  -9   1   8   21.10    1.50
  -9   1  -8   18.50    1.50
 -10   1   8    6.10    1.20
   0   2  -8 1612.34   29.00
   0  -2   8 1603.54   28.20
   0   2  -8 1667.63   29.20
  -1  -2  -8  621.34   10.60
   1  -2   8  619.44   10.50
   1   2  -8  607.74   10.60
   1   2  -8  608.74   10.50
  -1  -2  -8  595.84   10.60
   1  -2  -8  608.04   10.60
  -1   2  -8  591.24   10.60
  -1   2  -8  624.04   10.60
  -1  -2   8  598.04   10.60
  -2   2   8 1028.80   17.70
  -2  -2  -8  989.40   22.00
  -2   2   8 1013.60   17.50
   2   2  -8  972.00   17.50
   2  -2   8 1011.30   17.40
   2   2  -8 1010.70   17.60
  -2  -2  -8 1030.20   18.40
  -2   2  -8 1051.19   17.50
   2  -2  -8 1032.40   17.90
  -2  -2   8 1005.60   17.60
  -2   2  -8 1044.70   17.80
  -2   2  -8 1052.79   18.20
  -3  -2  -8  533.45    9.30
   3   2  -8  522.05    9.30
  -3   2   8  533.85    9.30
  -3   2   8  533.75    9.30
  -3   2   8  529.15    9.10
   3   2  -8  521.45    9.10
  -3  -2  -8  531.65    9.10
  -3   2  -8  512.05    9.40
  -3  -2   8  527.85    9.40
   3  -2  -8  524.85    9.30
  -3  -2   8  528.85    9.10
  -3   2  -8  525.75    9.10
  -4   2   8  192.28    3.70
   4   2  -8  191.18    3.40
  -4  -2  -8  192.38    3.70
  -4  -2  -8  191.08    3.60
  -4   2   8  189.08    3.70
   4   2  -8  194.08    3.70
  -4   2  -8  188.58    3.90
  -4  -2   8  184.58    3.80
   4  -2  -8  188.78    3.70
  -4   2  -8  186.38    3.70
  -5   2   8  103.59    2.40
  -5   2   8  105.39    2.40
   5   2  -8  107.79    2.30
  -5  -2  -8  108.09    2.40
  -5  -2  -8  108.79    2.20
  -5  -2   8  104.89    2.50
  -5   2  -8  106.59    2.40
   5  -2  -8  105.89    2.30
  -5   2  -8  104.69    2.50
  -6   2   8   13.60    0.90
  -6   2   8   14.00    1.00
  -6  -2  -8   14.10    0.90
  -6  -2  -8   13.10    0.80
  -6   2  -8   12.50    1.10
  -6  -2   8   13.70    1.10
  -6   2  -8   12.50    1.00
  -6  -2   8   13.50    0.90
  -7   2   8   61.79    2.00
  -7   2   8   60.09    2.00
  -7   2  -8   64.19    2.00
  -7  -2   8   62.49    1.80
  -7  -2   8   62.19    2.00
  -7   2  -8   61.99    2.00
  -8   2   8   11.30    1.10
  -8  -2   8   10.60    1.10
  -8   2  -8   11.30    1.10
  -9   2   8   31.40    1.80
  -9   2  -8   35.00    1.80
 -10   2   8   -0.60    1.00
 -10   2  -8   -1.00    0.90
 -11   2   8    0.20    1.70
   0   3  -8  119.69    2.40
   0  -3   8  120.49    2.30
   0  -3  -8  119.89    2.50
   0   3  -8  119.99    2.50
  -1  -3  -8  339.27    6.10
  -1  -3  -8  345.47    6.10
   1  -3   8  341.47    5.90
   1   3  -8  340.67    6.00
   1   3  -8  324.17    6.10
  -1  -3   8  327.47    6.00
  -1   3  -8  330.47    6.00
  -1   3  -8  328.77    6.10
   1  -3  -8  329.57    6.10
  -2   3   8  670.03   11.90
   2   3  -8  678.13   11.80
  -2  -3  -8  689.83   12.00
  -2  -3  -8  688.33   11.90
   2  -3   8  689.43   11.70
  -2   3   8  691.53   11.90
   2   3  -8  666.63   12.00
  -2   3  -8  687.13   11.90
  -2   3  -8  690.93   11.90
   2  -3  -8  677.83   12.00
  -2  -3   8  683.63   12.00
  -2   3  -8  700.43   12.10
  -3  -3  -8    9.50    0.70
  -3   3   8   10.60    0.70
  -3  -3  -8   10.00    0.60
   3   3  -8    9.80    0.50
   3   3  -8    9.80    0.70
  -3   3   8    9.70    0.70
  -3  -3   8   10.30    0.60
   3  -3  -8    9.00    0.70
  -3   3  -8    9.10    0.60
  -3   3  -8   10.10    0.90
  -3   3  -8    9.90    0.60
  -3  -3   8    9.20    0.70
   4   3  -8  384.86    7.10
  -4  -3  -8  375.06    7.10
  -4   3   8  388.76    7.20
  -4   3   8  373.96    7.10
   4  -3  -8  403.06    7.10
  -4   3  -8  403.36    7.20
  -4  -3   8  400.46    7.20
  -4   3  -8  405.96    7.30
  -5   3   8   40.30    1.30
  -5  -3  -8   41.40    1.30
   5   3  -8   41.50    1.20
  -5   3   8   42.10    1.50
  -5   3  -8   40.80    1.50
   5  -3  -8   39.50    1.20
  -5  -3   8   39.30    1.50
  -5   3  -8   38.80    1.30
  -6   3   8   70.59    1.90
  -6   3   8   72.99    2.10
  -6   3  -8   66.89    1.90
  -6   3  -8   74.89    2.20
  -6  -3   8   71.99    2.10
  -7   3   8   44.00    1.80
  -7   3  -8   44.70    1.80
  -7  -3   8   43.30    1.70
  -7   3  -8   44.10    1.70
  -8   3   8   32.40    1.80
  -8   3  -8   31.70    1.60
  -8  -3   8   28.30    1.70
  -9   3   8   18.60    1.50
  -9   3  -8   17.40    1.40
 -10   3   8    7.10    1.30
 -10   3  -8    9.90    1.20
 -11   3   8    5.10    1.30
   0   4  -8   20.10    0.80
   0   4  -8   18.30    0.90
   0  -4   8   19.40    0.70
   0  -4  -8   19.10    0.90
  -1   4   8  785.12   13.50
   1   4  -8  746.33   13.60
   1  -4   8  781.72   13.40
   1   4  -8  774.92   13.50
  -1  -4  -8  771.12   13.60
  -1   4  -8  783.52   13.60
  -1   4  -8  773.22   13.50
  -1   4  -8  796.82   13.60
  -1  -4   8  806.92   13.60
   1  -4  -8  791.32   13.70
  -2   4   8  325.97    5.80
  -2  -4  -8  329.97    5.90
   2   4  -8  324.17    5.70
  -2  -4  -8  326.27    5.90
   2   4  -8  320.27    6.00
   2  -4   8  322.77    5.60
   2  -4  -8  317.67    6.00
  -2   4  -8  315.97    5.80
  -2   4  -8  321.77    5.90
  -2  -4   8  321.37    5.90
  -2   4  -8  326.17    6.00
  -3  -4  -8  517.15    9.10
  -3   4   8  514.75    9.20
  -3   4   8  514.75    9.20
  -3  -4  -8  514.45    9.30
   3   4  -8  512.55    8.90
   3   4  -8  513.75    9.30
   3  -4  -8  517.15    9.30
  -3  -4   8  535.85    9.40
  -3   4  -8  539.65    9.20
  -3   4  -8  528.45    9.50
  -3   4  -8  523.85    9.30
  -4   4   8  112.59    2.40
  -4  -4  -8  115.69    2.10
   4   4  -8  118.39    2.50
  -4  -4  -8  107.89    2.40
  -4   4   8  111.49    2.60
  -4   4  -8  112.09    2.50
  -4  -4   8  111.59    2.10
   4  -4  -8  111.79    2.50
  -4   4  -8  117.29    2.70
  -4  -4   8  114.69    2.60
  -5  -4  -8  314.67    5.90
  -5   4   8  316.57    5.90
  -5   4   8  324.47    6.10
   5   4  -8  325.57    6.00
  -5   4  -8  313.67    6.30
  -5  -4   8  324.17    6.20
   5  -4  -8  318.47    6.00
  -5   4  -8  315.87    6.10
  -6   4   8   80.49    2.30
  -6   4   8   83.49    2.10
  -6   4  -8   81.19    2.40
  -6   4  -8   81.79    2.30
  -6  -4   8   80.59    2.30
  -7   4   8   71.29    2.20
  -7  -4   8   70.29    2.20
  -7   4  -8   71.49    2.30
  -7   4  -8   70.69    2.10
  -8   4   8    5.80    1.10
  -8   4  -8    6.80    1.00
  -8  -4   8    8.10    1.10
  -9   4   8   61.29    2.40
  -9  -4   8   62.89    2.70
  -9   4  -8   62.69    2.40
 -10   4   8    5.70    1.30
 -10   4  -8    5.10    1.20
 -11   4   8    3.00    1.30
 -11   4  -8    1.20    1.10
   0  -5   8  171.68    3.30
   0   5  -8  172.78    3.50
   0   5  -8  171.98    3.30
   0   5  -8  173.28    3.40
  -1  -5  -8    2.60    0.40
   1  -5   8    3.40    0.40
  -1   5   8    5.20    0.50
   1   5  -8    3.60    0.40
  -1  -5   8    3.40    0.50
  -1   5  -8    3.60    0.40
   1  -5  -8    2.60    0.50
  -1   5  -8    2.10    0.40
  -1   5  -8    2.30    0.50
   2   5  -8  236.88    4.30
   2  -5   8  233.68    4.20
  -2   5   8  232.78    4.40
  -2  -5  -8  234.18    4.50
  -2  -5  -8  229.88    4.50
   2   5  -8  239.38    4.60
  -2   5  -8  240.68    4.50
  -2   5  -8  246.68    4.60
  -2  -5   8  242.78    4.60
   2  -5  -8  233.98    4.60
  -2   5  -8  236.18    4.70
   3   5  -8   40.00    1.30
  -3   5   8   41.30    1.20
   3   5  -8   39.90    0.90
  -3  -5  -8   40.10    1.20
  -3  -5  -8   40.40    1.20
  -3   5   8   40.00    1.30
  -3   5  -8   40.00    1.50
  -3   5  -8   40.40    1.20
   3  -5  -8   39.80    1.40
  -3  -5   8   40.60    1.40
  -3  -5   8   41.50    1.20
  -4  -5  -8  477.15    8.70
   4   5  -8  482.55    8.80
  -4  -5  -8  487.15    8.50
  -4   5   8  484.55    8.90
  -4   5   8  471.75    8.70
  -4  -5   8  495.95    9.00
  -4   5  -8  480.15    8.90
  -4  -5   8  498.75    8.50
  -4   5  -8  504.95    9.10
   4  -5  -8  502.55    8.90
  -5   5   8   60.69    1.60
  -5  -5  -8   59.59    1.60
   5   5  -8   61.09    1.70
  -5   5   8   60.59    1.80
  -5   5  -8   63.39    1.90
  -5   5  -8   65.09    2.10
   5  -5  -8   61.89    1.80
  -5  -5   8   64.09    2.00
  -6   5   8   44.30    1.70
  -6  -5   8   41.00    1.70
  -6   5  -8   43.50    1.80
  -6   5  -8   41.80    1.70
  -7   5   8   11.00    1.20
  -7   5  -8   11.40    1.10
  -7   5  -8   12.70    1.20
  -7  -5   8   11.80    1.20
  -8   5   8   87.69    2.80
  -8  -5   8   92.69    2.80
  -8   5  -8   92.39    2.80
  -8   5  -8   90.39    2.80
  -9   5   8    4.40    1.10
  -9   5  -8    4.10    1.10
  -9  -5   8    3.70    1.10
 -10   5   8    1.50    1.10
 -10   5  -8    1.20    1.10
 -11   5   8   -0.10    1.20
 -11   5  -8    0.30    1.10
   0  -6  -8   15.40    0.90
   0   6  -8   13.70    1.00
   0  -6   8   15.30    0.80
   0   6  -8   16.10    0.70
   0   6  -8   16.10    0.90
   1   6  -8   33.40    1.10
   1  -6   8   34.50    1.00
  -1  -6  -8   35.70    1.30
  -1   6   8   35.30    1.00
   1   6  -8   35.20    1.30
   1   6  -8   34.90    1.00
   1  -6  -8   36.90    1.30
  -1  -6   8   35.00    1.20
  -1   6  -8   33.40    1.30
  -1   6  -8   36.00    1.10
  -1   6  -8   35.50    1.30
   2  -6   8   75.09    1.60
  -2  -6  -8   75.29    1.90
  -2   6   8   76.09    1.80
   2   6  -8   77.89    2.00
   2   6  -8   75.39    1.70
   2  -6  -8   78.39    2.00
  -2   6  -8   77.49    1.90
  -2   6  -8   75.29    1.80
  -2   6  -8   76.79    2.10
  -2  -6   8   79.59    1.90
  -3  -6  -8   69.69    1.80
   3   6  -8   67.19    1.90
  -3   6   8   67.89    1.80
  -3  -6  -8   72.09    1.80
  -3  -6   8   73.79    1.80
  -3  -6   8   71.39    2.00
   3  -6  -8   73.39    2.00
  -3   6  -8   76.49    2.10
  -3   6  -8   74.69    1.90
  -4  -6  -8   52.89    1.50
  -4   6   8   52.99    1.70
  -4  -6  -8   51.89    1.30
  -4   6   8   52.29    1.50
   4   6  -8   51.19    1.60
   4  -6  -8   53.49    1.70
  -4  -6   8   53.09    1.70
  -4   6  -8   51.69    1.60
  -4   6  -8   53.59    1.90
  -4  -6   8   52.79    1.30
  -5   6   8  120.39    2.60
   5   6  -8  122.19    2.80
  -5   6   8  121.49    2.80
  -5   6  -8  116.29    3.10
  -5   6  -8  117.09    2.80
   5  -6  -8  116.49    2.80
  -5  -6   8  120.99    3.00
  -6   6   8   49.00    1.90
  -6  -6   8   52.39    2.00
  -6   6  -8   52.89    2.00
  -6   6  -8   52.89    1.90
  -7   6   8   20.50    1.60
  -7   6  -8   23.90    1.60
  -7   6  -8   23.10    1.60
  -7  -6   8   23.40    1.70
  -8   6   8   36.10    1.90
  -8   6  -8   34.80    1.90
  -8  -6   8   35.70    2.00
  -9   6   8    5.10    1.20
  -9   6  -8    5.80    1.30
  -9  -6   8    6.50    1.20
 -10   6   8   -0.70    1.10
 -10   6  -8   -1.00    1.10
 -11   6   8    9.70    1.60
 -11   6  -8    7.50    1.40
   0  -7   8   98.09    2.20
   0  -7  -8   97.09    2.40
   0   7  -8   98.29    2.40
   0   7  -8   95.29    2.30
   0   7  -8   99.69    2.10
   1  -7   8  195.78    3.70
   1   7  -8  201.18    3.90
  -1  -7  -8  201.38    4.10
   1   7  -8  202.38    3.70
  -1   7   8  203.88    3.70
   1   7  -8  195.68    4.10
  -1   7  -8  184.18    4.00
   1  -7  -8  188.58    4.10
  -1  -7   8  194.58    3.90
  -1   7  -8  193.18    3.80
  -1   7  -8  192.88    4.00
   2   7  -8  132.69    3.00
  -2   7   8  129.49    2.70
   2   7  -8  131.99    2.60
   2   7  -8  133.69    2.60
   2  -7   8  129.99    2.50
  -2  -7  -8  130.09    2.90
  -2   7  -8  127.69    2.80
  -2  -7   8  129.59    2.90
  -2   7  -8  127.59    3.00
   2  -7  -8  127.19    3.00
  -2  -7   8  130.89    2.90
  -3  -7  -8   98.99    2.30
  -3   7   8   99.49    2.30
   3   7  -8  103.39    2.50
  -3  -7  -8  101.89    2.30
  -3   7  -8   97.69    2.60
  -3   7  -8   95.29    2.30
  -3  -7   8   97.79    2.30
   3  -7  -8   95.19    2.50
  -3  -7   8   97.69    2.50
   4   7  -8  269.47    5.30
  -4  -7  -8  263.77    5.00
  -4   7   8  265.67    5.20
  -4  -7  -8  261.97    4.90
  -4   7   8  259.17    5.10
  -4   7  -8  263.97    5.20
  -4  -7   8  260.27    4.90
   4  -7  -8  259.67    5.30
  -4  -7   8  266.67    5.40
  -4   7  -8  268.37    5.50
  -5   7   8   15.10    0.90
   5   7  -8   15.00    1.10
  -5   7   8   14.60    1.10
   5  -7  -8   17.90    1.20
  -5  -7   8   15.10    1.40
  -5   7  -8   15.40    1.20
  -5   7  -8   14.20    1.40
  -6   7   8   59.69    2.10
  -6   7  -8   59.79    2.30
  -6  -7   8   57.59    2.10
  -6   7  -8   56.49    2.00
  -7   7   8    5.80    1.10
  -7   7  -8    4.90    1.00
  -7  -7   8    6.60    1.10
  -7   7  -8    5.90    1.10
  -8   7   8   14.10    1.30
  -8   7  -8   14.10    1.40
  -8  -7   8   11.60    1.40
  -9   7   8    5.80    1.30
  -9  -7   8    6.30    1.30
  -9   7  -8    8.20    1.40
 -10   7   8   16.70    1.70
 -10   7  -8   16.40    1.70
 -11   7   8    3.40    1.40
 -11   7  -8    1.80    1.30
   0   8  -8  437.96    8.10
   0   8  -8  445.26    7.80
   0   8  -8  436.16    8.20
   0  -8  -8  433.46    8.20
   0  -8   8  430.76    7.90
   1  -8   8   96.89    2.20
  -1  -8  -8  103.19    2.50
   1   8  -8   97.39    2.30
   1   8  -8   95.59    2.60
  -1   8   8   99.79    2.20
   1   8  -8  102.89    2.10
  -1  -8   8   97.79    2.40
   1  -8  -8   96.39    2.60
  -1   8  -8  100.89    2.50
  -1  -8   8   95.69    2.50
  -1   8  -8   98.49    2.20
  -1   8  -8  101.69    2.50
   2   8  -8  396.16    7.60
  -2   8   8  388.26    7.30
  -2  -8  -8  394.26    7.50
  -2   8  -8  408.86    7.70
  -2   8  -8  403.46    7.40
  -2  -8   8  414.16    7.60
   2  -8  -8  408.66    7.70
  -2  -8   8  404.66    7.50
  -3  -8  -8  143.09    3.10
   3   8  -8  146.39    3.40
  -3  -8  -8  142.59    3.10
  -3   8   8  146.19    3.10
  -3  -8   8  147.39    3.40
   3  -8  -8  144.59    3.40
  -3   8  -8  147.79    3.50
  -3  -8   8  147.79    3.20
  -3   8  -8  139.59    3.10
  -4   8   8   11.80    0.90
   4   8  -8   11.80    1.10
  -4  -8  -8   11.10    0.80
  -4  -8  -8   12.20    0.90
  -4   8   8   11.40    0.90
  -4   8  -8   10.90    1.00
  -4  -8   8   11.60    0.80
  -4   8  -8    9.60    1.10
   4  -8  -8   11.80    1.00
  -4  -8   8    8.00    1.00
  -5   8   8   19.70    1.40
   5   8  -8   17.30    1.30
  -5   8  -8   20.50    1.50
   5  -8  -8   17.40    1.30
  -5   8  -8   18.20    1.20
  -5  -8   8   17.60    1.50
  -6   8   8   15.30    1.30
  -6  -8   8   13.10    1.30
  -6   8  -8   16.60    1.30
  -6   8  -8   12.00    1.20
  -7   8   8    9.50    1.20
  -7   8  -8    9.50    1.20
  -7  -8   8    8.20    1.30
  -8   8   8   58.29    2.40
  -8  -8   8   58.19    2.60
  -8   8  -8   59.39    2.50
  -9   8   8   -1.90    1.20
  -9  -8   8   -0.90    1.10
  -9   8  -8   -0.70    1.20
 -10   8   8    2.80    1.40
 -10   8  -8    4.40    1.40
   0  -9   8   13.70    1.00
   0   9  -8   12.20    1.00
   0  -9  -8   12.90    1.20
   0   9  -8   13.90    0.80
   0   9  -8   14.10    1.10
   0  -9   8   13.60    1.20
   1   9  -8  188.28    4.10
   1   9  -8  191.18    3.80
   1  -9   8  187.78    3.70
  -1   9   8  186.28    3.60
  -1  -9  -8  187.28    4.00
   1  -9  -8  179.58    4.10
  -1  -9   8  175.68    3.80
  -1  -9   8  181.98    4.00
  -1   9  -8  183.28    3.70
  -1   9  -8  182.08    4.00
  -2   9   8   80.89    2.10
  -2  -9  -8   79.69    2.30
   2   9  -8   85.59    2.50
   2  -9  -8   92.59    2.50
  -2  -9   8   91.79    2.40
  -2   9  -8   87.69    2.50
  -2   9  -8   89.49    2.20
  -2  -9   8   87.99    2.40
   3   9  -8   13.80    1.30
  -3  -9  -8   11.90    1.00
  -3   9   8   12.70    1.10
   3  -9  -8   13.10    1.30
  -3   9  -8   12.20    1.00
  -3  -9   8   12.40    1.00
  -3  -9   8   11.50    1.00
  -3   9  -8   12.60    1.10
  -4  -9  -8   72.79    1.90
   4   9  -8   73.39    2.30
  -4   9   8   68.89    2.10
   4  -9  -8   72.99    2.40
  -4  -9   8   75.19    2.30
  -4   9  -8   74.69    2.20
  -4  -9   8   75.29    1.90
  -4   9  -8   72.39    2.40
   5   9  -8   24.00    1.50
  -5   9   8   22.10    1.50
  -5   9  -8   22.80    1.70
  -5  -9   8   23.60    1.70
  -5   9  -8   21.00    1.50
   5  -9  -8   22.50    1.50
  -6   9   8    9.50    1.20
  -6  -9   8   11.20    1.30
  -6   9  -8   13.10    1.30
  -7   9   8   31.70    1.90
  -7  -9   8   30.70    2.00
  -7   9  -8   27.50    1.70
  -8   9   8    3.00    1.20
  -8   9  -8    3.90    1.20
  -8  -9   8    4.00    1.20
  -9   9   8    8.70    1.50
  -9   9  -8    8.70    1.50
  -9  -9   8   10.80    1.50
 -10   9   8    1.90    1.50
 -10   9  -8    3.00    1.50
   0 -10  -8   11.00    1.00
   0 -10   8   13.10    1.30
   0 -10   8   11.80    1.00
   0  10  -8   13.70    0.90
   1 -10   8   27.40    1.60
  -1  10   8   27.60    1.10
   1 -10   8   26.20    1.20
   1  10  -8   27.40    1.60
  -1 -10  -8   26.10    1.50
  -1 -10   8   25.70    1.50
  -1  10  -8   26.80    1.50
  -1  10  -8   27.20    1.20
  -1 -10   8   25.60    1.40
   1 -10  -8   24.50    1.60
  -2  10   8   36.30    1.40
   2  10  -8   33.60    1.70
  -2 -10  -8   32.40    1.60
  -2  10  -8   33.30    1.30
   2 -10  -8   35.10    1.80
  -2  10  -8   34.40    1.70
  -2 -10   8   32.10    1.60
  -2 -10   8   34.40    1.60
  -3 -10  -8   65.49    2.00
   3  10  -8   68.29    2.30
  -3  10   8   68.09    2.00
   3 -10  -8   69.79    2.40
  -3  10  -8   68.19    2.30
  -3 -10   8   67.59    2.00
  -3  10  -8   62.89    2.00
  -3 -10   8   66.49    2.20
  -4  10   8   23.00    1.40
   4  10  -8   24.60    1.60
  -4  10  -8   22.50    1.40
  -4  10  -8   21.50    1.70
   4 -10  -8   22.70    1.60
  -4 -10   8   27.70    1.70
   5 -10   8   95.29    2.90
  -5  10   8  104.19    2.80
   5  10  -8   97.49    2.90
   5 -10  -8   96.19    2.90
  -5  10  -8   95.99    2.70
  -5 -10   8   97.99    3.00
  -6  10   8    3.40    1.00
  -6 -10   8    3.10    1.20
  -6  10  -8    2.60    0.90
  -7  10   8    2.80    1.10
  -7  10  -8    3.40    1.10
  -7 -10   8    3.00    1.20
  -8  10   8   10.80    1.50
  -8  10  -8   10.20    1.50
  -8 -10   8   11.50    1.60
  -9  10   8    1.60    1.40
  -9  10  -8    2.90    1.40
  -9 -10   8    2.70    1.30
 -10  10   8    5.20    1.60
 -10  10  -8    7.30    1.70
   0 -11   8   59.09    1.90
   0 -11   8   60.59    2.20
   0 -11  -8   61.69    2.20
   1 -11   8   17.90    1.60
  -1 -11  -8   17.10    1.40
   1 -11  -8   16.30    1.50
  -1 -11   8   17.20    1.40
  -1  11  -8   15.10    1.10
  -1 -11   8   16.00    1.30
   2 -11   8  118.09    3.30
  -2  11   8  116.79    2.70
  -2 -11  -8  118.39    3.10
  -2 -11   8  121.89    3.10
  -2  11  -8  121.59    2.90
  -2 -11   8  123.89    3.10
   2 -11  -8  122.79    3.30
   3 -11   8   80.59    2.70
  -3  11   8   85.09    2.30
  -3 -11  -8   81.39    2.40
  -3 -11   8   78.99    2.40
  -3 -11   8   84.09    2.60
  -3  11  -8   80.09    2.30
   3 -11  -8   84.39    2.70
  -4  11   8   17.40    1.40
   4 -11   8   17.80    1.60
   4 -11  -8   19.50    1.70
  -4  11  -8   19.70    1.40
  -4 -11   8   14.50    1.30
  -5  11   8   14.00    1.30
   5 -11   8   14.50    1.30
  -5  11  -8   15.00    1.40
  -5 -11   8   18.10    1.60
   5 -11  -8   17.80    1.70
  -6  11   8   17.20    1.50
  -6  11  -8   13.50    1.40
  -6 -11   8   12.60    1.50
  -7  11   8    7.60    1.30
  -7 -11   8    4.90    1.40
  -7  11  -8    6.90    1.30
  -8  11   8   26.80    2.20
  -8 -11   8   27.10    2.20
  -8  11  -8   26.50    2.20
  -9  11   8    2.20    1.50
  -9  11  -8    1.90    1.50
   0 -12   8    0.50    0.80
   0 -12  -8   -0.90    0.70
   1 -12   8  109.69    3.20
  -1 -12  -8  107.49    3.10
  -1 -12   8  102.49    3.00
   1 -12  -8  106.49    3.20
  -1 -12   8  105.09    2.80
  -2 -12  -8    7.40    0.90
  -2  12   8    5.90    1.00
   2 -12   8    5.00    1.00
  -2 -12   8    6.10    0.90
  -2 -12   8    4.70    1.00
   2 -12  -8    4.40    1.00
  -2  12  -8    5.40    0.80
  -3  12   8  108.19    2.80
  -3 -12  -8  111.19    2.90
   3 -12   8  110.29    3.30
  -3 -12   8  105.09    2.90
   3 -12  -8  109.19    3.30
  -3  12  -8  107.79    2.80
  -3 -12   8  110.79    3.10
   4 -12   8   24.30    1.90
  -4  12   8   21.30    1.50
  -4  12  -8   21.50    1.60
   4 -12  -8   23.80    1.90
  -4 -12   8   23.40    1.90
   5 -12   8    9.80    1.20
  -5  12   8   10.70    1.30
  -5  12  -8   10.80    1.20
  -5 -12   8    7.80    1.30
   5 -12  -8    7.80    1.10
  -6  12   8   27.70    2.00
  -6  12  -8   27.10    1.90
  -6 -12   8   28.50    2.20
  -7  12   8   21.50    1.80
  -7 -12   8   20.10    1.90
  -7  12  -8   19.10    1.70
  -8  12   8    1.10    1.30
  -8  12  -8    0.90    1.30
  -9  12   8   11.40    1.70
  -9  12  -8    9.10    1.80
   0 -13   8   40.10    2.10
   0 -13  -8   36.70    2.10
   1 -13   8    3.20    0.90
  -1 -13  -8    1.80    0.90
   1 -13  -8    3.70    1.00
  -1 -13   8    3.10    0.90
  -2 -13  -8    0.90    0.80
   2 -13   8    0.10    0.90
  -2 -13   8    0.70    0.80
   2 -13  -8   -0.60    0.90
  -2  13  -8    1.20    0.80
  -2 -13   8    1.50    1.00
  -3  13   8    3.80    0.90
  -3 -13  -8    3.90    0.80
   3 -13   8    3.80    1.00
  -3  13  -8    3.20    0.90
  -3 -13   8    3.20    1.10
   3 -13  -8    2.40    1.00
  -3 -13   8    3.50    0.80
  -4  13   8   11.10    1.20
  -4  13  -8   12.30    1.30
  -4 -13   8   11.90    1.50
  -5  13   8    1.30    1.00
  -5 -13   8    2.10    1.20
  -5  13  -8    2.10    1.10
  -6  13   8   14.50    1.40
  -6 -13   8   11.80    1.60
  -6  13  -8   14.30    1.50
  -7  13   8    4.80    1.30
  -7  13  -8    1.50    1.30
  -8  13   8    1.70    1.50
  -8  13  -8    1.30    1.40
   0 -14  -8   16.60    1.80
   0 -14   8   18.80    2.30
  -1 -14  -8   79.39    3.00
  -1 -14   8   73.29    3.00
  -2 -14  -8   28.40    1.90
  -2 -14   8   29.50    1.90
  -3  14  -8   58.19    2.10
  -4  14   8   10.00    1.20
  -4  14  -8   10.40    1.30
  -5  14   8   18.40    1.50
  -5  14  -8   16.10    1.50
  -6  14   8    3.70    1.30
  -6  14  -8    4.10    1.30
  -7  14   8   16.50    1.70
  -7  14  -8   17.60    1.80
  -8  14   8    9.30    1.70
  -8  14  -8    9.80    1.70
  -4  15  -8   15.60    1.40
  -5  15   8   18.50    1.60
  -5  15  -8   19.20    1.60
  -6  15   8    0.80    1.30
  -6  15  -8    2.50    1.30
  -7  15   8    6.30    1.50
  -7  15  -8    5.40    1.50
  -5  16  -8   16.20    1.60
  -6  16   8    2.60    1.40
  -6  16  -8   -0.30    1.30
   0   0  -9   -0.40    0.30
   0   0   9   -0.10    0.30
   0   0  -9   -0.60    0.30
  -1   0   9  257.77    4.80
  -1   0  -9  264.47    4.80
   1   0  -9  258.47    4.80
   1   0  -9  257.07    4.80
  -1   0  -9  268.47    4.90
   2   0  -9  601.04   10.60
   2   0  -9  598.74   10.50
  -2   0  -9  599.14   10.60
  -2   0   9  596.94   10.60
  -2   0  -9  618.34   10.50
  -3   0  -9  125.49    2.70
  -3   0  -9  124.49    2.40
  -3   0   9  123.99    2.40
  -3   0   9  123.49    2.50
  -3   0  -9  125.79    2.50
   3   0  -9  122.69    2.50
  -3   0   9  124.99    2.60
  -4   0   9  583.74   10.40
  -4   0  -9  582.74   10.50
   4   0  -9  585.84   10.30
  -4   0  -9  587.34   10.30
  -4   0   9  587.84   10.30
  -5   0   9   43.00    1.40
  -5   0   9   40.70    1.30
  -5   0  -9   43.60    1.50
  -5   0  -9   40.30    1.30
   5   0  -9   45.10    1.30
  -6   0   9   46.80    1.60
  -6   0   9   48.40    1.60
  -6   0  -9   50.79    1.70
  -6   0  -9   48.90    1.50
  -7   0   9    4.70    0.80
  -7   0  -9    5.20    0.80
  -7   0   9    4.60    0.80
  -8   0   9  141.19    3.30
  -8   0  -9  136.29    3.20
  -9   0   9   -0.20    0.90
   0  -1  -9   88.09    1.90
   0   1  -9   85.39    1.90
   0  -1  -9   82.99    1.90
   0  -1   9   88.79    1.80
   0   1  -9   83.59    1.90
   1   1  -9   92.09    2.00
  -1  -1  -9   96.09    2.00
   1  -1   9   94.99    1.80
  -1   1   9   97.09    2.00
   1   1  -9   95.59    2.00
  -1   1  -9   88.89    2.00
  -1   1  -9   89.19    2.00
   1  -1  -9   88.39    2.00
  -1  -1   9   90.09    1.90
  -2  -1  -9  198.18    3.70
   2  -1   9  195.48    3.60
  -2  -1  -9  196.58    3.80
   2   1  -9  195.38    3.70
  -2   1   9  197.18    3.80
   2   1  -9  199.38    3.80
  -2   1  -9  200.98    3.70
   2  -1  -9  195.58    3.80
  -2   1  -9  201.98    3.90
  -2  -1   9  195.88    3.80
  -2   1  -9  199.68    3.70
  -3  -1  -9   45.30    1.10
  -3   1   9   43.40    1.20
  -3  -1  -9   42.40    1.00
   3   1  -9   42.20    1.10
  -3   1   9   41.90    1.00
   3   1  -9   42.10    1.20
  -3  -1  -9   43.30    1.30
  -3   1   9   43.40    1.20
  -3   1  -9   41.50    1.10
  -3   1  -9   41.30    1.10
  -3  -1   9   40.00    1.00
  -3  -1   9   41.70    1.30
  -3   1  -9   43.10    1.30
   3  -1  -9   40.60    1.20
  -4   1   9  261.87    5.00
   4   1  -9  259.67    4.90
  -4  -1  -9  257.57    4.80
  -4  -1  -9  259.57    5.00
   4   1  -9  261.07    4.70
  -4   1   9  254.07    4.90
  -4   1  -9  265.47    4.90
   4  -1  -9  261.27    4.90
  -4  -1   9  261.67    5.00
  -4   1  -9  263.57    5.10
  -5  -1  -9   15.30    0.80
   5   1  -9   15.00    0.80
  -5  -1  -9   14.20    1.00
  -5   1   9   15.30    0.90
  -5   1   9   15.80    1.00
  -5  -1   9   16.10    0.90
   5  -1  -9   17.50    0.80
  -5  -1   9   17.00    1.00
  -5   1  -9   16.60    1.10
  -5   1  -9   18.30    0.90
  -6  -1  -9  129.09    2.90
  -6   1   9  131.29    2.90
  -6  -1  -9  129.39    2.80
  -6   1   9  134.89    3.00
  -6  -1   9  131.59    2.90
  -6   1  -9  127.59    2.90
  -6   1  -9  132.69    3.10
  -6  -1   9  129.59    3.00
  -7   1   9   41.60    1.50
  -7  -1  -9   42.00    1.50
  -7   1   9   38.70    1.60
  -7   1  -9   42.00    1.60
  -7   1  -9   42.20    1.70
  -7  -1   9   42.90    1.70
  -7  -1   9   43.50    1.60
  -8   1   9   35.20    1.70
  -8  -1   9   36.00    1.60
  -8   1  -9   33.00    1.50
  -8  -1   9   33.70    1.60
  -9   1   9    4.10    1.00
  -9   1  -9    2.90    0.90
 -10   1   9    5.00    1.10
   0  -2  -9    0.20    0.30
   0   2  -9    0.30    0.30
   0  -2  -9    0.10    0.40
   0  -2   9    0.20    0.30
   0   2  -9    0.10    0.30
   1   2  -9  977.30   16.80
   1  -2   9  995.00   16.80
  -1  -2  -9  945.31   18.90
  -1  -2  -9  977.30   16.90
   1   2  -9 1003.40   17.40
  -1  -2   9  953.90   16.80
  -1   2  -9  967.40   16.90
   1  -2  -9  994.20   17.30
  -1   2  -9  996.20   16.90
  -2  -2  -9 1747.13   30.20
   2   2  -9 1669.03   30.00
  -2   2   9 1722.03   30.40
   2   2  -9 1682.13   30.60
  -2   2   9 1759.52   29.70
   2  -2   9 1753.92   30.30
  -2  -2  -9 1708.93   40.90
   2  -2  -9 1673.23   30.60
  -2   2  -9 1729.53   30.00
  -2   2  -9 1666.03   29.90
  -2  -2   9 1664.93   29.10
  -3   2   9   99.99    2.20
  -3  -2  -9  107.59    2.30
   3   2  -9  104.29    2.30
   3   2  -9  102.59    2.10
  -3  -2  -9  105.29    2.10
  -3  -2  -9  104.79    2.30
  -3   2   9  104.89    2.20
   3  -2   9  103.49    1.90
  -3   2  -9  108.19    2.40
  -3   2  -9  107.79    2.30
  -3   2  -9  105.69    2.10
   3  -2  -9  107.09    2.30
  -3  -2   9  105.29    2.30
   4   2  -9   47.20    1.30
  -4  -2  -9   47.10    1.40
  -4   2   9   44.50    1.40
  -4  -2  -9   47.00    1.20
  -4   2   9   46.60    1.40
   4   2  -9   45.80    1.10
  -4   2  -9   48.30    1.60
   4  -2  -9   48.50    1.40
  -4  -2   9   47.30    1.50
  -4   2  -9   48.20    1.40
  -5   2   9   48.50    1.50
   5   2  -9   48.10    1.40
  -5  -2  -9   48.20    1.50
  -5   2   9   52.59    1.60
  -5  -2  -9   51.49    1.30
   5  -2  -9   49.00    1.40
  -5  -2   9   47.30    1.60
  -5   2  -9   48.30    1.60
  -5   2  -9   45.80    1.50
  -6   2   9   49.90    1.60
  -6  -2  -9   49.99    1.40
  -6   2   9   48.30    1.70
  -6  -2  -9   51.09    1.60
  -6   2  -9   48.80    1.80
  -6  -2   9   50.69    1.70
  -6   2  -9   50.69    1.60
  -7   2   9   37.70    1.60
  -7   2   9   42.00    1.50
  -7  -2   9   41.80    1.70
  -7   2  -9   41.30    1.60
  -7   2  -9   40.80    1.70
  -8   2   9   40.60    1.80
  -8   2  -9   45.10    1.80
  -8  -2   9   43.70    1.90
  -9   2   9   29.90    1.80
  -9   2  -9   31.50    1.80
 -10   2   9    2.50    1.10
 -10   2  -9    3.10    1.00
 -11   2   9    0.70    2.00
   0  -3  -9  898.71   15.20
   0   3  -9  859.51   15.20
   0  -3   9  888.91   15.10
   0   3  -9  865.41   15.20
   1  -3   9   96.19    1.90
   1   3  -9   95.49    2.10
  -1  -3  -9   91.69    2.10
   1   3  -9   98.79    2.00
  -1  -3  -9   96.29    2.10
  -1   3  -9   97.99    2.10
  -1  -3   9   98.09    2.10
   1  -3  -9   97.39    2.20
  -2  -3  -9  109.49    2.30
   2   3  -9  109.19    2.30
  -2   3   9  109.99    2.20
   2   3  -9  110.79    2.10
  -2   3   9  112.89    2.30
   2  -3   9  111.79    2.00
  -2  -3  -9  111.29    2.30
   2  -3  -9   96.29    2.30
  -2   3  -9   96.89    2.20
  -2   3  -9   98.89    2.20
  -2  -3   9   97.09    2.30
  -2   3  -9   95.99    2.30
  -3   3   9   11.10    0.70
  -3  -3  -9    9.70    0.60
  -3   3   9    8.60    0.70
  -3  -3  -9    9.60    0.80
   3   3  -9   10.40    0.50
   3   3  -9    8.30    0.70
  -3   3  -9    8.70    0.70
   3  -3  -9    9.40    0.70
  -3  -3   9    9.40    0.70
  -3   3  -9    9.50    0.60
  -3   3  -9   10.10    0.90
  -4  -3  -9  125.79    2.80
  -4  -3  -9  128.19    2.50
  -4   3   9  126.69    2.80
   4   3  -9  127.89    2.70
  -4   3   9  128.29    2.70
   4   3  -9  127.89    2.40
  -4   3  -9  132.19    2.80
   4  -3  -9  129.19    2.80
  -4  -3   9  130.99    2.90
  -4   3  -9  136.19    3.00
  -5  -3  -9  111.19    2.70
  -5   3   9  116.19    2.70
  -5   3   9  112.59    2.50
   5   3  -9  117.19    2.50
  -5  -3  -9  115.69    2.60
  -5   3  -9  116.99    2.80
   5  -3  -9  114.19    2.50
  -5  -3   9  112.49    2.70
  -5   3  -9  116.69    2.60
  -6   3   9   63.29    1.80
  -6  -3  -9   65.09    2.10
  -6   3   9   61.89    1.90
  -6   3  -9   63.69    2.10
  -6  -3   9   62.89    2.00
  -6   3  -9   66.49    2.00
  -7   3   9    5.80    0.80
  -7  -3   9    5.00    0.90
  -7   3  -9    5.90    0.90
  -7   3  -9    4.00    0.80
  -8   3   9    1.60    0.90
  -8   3  -9    2.10    0.80
  -8  -3   9   -0.20    0.80
  -9   3   9   17.40    1.40
  -9   3  -9   16.40    1.40
 -10   3   9    4.60    1.20
 -10   3  -9    4.80    1.10
 -11   3   9    7.60    1.40
   0  -4   9  528.25    9.10
   0   4  -9  511.55    9.20
   0   4  -9  511.55    9.20
   0  -4  -9  518.45    9.20
   1  -4   9    4.90    0.40
   1   4  -9    5.50    0.60
  -1  -4  -9    4.70    0.50
   1   4  -9    5.70    0.50
  -1   4   9    6.50    0.50
   1  -4  -9    4.00    0.50
  -1   4  -9    6.30    0.50
  -1   4  -9    5.60    0.60
  -1  -4   9    5.00    0.50
  -1   4  -9    6.20    0.60
  -2  -4  -9  213.58    4.10
   2   4  -9  213.18    4.20
   2   4  -9  214.28    3.90
   2  -4   9  213.88    3.80
  -2  -4  -9  218.48    4.10
  -2   4   9  215.98    4.10
  -2   4  -9  214.88    4.30
  -2  -4   9  210.38    4.10
   2  -4  -9  213.58    4.20
  -2   4  -9  216.88    4.10
  -2   4  -9  211.28    4.10
  -3   4   9   42.60    1.30
  -3  -4  -9   43.80    1.20
  -3  -4  -9   45.40    1.30
   3   4  -9   42.00    1.40
  -3   4   9   42.70    1.30
   3   4  -9   43.20    1.00
   3  -4  -9   42.10    1.40
  -3   4  -9   41.50    1.30
  -3  -4   9   40.70    1.40
  -3   4  -9   41.20    1.50
  -3   4  -9   45.00    1.20
   4   4  -9  127.09    2.80
  -4  -4  -9  130.09    2.40
  -4  -4  -9  124.99    2.70
  -4   4   9  126.79    2.70
  -4   4   9  126.89    2.80
  -4  -4   9  125.69    2.80
  -4   4  -9  122.39    2.70
   4  -4  -9  125.29    2.80
  -4   4  -9  124.39    3.00
  -4  -4   9  127.09    2.40
  -5  -4  -9   57.39    1.60
  -5   4   9   60.79    1.70
  -5   4   9   59.29    1.80
   5   4  -9   57.79    1.70
  -5  -4   9   55.79    1.80
  -5   4  -9   62.09    2.00
   5  -4  -9   58.29    1.70
  -5   4  -9   60.69    1.80
  -6   4   9  104.39    2.70
  -6   4   9  100.89    2.40
  -6  -4   9  103.89    2.70
  -6   4  -9   99.89    2.60
  -6   4  -9  105.69    2.80
  -7   4   9   60.89    2.10
  -7   4  -9   61.89    2.20
  -7  -4   9   62.09    2.20
  -7   4  -9   63.39    2.10
  -8   4   9   27.90    1.70
  -8  -4   9   26.70    1.70
  -8   4  -9   24.30    1.60
  -9   4   9   67.79    2.50
  -9   4  -9   69.09    2.50
  -9  -4   9   67.19    2.50
 -10   4   9   38.30    2.10
 -10   4  -9   33.70    2.00
 -11   4   9    7.20    1.40
 -11   4  -9    9.00    1.30
   0   5  -9    6.10    0.50
   0  -5   9    4.40    0.50
   0   5  -9    4.30    0.50
   0   5  -9    4.20    0.60
   0  -5  -9    3.30    0.50
   1   5  -9  165.18    3.50
   1   5  -9  169.38    3.30
  -1  -5  -9  171.08    3.40
  -1   5   9  172.88    3.20
   1  -5   9  173.88    3.20
   1  -5  -9  168.58    3.50
  -1   5  -9  168.88    3.50
  -1   5  -9  166.28    3.50
  -1   5  -9  165.48    3.30
  -1  -5   9  164.78    3.30
  -2  -5  -9   50.69    1.40
  -2   5   9   51.79    1.40
   2  -5   9   51.79    1.10
   2   5  -9   52.09    1.30
   2   5  -9   48.80    1.50
  -2  -5  -9   48.90    1.50
  -2   5  -9   52.89    1.40
   2  -5  -9   50.49    1.50
  -2  -5   9   53.39    1.50
  -2   5  -9   49.50    1.50
  -2   5  -9   48.40    1.60
  -3   5   9   25.60    1.00
   3   5  -9   23.10    0.70
  -3  -5  -9   25.40    1.10
  -3   5   9   22.50    1.00
   3   5  -9   23.50    1.10
  -3  -5  -9   24.70    1.00
  -3   5  -9   25.30    1.00
  -3  -5   9   28.00    1.00
  -3   5  -9   25.40    1.00
  -3  -5   9   25.30    1.10
   3  -5  -9   26.70    1.20
   4   5  -9   38.70    1.40
  -4   5   9   36.70    1.40
  -4  -5  -9   37.70    1.30
  -4  -5  -9   37.20    1.00
  -4   5   9   36.50    1.20
  -4  -5   9   36.80    1.00
  -4   5  -9   35.00    1.30
  -4   5  -9   37.60    1.60
  -4  -5   9   34.70    1.50
   4  -5  -9   36.60    1.40
  -5   5   9   56.19    1.60
   5   5  -9   57.39    1.70
  -5   5   9   56.39    1.80
  -5  -5  -9   57.89    1.60
  -5   5  -9   54.99    1.80
   5  -5  -9   57.19    1.70
  -5   5  -9   58.69    2.10
  -5  -5   9   59.29    1.90
  -6   5   9   76.19    2.00
  -6   5   9   74.99    2.20
  -6   5  -9   77.79    2.50
  -6  -5   9   78.19    2.40
  -6   5  -9   75.69    2.20
  -7   5   9    6.10    0.90
  -7  -5   9    5.80    1.00
  -7   5  -9    5.90    1.00
  -7   5  -9    7.40    1.00
  -8   5   9   12.20    1.30
  -8  -5   9   11.90    1.30
  -8   5  -9    8.70    1.10
  -8   5  -9   13.00    1.20
  -9   5   9    8.30    1.30
  -9  -5   9    6.10    1.20
  -9   5  -9    5.30    1.20
 -10   5   9    0.20    1.10
 -10   5  -9    2.50    1.10
 -11   5   9    0.40    1.30
 -11   5  -9    0.10    1.10
   0  -6   9   52.79    1.40
   0   6  -9   53.39    1.60
   0  -6  -9   52.89    1.60
   0   6  -9   55.89    1.40
   0   6  -9   52.49    1.50
  -1  -6  -9  739.73   13.40
   1  -6   9  740.13   13.10
  -1   6   9  766.52   13.20
   1   6  -9  753.02   13.20
   1   6  -9  758.02   13.40
  -1   6  -9  761.02   13.20
   1  -6  -9  766.82   13.50
  -1   6  -9  757.62   13.40
  -1   6  -9  776.62   13.40
  -1  -6   9  758.72   13.30
  -2   6   9    9.20    0.80
   2   6  -9    9.30    0.70
   2  -6   9    8.10    0.50
  -2  -6  -9    6.70    0.60
   2   6  -9    7.70    0.70
  -2   6  -9    9.00    0.90
  -2  -6   9    9.60    0.80
  -2   6  -9    9.30    0.80
  -2   6  -9   10.00    0.80
   2  -6  -9   10.00    0.90
   3   6  -9  774.82   13.30
  -3   6   9  788.32   13.60
  -3  -6  -9  763.02   13.60
   3   6  -9  765.02   13.70
  -3  -6  -9  777.92   13.60
  -3   6  -9  774.52   13.60
  -3  -6   9  772.92   13.50
   3  -6  -9  767.42   13.70
  -3   6  -9  788.72   13.90
  -3  -6   9  757.62   13.70
  -4  -6  -9   17.30    1.00
  -4   6   9   17.60    1.10
   4   6  -9   17.50    1.10
  -4  -6  -9   17.50    0.80
  -4   6   9   17.10    1.00
  -4  -6   9   17.60    0.80
  -4   6  -9   15.90    1.00
   4  -6  -9   15.70    1.10
  -4  -6   9   13.90    1.20
  -4   6  -9   14.00    1.30
  -5   6   9   59.89    1.90
  -5   6   9   58.59    1.70
   5   6  -9   57.49    1.80
   5  -6  -9   59.49    1.80
  -5   6  -9   59.39    2.10
  -5  -6   9   60.69    2.10
  -5   6  -9   58.79    1.90
  -6   6   9   34.70    1.60
  -6  -6   9   37.60    1.80
  -6   6  -9   37.20    1.70
  -6   6  -9   34.40    1.80
  -7   6   9    3.80    0.90
  -7   6  -9    4.90    1.00
  -7   6  -9    4.70    1.00
  -7  -6   9    5.30    1.10
  -8   6   9   32.50    1.90
  -8   6  -9   32.60    1.90
  -8  -6   9   34.20    2.10
  -9   6   9   11.70    1.40
  -9   6  -9   11.70    1.40
  -9  -6   9    9.70    1.30
 -10   6   9    2.80    1.30
 -10   6  -9    1.20    1.20
 -11   6   9   -1.90    1.20
 -11   6  -9   -0.10    1.20
   0   7  -9   50.99    1.60
   0  -7  -9   47.00    1.60
   0  -7   9   43.90    1.30
   0   7  -9   46.90    1.50
   0   7  -9   48.20    1.30
   1  -7   9  127.99    2.60
  -1   7   9  130.59    2.60
  -1  -7  -9  128.09    2.90
   1   7  -9  125.89    2.70
   1   7  -9  124.29    2.90
   1   7  -9  127.99    2.50
  -1  -7   9  126.29    2.80
   1  -7  -9  122.19    2.90
  -1   7  -9  128.69    2.90
  -1   7  -9  127.29    2.90
  -1   7  -9  126.29    2.70
   2   7  -9   41.10    1.60
  -2   7   9   42.30    1.30
   2   7  -9   42.60    1.20
   2  -7   9   39.60    1.10
  -2  -7  -9   39.90    1.40
   2  -7  -9   37.40    1.50
  -2   7  -9   41.80    1.30
  -2   7  -9   40.50    1.50
  -2   7  -9   40.00    1.60
  -2  -7   9   40.90    1.40
  -3  -7  -9    9.30    0.80
   3   7  -9    6.30    0.70
  -3  -7  -9    6.60    0.60
  -3   7   9    8.00    0.70
  -3   7  -9    9.40    1.00
  -3   7  -9    8.00    0.70
   3  -7  -9    7.00    0.80
  -3  -7   9    9.10    0.80
  -3  -7   9    8.10    0.80
  -4   7   9   53.89    1.60
  -4  -7  -9   54.29    1.50
  -4   7   9   53.09    1.70
   4   7  -9   54.49    1.80
  -4  -7  -9   53.79    1.60
  -4  -7   9   57.99    1.50
  -4   7  -9   56.19    1.80
  -4  -7   9   56.29    2.00
  -4   7  -9   56.09    2.10
   4  -7  -9   57.39    1.90
   5   7  -9    5.60    0.70
  -5   7   9    5.90    0.70
  -5   7   9    5.50    0.80
  -5   7  -9    5.50    0.80
  -5   7  -9    7.90    1.00
   5  -7  -9    6.60    0.80
  -5  -7   9    7.20    1.00
  -6   7   9    4.50    1.00
  -6   7  -9    5.40    1.00
  -6  -7   9    6.00    1.00
  -6   7  -9    4.60    0.90
  -7   7   9   17.00    1.40
  -7  -7   9   13.70    1.30
  -7   7  -9   12.70    1.20
  -7   7  -9   14.00    1.30
  -8   7   9    3.10    1.10
  -8  -7   9    2.90    1.10
  -8   7  -9    1.60    1.00
  -9   7   9   15.30    1.60
  -9   7  -9   15.60    1.60
  -9  -7   9   16.00    1.50
 -10   7   9    5.70    1.50
 -10   7  -9    7.70    1.40
 -11   7   9    6.90    1.60
 -11   7  -9    6.60    1.50
   0   8  -9   63.19    1.80
   0   8  -9   65.39    1.60
   0  -8  -9   60.59    1.90
   0   8  -9   64.49    2.00
   0  -8   9   64.29    1.80
   1   8  -9  206.38    3.90
   1   8  -9  203.38    4.10
  -1  -8  -9  209.28    4.30
  -1   8   9  210.48    4.00
   1   8  -9  210.58    4.40
   1  -8   9  205.08    4.00
  -1   8  -9  210.18    4.00
   1  -8  -9  202.78    4.40
  -1   8  -9  212.18    4.30
  -1   8  -9  204.58    4.40
  -1  -8   9  199.88    4.20
  -2  -8  -9   83.59    2.20
   2   8  -9   80.59    1.90
  -2   8   9   83.59    2.00
   2   8  -9   78.89    2.30
  -2  -8   9   82.09    2.20
  -2   8  -9   77.29    2.30
   2  -8  -9   78.79    2.30
  -2  -8   9   74.29    2.10
  -2   8  -9   81.29    2.00
  -3  -8  -9   37.30    1.40
  -3   8   9   40.50    1.50
   3   8  -9   39.30    1.60
  -3  -8  -9   38.70    1.40
  -3   8  -9   41.30    1.70
  -3  -8   9   44.70    1.50
  -3   8  -9   42.30    1.50
  -3  -8   9   41.60    1.60
   3  -8  -9   42.70    1.70
  -4  -8  -9   84.49    2.00
  -4   8   9   82.49    2.10
   4   8  -9   87.39    2.40
  -4  -8  -9   86.89    2.20
  -4   8   9   84.49    2.30
  -4  -8   9   84.49    2.40
  -4   8  -9   88.49    2.60
  -4  -8   9   87.89    2.10
   4  -8  -9   85.99    2.50
  -4   8  -9   85.39    2.30
   5   8  -9   44.60    1.80
  -5   8   9   44.90    1.60
  -5   8   9   42.40    1.80
   5  -8  -9   45.40    1.80
  -5   8  -9   42.70    1.80
  -5  -8   9   42.40    1.80
  -5   8  -9   44.50    2.00
  -6   8   9   55.49    2.10
  -6   8  -9   55.29    2.10
  -6   8  -9   55.19    2.30
  -6  -8   9   57.99    2.30
  -7   8   9  114.69    3.30
  -7   8  -9  115.89    3.30
  -7  -8   9  116.99    3.40
  -8   8   9   21.50    1.90
  -8  -8   9   20.20    1.70
  -8   8  -9   17.20    1.50
  -9   8   9    5.10    1.30
  -9  -8   9    6.40    1.30
  -9   8  -9    6.00    1.40
 -10   8   9    6.90    1.50
 -10   8  -9    8.20    1.50
   0  -9  -9   20.10    1.40
   0   9  -9   20.00    1.40
   0   9  -9   22.20    1.30
   0  -9   9   21.10    1.20
   0   9  -9   22.20    1.00
   1   9  -9   18.50    1.40
   1   9  -9   22.00    1.20
  -1   9   9   18.20    0.90
   1   9  -9   19.90    1.10
  -1  -9  -9   19.00    1.30
   1  -9   9   18.60    1.00
  -1   9  -9   21.50    1.00
  -1  -9   9   20.00    1.20
   1  -9  -9   21.00    1.40
  -1   9  -9   19.60    1.30
  -1  -9   9   20.00    1.40
   2   9  -9    6.80    0.80
  -2   9   9    8.10    0.70
  -2  -9  -9    6.30    0.80
  -2   9  -9    6.60    0.70
  -2  -9   9    5.70    0.90
   2  -9  -9    6.40    0.90
  -2   9  -9    5.10    0.90
  -2  -9   9    5.70    0.80
   3   9  -9   46.10    1.80
  -3  -9  -9   41.20    1.50
  -3   9   9   39.50    1.50
  -3  -9  -9   38.80    1.50
  -3  -9   9   41.70    1.50
   3  -9  -9   40.10    1.80
  -3   9  -9   42.80    1.90
  -3   9  -9   43.00    1.60
  -3  -9   9   40.00    1.70
  -4   9   9   18.10    1.10
   4   9  -9   18.40    1.50
  -4   9   9   20.70    1.20
  -4  -9  -9   19.10    1.10
  -4   9  -9   20.60    1.20
  -4   9  -9   18.80    1.60
   4  -9  -9   17.40    1.50
  -4  -9   9   16.70    1.30
  -4  -9   9   18.30    1.10
   5   9  -9  103.49    2.90
  -5   9   9  102.89    2.80
  -5   9  -9  103.49    2.80
  -5   9  -9  104.79    3.10
   5  -9  -9  108.69    3.00
  -5  -9   9  106.39    3.10
  -6   9   9    8.40    1.20
  -6   9  -9    7.60    1.20
  -6  -9   9    6.60    1.20
  -7   9   9    3.80    1.10
  -7  -9   9    1.40    1.10
  -7   9  -9    1.20    1.00
  -8   9   9    3.30    1.30
  -8   9  -9    4.30    1.30
  -8  -9   9    6.00    1.30
  -9   9   9   10.00    1.60
  -9   9  -9   11.30    1.60
  -9  -9   9    8.70    1.50
 -10   9   9    4.40    1.50
 -10   9  -9    0.10    1.30
   0  10  -9  237.18    4.50
   0 -10  -9  234.98    5.10
   0 -10   9  236.68    5.10
   0 -10   9  234.08    4.70
   0  10  -9  232.78    4.90
  -1  10   9  104.99    2.30
   1 -10   9  101.99    2.40
  -1 -10  -9  101.49    2.80
   1  10  -9   99.89    2.90
  -1  10  -9  101.09    2.40
  -1 -10   9  102.49    2.60
  -1 -10   9  103.29    2.80
   1 -10  -9  100.29    2.90
  -1  10  -9  103.19    2.70
  -2  10   9   46.70    1.50
   2  10  -9   49.50    2.00
  -2 -10  -9   46.50    1.80
   2 -10  -9   49.50    2.00
  -2 -10   9   51.59    1.90
  -2  10  -9   49.70    1.60
  -2 -10   9   51.09    1.90
  -2  10  -9   49.60    2.00
  -3 -10  -9  113.09    2.80
  -3  10   9  111.89    2.70
   3  10  -9  119.89    3.10
  -3 -10  -9  108.79    2.80
   3 -10  -9  116.09    3.20
  -3  10  -9  113.79    2.80
  -3 -10   9  112.89    3.00
  -3 -10   9  116.39    2.90
  -3  10  -9  117.19    3.20
  -4  10   9   43.20    1.80
   4  10  -9   43.80    2.00
  -4 -10   9   44.20    2.00
   4 -10  -9   45.00    2.00
  -4  10  -9   46.90    2.10
  -4  10  -9   45.30    1.80
  -5  10   9  100.39    2.80
   5  10  -9   97.09    3.00
  -5  10  -9  101.39    3.20
   5 -10  -9   98.19    2.90
  -5 -10   9  103.39    3.10
  -5  10  -9  100.39    2.80
  -6  10   9   47.40    2.10
  -6 -10   9   49.40    2.30
  -6  10  -9   44.90    2.10
  -7  10   9    3.80    1.20
  -7 -10   9    3.30    1.20
  -7  10  -9    2.90    1.10
  -8  10   9    0.80    1.20
  -8 -10   9    1.40    1.20
  -8  10  -9    1.90    1.30
  -9  10   9    6.30    1.50
  -9 -10   9    6.80    1.40
  -9  10  -9    6.40    1.50
 -10  10   9    3.10    1.50
 -10  10  -9    2.30    1.50
   0 -11   9   73.79    2.10
   0 -11  -9   71.99    2.40
   0 -11   9   73.69    2.50
   1 -11   9   17.20    1.50
  -1 -11  -9   17.80    1.50
   1 -11  -9   18.50    1.50
  -1 -11   9   18.00    1.30
  -1 -11   9   17.90    1.50
  -1  11  -9   20.70    1.20
  -2 -11  -9   59.39    2.10
  -2  11   9   58.89    1.80
   2 -11   9   62.09    2.30
  -2  11  -9   63.29    2.30
  -2 -11   9   59.69    2.10
  -2  11  -9   58.39    1.90
  -2 -11   9   58.59    2.10
   2 -11  -9   64.49    2.40
   3  11  -9   14.60    1.50
  -3  11   9   11.70    1.00
   3 -11   9   14.20    1.30
  -3 -11  -9   13.70    1.20
   3 -11  -9   15.80    1.60
  -3  11  -9   14.20    1.10
  -3 -11   9   13.10    1.20
  -3 -11   9   13.50    1.30
  -4  11   9    9.20    1.10
   4 -11   9    8.10    1.10
   4  11  -9    9.00    1.10
  -4  11  -9    8.10    1.10
  -4 -11   9    8.60    1.30
   4 -11  -9    8.60    1.10
  -5  11   9    4.80    1.00
   5 -11   9    2.70    0.90
  -5  11  -9    3.30    1.00
  -5 -11   9    2.00    1.10
   5 -11  -9    2.80    0.90
  -6  11   9    8.90    1.30
  -6 -11   9    9.20    1.40
  -6  11  -9    9.40    1.30
  -7  11   9    4.90    1.30
  -7  11  -9    5.10    1.20
  -7 -11   9    5.30    1.40
  -8  11   9    7.20    1.50
  -8 -11   9    5.30    1.50
  -8  11  -9    6.40    1.50
  -9  11   9    0.00    1.40
  -9  11  -9   -0.30    1.50
   0 -12   9   -0.70    0.70
   0 -12  -9   -0.70    0.70
   1 -12   9  197.68    4.70
  -1 -12  -9  195.58    4.60
  -1 -12   9  193.78    4.30
  -1 -12   9  196.68    4.60
  -1  12  -9  195.58    4.20
   1 -12  -9  198.08    4.70
  -2 -12  -9   11.70    1.10
   2 -12   9   10.30    1.20
  -2  12  -9   14.00    1.20
   2 -12  -9   12.80    1.30
  -2 -12   9   12.80    1.10
  -2 -12   9   11.90    1.20
   3 -12   9   41.80    2.20
  -3 -12  -9   38.70    1.80
  -3  12   9   40.40    1.70
   3 -12  -9   42.60    2.20
  -3  12  -9   44.60    1.80
  -3 -12   9   38.20    2.00
  -3 -12   9   38.60    1.80
  -4  12   9   18.60    1.60
   4 -12   9   22.10    1.80
  -4 -12   9   22.80    1.90
   4 -12  -9   19.20    1.80
  -4  12  -9   19.10    1.50
  -5  12   9    0.90    0.90
   5 -12   9    1.50    0.90
  -5 -12   9    2.10    1.10
  -5  12  -9    1.20    1.00
   5 -12  -9    1.50    0.90
  -6  12   9    5.70    1.20
  -6 -12   9    9.10    1.50
  -6  12  -9   11.30    1.40
  -7  12   9    4.20    1.30
  -7  12  -9    5.00    1.30
  -7 -12   9    3.80    1.40
  -8  12   9   13.40    1.70
  -8  12  -9    7.90    1.60
  -8 -12   9    7.90    1.60
  -9  12   9    2.60    1.50
  -9  12  -9    1.30    1.60
   0 -13   9    4.60    1.00
   0 -13  -9    6.10    1.10
  -1 -13  -9   10.90    1.20
   1 -13   9   13.20    1.30
   1 -13  -9   12.90    1.30
  -1 -13   9   13.60    1.20
   2 -13   9    0.90    0.90
  -2 -13  -9    1.20    0.80
  -2 -13   9    1.10    0.90
  -2  13  -9    1.20    0.80
   2 -13  -9    1.70    0.90
  -2 -13   9    0.60    0.80
  -3 -13  -9   17.60    1.50
   3 -13   9   15.40    1.40
  -3  13   9   16.70    1.40
  -3 -13   9   16.80    1.50
   3 -13  -9   15.70    1.40
  -3  13  -9   17.20    1.40
  -3 -13   9   16.30    1.50
  -4  13   9    9.20    1.10
  -4 -13   9    9.10    1.40
  -4  13  -9   11.20    1.20
  -5  13   9   -0.80    0.90
  -5  13  -9    1.60    1.00
  -5 -13   9    1.70    1.20
  -6  13   9    8.80    1.30
  -6 -13   9    6.60    1.40
  -6  13  -9    8.20    1.40
  -7  13   9    1.40    1.30
  -7 -13   9   -2.50    1.20
  -7  13  -9    0.90    1.30
  -8  13   9   11.70    1.70
  -8  13  -9   16.60    1.80
  -3  14  -9    7.60    1.10
  -4  14   9   29.10    1.80
  -4 -14   9   28.50    2.10
  -4  14  -9   26.80    1.70
  -5  14   9    3.80    1.10
  -5  14  -9    6.80    1.30
  -5 -14   9    4.20    1.30
  -6  14   9    0.40    1.20
  -6  14  -9    1.60    1.30
  -7  14   9    3.70    1.40
  -7  14  -9    3.50    1.50
  -8  14   9    2.20    1.50
  -8  14  -9    3.30    1.50
  -4  15  -9    2.30    1.10
  -5  15   9   12.90    1.40
  -5  15  -9   16.10    1.60
  -6  15   9    6.30    1.40
  -6  15  -9    6.60    1.50
  -7  15   9    5.70    1.50
  -7  15  -9    4.20    1.50
  -5  16  -9    1.40    1.30
  -6  16   9   -0.50    1.80
  -6  16  -9    2.70    1.40
   0   0  10    8.80    0.50
   0   0 -10    9.20    0.70
  -1   0 -10 3738.33   63.89
  -1   0 -10 3543.35   63.69
   1   0 -10 3560.24   63.59
  -1   0  10 3703.33   63.59
   1   0 -10 3649.93   63.59
   2   0 -10   79.79    1.80
   2   0 -10   82.39    1.90
  -2   0 -10   79.79    1.80
  -2   0 -10   78.79    1.90
  -3   0 -10    1.50    0.30
  -3   0 -10    1.40    0.40
   3   0 -10    1.30    0.40
  -3   0 -10    1.10    0.50
  -3   0  10    1.50    0.40
   4   0 -10  313.67    5.80
  -4   0 -10  323.57    6.00
  -4   0  10  312.67    5.90
  -4   0 -10  311.67    5.80
  -4   0  10  323.37    6.00
  -5   0 -10   27.20    1.30
  -5   0 -10   25.20    1.10
  -5   0  10   25.90    1.10
   5   0 -10   26.90    1.00
  -5   0  10   25.90    1.20
  -6   0  10   58.39    1.80
  -6   0 -10   59.39    1.90
  -6   0  10   59.09    1.80
  -6   0 -10   57.19    1.70
  -7   0  10   33.50    1.50
  -7   0 -10   36.50    1.50
  -7   0  10   33.50    1.50
  -7   0 -10   35.10    1.90
  -8   0  10    6.00    1.00
  -8   0 -10    6.30    0.90
  -8   0  10    6.10    0.90
   0  -1 -10   92.39    2.00
   0  -1  10   91.59    1.90
   0   1 -10   89.99    2.00
   0  -1 -10   92.49    2.00
   0   1 -10   88.19    2.00
  -1  -1 -10   15.80    0.80
  -1   1  10   12.50    0.70
  -1  -1 -10   12.40    0.80
   1   1 -10   13.50    0.80
   1  -1  10   13.10    0.60
   1   1 -10   13.70    0.70
   1  -1 -10   10.70    0.80
  -1   1 -10   13.90    0.80
  -1   1 -10   13.10    0.80
  -1  -1  10   12.90    0.70
   1  -1 -10   11.70    0.80
   2   1 -10  349.96    6.40
   2  -1  10  356.06    6.20
  -2   1  10  347.47    6.40
   2   1 -10  348.97    6.30
  -2  -1 -10  358.56    6.30
  -2  -1 -10  353.56    6.40
  -2   1 -10  351.26    6.50
  -2  -1  10  342.97    6.40
   2  -1 -10  343.17    6.40
  -2   1 -10  354.76    6.30
  -2   1 -10  356.36    6.40
  -3  -1 -10   23.90    1.00
   3   1 -10   23.20    0.90
  -3  -1 -10   23.30    0.80
   3  -1  10   22.80    0.70
  -3  -1 -10   23.80    0.80
  -3   1  10   23.50    1.00
  -3   1  10   24.40    0.90
   3   1 -10   23.80    0.80
   3  -1 -10   23.40    0.90
  -3   1 -10   22.70    1.10
  -3   1 -10   22.20    0.80
  -3  -1  10   22.10    1.00
  -4  -1 -10  313.37    5.70
   4   1 -10  311.07    5.60
  -4   1  10  304.47    5.80
   4   1 -10  307.87    5.70
  -4   1  10  304.87    5.80
  -4  -1 -10  312.57    5.90
  -4  -1  10  310.97    5.90
   4  -1 -10  313.37    5.80
  -4   1 -10  309.07    5.70
  -4   1 -10  312.37    5.90
   5   1 -10  162.78    3.30
  -5   1  10  164.78    3.40
  -5   1  10  162.18    3.40
  -5  -1 -10  163.18    3.50
  -5  -1 -10  159.58    3.20
  -5   1 -10  159.68    3.50
  -5   1 -10  156.48    3.30
  -5  -1  10  158.68    3.50
   5  -1 -10  161.38    3.30
  -6  -1 -10   35.40    1.40
  -6   1  10   33.70    1.40
  -6   1  10   32.40    1.40
  -6  -1 -10   34.60    1.20
  -6  -1  10   32.90    1.40
  -6   1 -10   31.30    1.50
  -6   1 -10   31.40    1.30
  -6  -1  10   32.20    1.30
  -7  -1 -10   23.30    1.20
  -7   1  10   20.60    1.20
  -7   1  10   22.20    1.40
  -7   1 -10   22.10    1.40
  -7   1 -10   20.50    1.30
  -7  -1  10   19.30    1.40
  -8   1  10  103.09    2.80
  -8  -1  10  103.89    2.80
  -8   1 -10  107.39    2.80
  -9   1  10    2.00    1.00
  -9   1 -10    2.90    0.90
   0   2 -10  176.38    3.50
   0  -2 -10  172.48    3.50
   0  -2 -10  177.28    3.50
   0  -2  10  174.18    3.30
   0   2 -10  175.08    3.40
  -1  -2 -10  262.77    4.90
  -1  -2 -10  258.47    5.00
   1  -2  10  271.47    4.80
   1   2 -10  264.57    5.00
   1   2 -10  257.97    4.90
   1  -2 -10  268.67    5.00
  -1   2 -10  267.27    5.00
  -1  -2  10  267.07    4.90
  -1   2 -10  268.87    5.00
  -2  -2 -10  719.93   12.20
   2   2 -10  706.33   12.30
   2  -2  10  708.93   12.00
  -2  -2 -10  687.93   12.30
   2   2 -10  695.23   12.10
  -2   2  10  690.13   12.20
  -2   2 -10  682.73   12.20
  -2   2 -10  703.63   12.30
  -2  -2  10  692.53   12.20
   2  -2 -10  698.53   12.30
  -2   2 -10  708.03   12.20
   3   2 -10   23.30    1.00
  -3  -2 -10   23.60    0.80
  -3  -2 -10   23.90    1.00
  -3  -2 -10   23.10    0.80
   3   2 -10   24.20    0.80
  -3   2  10   24.80    0.90
   3  -2  10   22.90    0.70
  -3   2 -10   23.30    1.10
  -3   2 -10   23.80    0.90
   3  -2 -10   25.40    1.00
  -3  -2  10   24.10    1.10
  -3   2 -10   23.70    0.90
  -4  -2 -10  307.57    5.20
   4   2 -10  292.87    5.30
  -4  -2 -10  305.27    5.70
  -4   2  10  302.67    5.60
   4   2 -10  300.77    5.60
  -4   2  10  298.77    5.60
  -4  -2 -10  300.17    5.40
  -4   2 -10  293.37    5.80
   4  -2 -10  295.47    5.60
  -4  -2  10  286.07    5.70
  -4   2 -10  291.37    5.60
  -5  -2 -10   53.39    1.70
   5   2 -10   56.29    1.60
  -5   2  10   57.29    1.70
  -5  -2 -10   56.19    1.40
  -5   2  10   54.99    1.70
  -5   2 -10   58.09    1.90
   5  -2 -10   58.19    1.60
  -5   2 -10   57.09    1.70
  -5  -2  10   57.39    1.80
  -6   2  10   73.99    2.10
  -6  -2 -10   72.79    2.00
  -6   2  10   73.19    2.00
  -6  -2 -10   73.49    1.80
  -6  -2  10   75.09    2.20
  -6   2 -10   75.49    2.10
  -6   2 -10   73.29    2.20
  -7   2  10   32.90    1.40
  -7   2  10   33.40    1.60
  -7   2 -10   31.20    1.50
  -7   2 -10   30.50    1.60
  -7  -2  10   29.60    1.60
  -8   2  10   51.29    2.00
  -8  -2  10   54.69    2.10
  -8   2 -10   55.39    2.00
  -9   2  10    7.10    1.10
  -9   2 -10    8.40    1.10
 -10   2  10   10.30    1.40
 -10   2 -10   13.40    1.30
   0   3 -10  129.49    2.80
   0   3 -10  129.69    2.70
   0  -3  10  129.69    2.60
   0  -3 -10  132.99    2.80
  -1  -3 -10  743.43   13.00
   1   3 -10  741.93   13.10
   1   3 -10  761.52   12.90
  -1  -3 -10  772.32   13.10
   1  -3  10  756.72   12.80
   1  -3 -10  739.23   13.10
  -1   3 -10  721.73   13.10
  -1  -3  10  741.33   13.00
  -1   3 -10  725.93   13.00
   2  -3  10  614.44   10.40
  -2  -3 -10  608.74   10.60
  -2   3  10  620.34   10.70
  -2   3  10  604.54   10.60
  -2  -3 -10  596.94   10.70
   2   3 -10  602.04   10.50
   2   3 -10  602.74   10.70
  -2   3 -10  609.34   10.60
  -2   3 -10  614.44   10.80
  -2   3 -10  577.54   10.60
  -2  -3  10  593.04   10.60
   2  -3 -10  590.04   10.70
  -3  -3 -10  909.51   16.00
   3   3 -10  910.41   15.70
   3   3 -10  929.41   16.00
   3  -3  10  929.61   15.60
  -3  -3 -10  925.31   16.00
  -3   3  10  931.11   15.90
  -3   3  10  910.41   15.90
  -3  -3 -10  917.31   15.70
  -3   3 -10  886.11   15.90
  -3   3 -10  911.81   15.80
  -3  -3  10  919.91   16.00
   3  -3 -10  907.51   15.90
  -3   3 -10  907.31   16.10
  -4   3  10  178.08    3.60
   4   3 -10  181.48    3.60
  -4   3  10  176.48    3.60
  -4  -3 -10  178.18    3.70
  -4  -3 -10  186.08    3.40
   4   3 -10  177.78    3.30
  -4  -3 -10  181.18    3.30
  -4  -3  10  178.58    3.80
  -4   3 -10  174.08    3.60
   4  -3 -10  179.38    3.60
  -4  -3  10  178.88    3.30
  -4   3 -10  177.88    3.80
   5   3 -10   31.90    1.20
  -5  -3 -10   34.80    1.30
  -5   3  10   32.40    1.30
  -5   3  10   32.20    1.30
  -5  -3 -10   35.00    1.20
  -5   3 -10   30.70    1.40
  -5  -3  10   32.10    1.40
   5  -3 -10   28.40    1.20
  -5   3 -10   31.20    1.30
  -6  -3 -10   11.30    1.00
  -6   3  10   12.00    0.90
  -6   3  10    9.40    0.90
  -6   3 -10   11.60    1.00
  -6   3 -10   13.80    1.10
  -6  -3  10    9.50    0.90
  -7   3  10   13.70    1.40
  -7   3  10   14.50    1.20
  -7   3 -10   13.50    1.20
  -7   3 -10   12.50    1.10
  -7  -3  10   14.40    1.20
  -8   3  10    1.20    0.90
  -8   3 -10    0.90    0.80
  -8  -3  10   -1.20    0.80
  -9   3  10   28.80    1.80
  -9   3 -10   27.30    1.70
 -10   3  10    0.30    1.10
 -10   3 -10   -0.50    1.00
 -11   3  10    0.10    1.20
   0  -4 -10    0.90    0.40
   0   4 -10    0.40    0.40
   0   4 -10    1.20    0.40
   0  -4  10    1.40    0.40
   1  -4  10   68.19    1.50
   1   4 -10   68.89    1.60
   1   4 -10   66.79    1.80
  -1  -4 -10   68.79    1.80
  -1  -4  10   69.99    1.70
   1  -4 -10   70.29    1.80
  -1   4 -10   70.59    1.80
  -1   4 -10   72.49    1.80
  -1   4 -10   70.79    1.60
   2   4 -10   32.80    1.20
  -2  -4 -10   33.40    1.10
   2  -4  10   34.10    0.90
  -2   4  10   33.50    1.10
   2   4 -10   33.60    1.00
  -2  -4 -10   34.80    1.20
  -2  -4  10   34.60    1.20
  -2   4 -10   36.20    1.30
  -2   4 -10   35.50    1.20
   2  -4 -10   34.40    1.20
   3   4 -10  422.16    7.60
   3   4 -10  418.56    7.30
  -3   4  10  419.56    7.60
  -3  -4 -10  424.36    7.50
  -3   4  10  420.56    7.50
  -3  -4 -10  415.46    7.60
   3  -4 -10  409.56    7.60
  -3  -4  10  402.06    7.60
  -3   4 -10  404.06    7.50
  -3   4 -10  418.56    7.80
  -3   4 -10  416.26    7.50
   4   4 -10  116.89    2.60
  -4  -4 -10  115.49    2.60
  -4   4  10  116.09    2.60
  -4  -4 -10  118.69    2.30
  -4   4  10  112.59    2.60
  -4  -4  10  113.59    2.30
  -4   4 -10  113.99    2.60
  -4  -4  10  112.09    2.70
   4  -4 -10  118.29    2.60
  -4   4 -10  116.29    2.80
  -5   4  10   34.10    1.40
  -5   4  10   33.10    1.30
   5   4 -10   33.70    1.30
  -5  -4 -10   32.10    1.30
  -5   4 -10   31.80    1.30
  -5  -4  10   33.20    1.40
  -5   4 -10   33.40    1.60
   5  -4 -10   34.60    1.30
  -6   4  10   63.39    2.00
  -6   4  10   64.59    1.90
  -6   4 -10   63.29    2.20
  -6  -4  10   68.99    2.20
  -6   4 -10   63.09    2.00
  -7   4  10    0.90    0.80
  -7   4 -10    1.20    0.80
  -7  -4  10    1.30    0.80
  -7   4 -10    0.80    0.80
  -8   4  10   30.50    1.80
  -8   4 -10   36.10    1.80
  -8  -4  10   32.00    1.80
  -9   4  10    6.50    1.20
  -9  -4  10    6.60    1.10
  -9   4 -10    5.70    1.10
 -10   4  10   13.00    1.50
 -10   4 -10   11.50    1.40
 -11   4  10    1.80    1.30
 -11   4 -10    3.60    1.20
   0   5 -10  304.77    5.60
   0   5 -10  295.47    5.70
   0  -5 -10  295.07    5.70
   0  -5  10  296.57    5.50
  -1  -5 -10   62.39    1.70
   1  -5  10   62.19    1.50
   1   5 -10   61.39    1.60
  -1   5 -10   65.09    1.80
  -1   5 -10   63.09    1.70
   1  -5 -10   65.79    1.80
  -1  -5  10   63.79    1.60
  -1   5 -10   65.19    1.60
  -2  -5 -10   37.40    1.30
  -2   5  10   38.60    1.20
   2  -5  10   38.40    1.00
   2   5 -10   37.90    1.10
   2   5 -10   37.10    1.40
  -2  -5 -10   36.50    1.30
  -2   5 -10   39.70    1.30
  -2  -5  10   39.80    1.30
  -2   5 -10   38.90    1.40
   2  -5 -10   39.90    1.40
  -2   5 -10   40.00    1.20
  -3   5  10  443.76    7.90
  -3  -5 -10  432.56    7.90
  -3   5  10  428.96    7.90
   3   5 -10  436.46    8.00
  -3  -5 -10  436.16    7.80
   3   5 -10  435.06    7.60
  -3   5 -10  433.96    8.10
  -3   5 -10  429.76    7.80
   3  -5 -10  431.96    8.00
  -3   5 -10  428.46    7.90
  -3  -5  10  422.96    8.00
  -4   5  10   97.39    2.30
  -4  -5 -10   98.79    2.30
  -4   5  10   92.89    2.30
  -4  -5 -10   98.99    2.00
   4   5 -10   94.19    2.40
  -4   5 -10   95.59    2.60
  -4   5 -10   96.59    2.40
   4  -5 -10   94.59    2.40
  -4  -5  10   94.09    2.50
  -4  -5  10   93.89    2.00
  -5  -5 -10   28.90    1.20
   5   5 -10   28.90    1.30
  -5   5  10   32.10    1.40
  -5   5  10   30.00    1.20
  -5   5 -10   30.20    1.30
   5  -5 -10   32.30    1.30
  -5  -5  10   30.30    1.60
  -5   5 -10   31.20    1.60
  -6   5  10   45.30    1.50
  -6   5  10   42.80    1.80
  -6   5 -10   46.30    2.00
  -6  -5  10   45.80    1.90
  -6   5 -10   42.30    1.80
  -7   5  10    9.00    1.10
  -7   5 -10    9.00    1.10
  -7  -5  10    9.30    1.20
  -7   5 -10   11.70    1.20
  -8   5  10    5.10    1.10
  -8  -5  10    5.40    1.10
  -8   5 -10    7.30    1.10
  -9   5  10   32.90    2.00
  -9  -5  10   36.00    2.00
  -9   5 -10   37.10    2.10
 -10   5  10   -0.50    1.20
 -10   5 -10   -0.10    1.10
 -11   5  10   -0.40    1.20
 -11   5 -10    0.90    1.20
   0  -6  10  204.88    4.00
   0   6 -10  202.48    3.90
   0   6 -10  206.68    4.20
   0   6 -10  206.48    4.10
   0  -6 -10  202.78    4.20
   1   6 -10  480.45    8.80
  -1   6  10  488.15    8.40
  -1  -6 -10  468.15    8.70
   1   6 -10  469.85    8.50
   1  -6  10  475.95    8.40
   1  -6 -10  467.85    8.70
  -1   6 -10  484.85    8.70
  -1  -6  10  463.45    8.50
  -1   6 -10  476.65    8.50
  -1   6 -10  472.35    8.70
  -2  -6 -10  156.48    3.30
   2  -6  10  156.58    2.90
   2   6 -10  156.18    3.10
  -2  -6 -10  152.78    3.30
   2   6 -10  153.28    3.40
  -2   6  10  159.08    3.20
  -2   6 -10  153.78    3.20
  -2   6 -10  157.38    3.30
  -2  -6  10  152.68    3.30
  -2   6 -10  154.08    3.40
   2  -6 -10  155.98    3.40
  -3   6  10   31.90    1.20
  -3  -6 -10   29.80    1.20
  -3  -6 -10   28.20    1.10
   3   6 -10   28.00    0.90
   3   6 -10   31.70    1.30
  -3  -6  10   27.50    1.30
  -3   6 -10   26.60    1.40
  -3  -6  10   28.30    1.10
   3  -6 -10   27.80    1.30
  -3   6 -10   27.10    1.20
   4   6 -10  147.59    3.20
  -4  -6 -10  141.49    3.10
  -4   6  10  142.49    3.10
  -4  -6 -10  146.39    2.90
  -4   6  10  149.49    3.20
  -4  -6  10  136.99    2.80
  -4   6 -10  141.29    3.40
  -4  -6  10  139.79    3.30
  -4   6 -10  142.39    3.20
   4  -6 -10  137.19    3.20
   5   6 -10   26.90    1.30
  -5  -6 -10   27.70    1.70
  -5   6  10   26.30    1.40
  -5   6  10   26.90    1.20
  -5   6 -10   24.30    1.50
  -5   6 -10   27.60    1.40
   5  -6 -10   25.70    1.40
  -5  -6  10   25.50    1.60
  -6   6  10   82.79    2.40
  -6  -6  10   74.39    2.50
  -6   6 -10   78.59    2.50
  -6   6 -10   74.79    2.40
  -7   6  10    9.60    1.20
  -7  -6  10   10.00    1.20
  -7   6 -10   11.50    1.20
  -7   6 -10   10.30    1.20
  -8   6  10   10.40    1.30
  -8  -6  10   12.30    1.40
  -8   6 -10   11.20    1.30
  -9   6  10    4.80    1.30
  -9  -6  10    5.00    1.20
  -9   6 -10    5.00    1.20
 -10   6  10    2.30    1.30
 -10   6 -10    4.40    1.30
 -11   6  10    0.20    1.30
 -11   6 -10   -0.60    1.20
   0   7 -10    3.90    0.60
   0  -7 -10    3.70    0.70
   0   7 -10    5.50    0.60
   0  -7  10    4.50    0.60
   0   7 -10    3.50    0.60
   1   7 -10   43.80    1.70
  -1  -7 -10   47.60    1.60
   1   7 -10   48.70    1.30
   1  -7  10   45.50    1.30
   1   7 -10   45.60    1.40
  -1   7  10   45.60    1.30
   1  -7 -10   45.30    1.60
  -1   7 -10   47.70    1.60
  -1   7 -10   47.30    1.40
  -1   7 -10   46.30    1.60
  -1  -7  10   45.80    1.50
  -2  -7 -10   26.90    1.20
  -2   7  10   28.20    1.10
   2  -7  10   29.00    1.00
   2   7 -10   28.40    1.00
   2   7 -10   27.60    1.40
   2  -7 -10   27.20    1.40
  -2  -7  10   27.10    1.30
  -2   7 -10   26.30    1.10
  -2   7 -10   27.50    1.40
  -2   7 -10   27.80    1.30
  -3   7  10   42.40    1.40
  -3  -7 -10   40.50    1.40
  -3  -7 -10   41.30    1.40
   3   7 -10   41.90    1.60
  -3  -7  10   39.00    1.40
  -3   7 -10   37.80    1.40
  -3   7 -10   40.50    1.70
   3  -7 -10   34.50    1.60
  -3  -7  10   37.30    1.60
  -4   7  10   55.09    1.70
  -4  -7 -10   54.89    1.70
  -4   7  10   52.19    1.60
   4   7 -10   57.39    1.80
  -4  -7 -10   55.89    1.50
  -4   7 -10   52.99    1.80
   4  -7 -10   53.89    1.90
  -4  -7  10   53.89    2.00
  -4  -7  10   55.29    1.50
  -4   7 -10   52.69    2.00
   5   7 -10   75.29    2.20
  -5   7  10   74.89    2.00
  -5   7  10   73.89    2.20
  -5   7 -10   68.69    2.40
  -5  -7  10   74.49    2.40
  -5   7 -10   72.49    2.10
   5  -7 -10   69.69    2.20
  -6   7  10  146.79    3.60
  -6   7 -10  152.28    3.70
  -6  -7  10  155.78    3.80
  -6   7 -10  152.58    3.90
  -7   7  10   29.70    1.80
  -7   7 -10   28.00    1.80
  -7  -7  10   29.20    1.90
  -8   7  10   27.60    1.90
  -8   7 -10   33.90    2.00
  -8  -7  10   27.80    2.00
  -9   7  10    1.50    1.20
  -9   7 -10    4.00    1.20
  -9  -7  10    1.50    1.20
 -10   7  10   12.60    1.60
 -10   7 -10   12.90    1.60
 -11   7  10    0.50    1.40
 -11   7 -10    1.20    1.30
   0  -8  10  116.79    2.60
   0  -8 -10  118.29    2.90
   0   8 -10  115.49    2.90
   0   8 -10  119.69    2.50
   0   8 -10  116.99    2.80
   1   8 -10   84.79    2.20
  -1   8  10   82.89    2.00
   1   8 -10   86.19    2.40
  -1  -8 -10   88.39    2.40
   1  -8  10   83.39    2.00
   1   8 -10   86.49    2.00
  -1   8 -10   94.49    2.10
   1  -8 -10   92.89    2.50
  -1  -8  10   88.39    2.20
  -1   8 -10   91.19    2.40
  -1   8 -10   93.79    2.40
   2   8 -10    9.80    0.80
  -2  -8 -10   11.20    1.00
  -2   8  10   10.90    0.90
   2   8 -10    9.90    0.90
  -2  -8  10   11.10    0.90
  -2   8 -10   11.30    1.00
  -2  -8  10   10.20    1.10
  -2   8 -10    9.90    0.80
   2  -8 -10    8.00    0.90
   3   8 -10   16.80    1.30
  -3  -8 -10   17.10    1.10
  -3  -8 -10   15.50    1.00
  -3   8  10   16.30    1.10
  -3   8 -10   15.60    1.10
  -3  -8  10   16.90    1.10
   3  -8 -10   17.30    1.30
  -3   8 -10   15.80    1.40
  -3  -8  10   14.40    1.20
  -4   8  10   18.00    1.30
  -4  -8 -10   18.50    1.10
  -4  -8 -10   17.50    1.00
  -4   8  10   20.00    1.20
   4   8 -10   18.50    1.30
  -4  -8  10   20.40    1.40
  -4  -8  10   19.70    1.00
   4  -8 -10   19.50    1.40
  -4   8 -10   17.90    1.20
  -4   8 -10   19.50    1.50
  -5   8  10    8.40    1.00
  -5   8  10    9.40    0.90
   5   8 -10    8.90    0.90
  -5  -8  10    7.70    1.10
  -5   8 -10    7.50    1.10
   5  -8 -10    8.90    0.90
  -5   8 -10    7.10    1.00
  -6   8  10    7.30    1.10
  -6   8 -10    9.60    1.20
  -6  -8  10    8.60    1.20
  -6   8 -10    8.20    1.10
  -7   8  10   13.50    1.40
  -7   8 -10   13.20    1.30
  -7  -8  10   13.80    1.40
  -8   8  10    8.20    1.40
  -8   8 -10   11.20    1.40
  -8  -8  10   10.60    1.40
  -9   8  10    5.70    1.40
  -9   8 -10    8.60    1.50
  -9  -8  10    6.70    1.30
 -10   8  10    4.40    1.50
 -10   8 -10    5.20    1.40
   0  -9 -10  411.96    8.00
   0   9 -10  418.26    8.00
   0  -9  10  412.46    7.70
   0   9 -10  425.26    7.80
   0   9 -10  411.56    7.50
  -1  -9 -10   59.29    2.00
  -1   9  10   59.69    1.60
   1   9 -10   61.59    1.60
   1  -9  10   61.09    1.70
   1   9 -10   58.19    2.10
   1   9 -10   59.59    1.80
  -1  -9  10   60.69    2.00
   1  -9 -10   55.59    2.00
  -1   9 -10   59.79    2.00
  -1   9 -10   59.59    2.00
  -1   9 -10   57.09    1.70
  -1  -9  10   57.69    1.80
  -2   9  10  238.48    4.70
  -2  -9 -10  241.58    4.90
   2   9 -10  242.08    5.10
  -2   9 -10  231.88    4.70
  -2   9 -10  235.68    5.00
  -2  -9  10  233.58    4.90
   2  -9 -10  233.38    5.10
  -2  -9  10  238.18    4.90
  -3  -9 -10   65.29    2.00
  -3   9  10   64.89    1.90
   3   9 -10   67.39    2.20
  -3  -9 -10   64.39    2.00
  -3  -9  10   63.99    2.00
   3  -9 -10   65.39    2.20
  -3  -9  10   64.89    2.10
  -3   9 -10   71.59    2.30
  -3   9 -10   66.19    2.00
  -4  -9 -10   37.80    1.70
   4   9 -10   37.40    1.80
  -4   9  10   33.20    1.50
  -4   9  10   36.90    1.50
  -4  -9  10   38.60    1.90
   4  -9 -10   37.90    1.80
  -4   9 -10   39.10    1.50
  -4   9 -10   38.90    1.90
  -5   9  10   37.00    1.80
   5   9 -10   35.80    1.80
  -5  -9  10   36.30    1.80
  -5   9 -10   37.10    2.00
  -5   9 -10   37.30    1.70
   5  -9 -10   38.00    1.90
  -6   9  10   31.70    1.80
  -6  -9  10   31.50    2.00
  -6   9 -10   30.10    1.80
  -7   9  10    1.00    1.10
  -7  -9  10    4.20    1.20
  -7   9 -10    1.20    0.90
  -8   9  10    1.60    1.10
  -8  -9  10    2.40    1.20
  -8   9 -10    1.40    1.10
  -9   9  10    5.60    1.40
  -9  -9  10    6.20    1.40
  -9   9 -10    7.20    1.50
 -10   9  10    7.10    1.60
 -10   9 -10    6.40    1.50
   0  10 -10   16.00    1.00
   0  10 -10   14.80    1.40
   0 -10 -10   14.60    1.40
   0 -10  10   16.10    1.40
   0 -10  10   13.70    1.20
   0  10 -10   15.30    1.30
  -1  10  10    1.40    0.50
   1  10 -10   -0.60    0.60
  -1 -10 -10   -0.70    0.60
   1 -10  10    0.60    0.60
   1  10 -10   -1.50    0.70
  -1  10 -10   -0.50    0.70
  -1 -10  10   -0.70    0.70
  -1 -10  10   -0.10    0.70
  -1  10 -10    0.30    0.60
   1 -10 -10    0.00    0.70
  -2  10  10   38.90    1.40
   2  10 -10   37.60    1.90
  -2 -10 -10   36.60    1.70
  -2 -10  10   39.80    1.70
   2 -10 -10   40.00    1.90
  -2  10 -10   40.50    1.50
  -2  10 -10   40.20    1.80
  -2 -10  10   43.90    1.80
   3  10 -10   29.90    1.70
  -3  10  10   31.00    1.40
  -3 -10 -10   31.30    1.50
  -3 -10 -10   32.20    1.50
  -3  10 -10   29.70    1.50
  -3 -10  10   31.50    1.70
   3 -10 -10   31.60    1.80
  -3  10 -10   30.80    1.80
  -3 -10  10   30.40    1.50
  -4  10  10   13.00    1.10
   4  10 -10   10.30    1.10
  -4 -10  10   11.00    1.20
  -4  10 -10   11.70    1.10
  -4  10 -10   12.30    1.20
   4 -10 -10   11.00    1.10
  -5  10  10    1.50    0.90
   5  10 -10    1.60    0.80
  -5 -10  10    1.60    1.10
   5 -10 -10    1.50    0.80
  -5  10 -10    1.80    0.90
  -5  10 -10    0.30    1.20
  -6  10  10    2.30    0.90
  -6 -10  10    2.40    1.20
  -6  10 -10    1.40    1.00
  -7  10  10   35.20    2.10
  -7 -10  10   29.20    2.20
  -7  10 -10   33.70    2.00
  -8  10  10    8.90    1.40
  -8 -10  10    9.40    1.50
  -8  10 -10    5.30    1.30
  -9  10  10    3.80    1.50
  -9  10 -10    4.30    1.50
  -9 -10  10    4.10    1.40
 -10  10  10    6.50    1.60
 -10  10 -10    6.30    1.60
   0 -11 -10   17.00    1.50
   0 -11  10   19.10    1.30
   0 -11  10   17.40    1.60
  -1 -11 -10   -0.40    0.70
   1 -11  10   -0.60    0.70
   1 -11 -10    0.90    0.80
  -1  11 -10   -0.70    0.70
  -1 -11  10   -1.00    0.70
  -1  11 -10   -0.30    0.60
  -1 -11  10    0.60    0.70
  -2  11  10   20.90    1.20
   2  11 -10   22.50    1.70
  -2 -11 -10   22.20    1.60
   2 -11  10   22.10    1.70
  -2  11 -10   21.70    1.30
  -2  11 -10   22.10    1.60
  -2 -11  10   24.30    1.60
   2 -11 -10   23.50    1.80
  -2 -11  10   23.10    1.60
  -3 -11 -10   20.00    1.30
  -3  11  10   16.50    1.30
   3  11 -10   21.80    1.70
  -3  11 -10   18.10    1.60
  -3 -11  10   16.50    1.30
  -3 -11  10   17.20    1.40
   3 -11 -10   17.50    1.70
  -3  11 -10   19.10    1.40
  -4  11  10   35.30    1.70
   4  11 -10   33.40    1.90
  -4  11 -10   38.70    1.80
   4 -11 -10   38.00    2.00
  -4 -11  10   33.50    1.80
  -4  11 -10   34.10    2.10
  -5  11  10   43.80    2.00
   5  11 -10   44.60    3.20
   5 -11  10   43.30    2.20
  -5  11 -10   43.60    2.00
  -5 -11  10   46.00    2.30
   5 -11 -10   47.90    2.20
  -6  11  10   43.60    2.10
  -6  11 -10   45.40    2.10
  -6 -11  10   46.40    2.40
  -7  11  10    7.50    1.40
  -7  11 -10    9.70    1.40
  -7 -11  10    8.50    1.40
  -8  11  10    3.30    1.40
  -8  11 -10    7.80    1.50
  -8 -11  10    5.50    1.40
  -9  11  10   11.70    1.80
  -9  11 -10   12.90    1.80
   0 -12 -10   -1.50    0.70
   0 -12  10    0.20    0.80
   0 -12  10   -0.70    0.70
   1 -12  10    9.90    1.10
  -1 -12 -10   13.00    1.20
  -1  12 -10   12.90    1.00
  -1 -12  10   14.00    1.20
   1 -12 -10   10.10    1.20
  -1 -12  10   10.30    1.10
   2 -12  10   82.39    2.90
  -2 -12 -10   89.49    2.70
  -2  12 -10   89.39    2.50
  -2 -12  10   90.79    2.70
   2 -12 -10   92.69    3.00
  -2 -12  10   88.09    2.70
  -3  12  10   18.90    1.30
   3 -12  10   18.00    1.70
  -3 -12 -10   16.20    1.40
  -3  12 -10   17.50    1.40
   3 -12 -10   18.30    1.80
  -3 -12  10   18.70    1.50
  -3 -12  10   20.10    1.70
  -4  12  10   65.39    2.20
   4 -12  10   63.19    2.60
   4 -12 -10   66.59    2.60
  -4 -12  10   65.19    2.60
  -4  12 -10   68.59    2.40
  -5  12  10   42.70    2.10
  -5 -12  10   42.80    2.30
  -5  12 -10   40.20    2.00
  -6  12  10    6.80    1.30
  -6 -12  10    7.20    1.40
  -6  12 -10    5.70    1.20
  -7  12  10    9.10    1.50
  -7  12 -10   13.30    1.60
  -7 -12  10   13.30    1.70
  -8  12  10   10.40    1.60
  -8  12 -10    9.40    1.70
  -8 -12  10    9.80    1.70
  -9  12  10    0.20    1.40
  -9  12 -10   -1.50    1.50
   0 -13 -10    2.90    0.90
   0 -13  10    1.80    0.90
   1 -13  10   68.59    2.60
  -1 -13 -10   67.39    2.60
   1 -13 -10   70.39    2.70
  -1 -13  10   72.19    2.40
  -1 -13  10   71.69    2.60
   2 -13  10   23.60    1.90
  -2 -13 -10   25.30    1.70
   2 -13 -10   24.90    2.00
  -2  13 -10   26.80    1.50
  -2 -13  10   25.40    1.70
  -2 -13  10   25.00    1.80
  -3  13  10   14.30    1.20
  -3 -13 -10   12.10    1.10
  -3  13 -10   12.60    1.20
  -3 -13  10   11.20    1.10
  -3 -13  10   12.50    1.40
  -4  13  10   24.20    1.60
  -4 -13  10   20.70    1.90
  -4  13 -10   22.20    1.80
  -5  13  10   80.19    2.70
  -5  13 -10   80.29    2.80
  -5 -13  10   83.49    3.10
  -6  13  10   23.10    1.90
  -6  13 -10   18.10    1.60
  -6 -13  10   16.40    1.70
  -7  13  10    0.60    1.30
  -7 -13  10    0.80    1.40
  -7  13 -10    0.40    1.30
  -8  13  10    0.70    1.40
  -8  13 -10    2.60    1.50
  -3  14 -10   18.10    1.40
  -3 -14  10   15.70    1.50
  -4  14  10   21.40    1.70
  -4 -14  10   18.70    1.70
  -4  14 -10   17.50    1.40
  -5  14  10   11.60    1.40
  -5 -14  10   10.20    1.60
  -5  14 -10   13.50    1.50
  -6  14  10    1.30    1.20
  -6  14 -10    2.50    1.30
  -6 -14  10    1.30    1.30
  -7  14  10    3.50    1.40
  -7  14 -10    2.50    1.50
  -8  14  10    3.20    1.50
  -8  14 -10    2.80    1.50
  -4  15 -10   25.00    1.80
  -5  15  10    7.30    1.30
  -5  15 -10    6.80    1.30
  -6  15  10    1.70    1.30
  -6  15 -10   -0.60    1.30
  -7  15  10   12.10    1.70
  -7  15 -10    9.80    1.70
  -5  16 -10    6.90    1.40
  -6  16 -10   17.70    1.80
   0   0 -11    1.70    0.40
   0   0 -11    0.10    0.30
   0   0  11    0.10    0.30
  -1   0 -11   11.90    0.80
   1   0  11   14.30    0.70
   2   0 -11  224.78    4.40
  -2   0 -11  230.88    4.40
  -2   0  11  227.38    4.40
   2   0 -11  221.18    4.30
  -2   0 -11  233.78    4.30
  -3   0 -11   84.09    1.90
   3   0 -11   80.89    1.90
  -3   0  11   83.99    2.00
  -3   0 -11   79.79    2.00
   3   0 -11   80.29    2.00
  -3   0 -11   83.59    1.80
   4   0 -11    0.10    0.40
   4   0 -11   -0.30    0.40
  -4   0 -11   -0.20    0.40
  -4   0 -11   -0.10    0.20
  -4   0  11    0.00    0.50
  -4   0 -11   -0.20    0.50
   5   0 -11  260.07    5.00
  -5   0 -11  259.57    5.00
  -5   0  11  260.77    5.10
  -5   0  11  256.67    5.00
  -5   0 -11  262.87    5.20
  -6   0  11   11.60    0.90
  -6   0  11   11.60    1.00
  -6   0 -11   13.80    1.00
  -6   0 -11   12.30    1.00
  -7   0  11   -0.60    0.70
  -7   0 -11   -0.20    0.60
  -7   0  11    0.00    0.70
  -7   0 -11    0.10    0.60
  -8   0  11    8.50    1.00
  -8   0 -11    9.80    1.00
   0  -1 -11   58.99    1.60
   0   1 -11   61.39    1.60
   0   1  11   62.69    1.50
   0  -1 -11   61.69    1.60
   0   1 -11   60.49    1.60
   0  -1  11   61.89    1.50
  -1  -1 -11  300.87    5.60
  -1  -1 -11  305.07    5.60
   1  -1  11  300.27    5.40
   1   1 -11  287.27    5.50
   1   1 -11  293.77    5.60
  -1   1  11  301.17    5.50
   1  -1 -11  304.77    5.60
   1  -1 -11  310.37    5.60
  -1   1 -11  303.97    5.60
  -1   1 -11  302.37    5.60
  -1  -1  11  307.07    5.50
   2   1 -11  235.28    4.40
  -2  -1 -11  246.18    4.50
   2   1 -11  241.08    4.50
   2  -1  11  237.28    4.30
  -2  -1 -11  249.08    4.60
  -2   1  11  241.28    4.50
  -2   1 -11  234.78    4.60
  -2   1 -11  237.48    4.50
  -2  -1  11  223.88    4.50
   2  -1 -11  227.68    4.50
   3   1 -11   91.69    2.10
  -3  -1 -11   96.29    2.00
   3  -1  11   93.49    1.80
  -3  -1 -11   94.79    2.00
   3   1 -11   93.49    2.00
  -3   1  11   95.49    2.20
  -3  -1 -11   94.09    2.20
  -3   1 -11   88.99    2.20
   3  -1 -11   87.49    2.10
  -3   1 -11   89.09    2.00
  -3   1 -11   89.19    2.00
  -3  -1  11   90.79    2.20
  -4  -1 -11  215.18    4.10
   4   1 -11  215.28    4.20
  -4   1  11  211.48    4.20
  -4  -1 -11  221.38    3.80
  -4  -1 -11  212.88    4.30
  -4   1  11  211.48    4.20
   4   1 -11  214.08    4.00
  -4  -1  11  207.68    4.30
  -4   1 -11  213.78    3.80
  -4   1 -11  199.78    4.10
   4  -1 -11  208.98    4.20
  -4   1 -11  209.28    4.30
   5   1 -11  117.99    2.60
  -5   1  11  117.69    2.70
  -5   1  11  117.59    2.70
  -5  -1 -11  113.19    2.50
  -5  -1 -11  113.19    2.70
  -5   1 -11  108.29    2.60
  -5   1 -11  110.69    2.80
   5  -1 -11  113.89    2.60
  -5  -1  11  113.79    2.70
  -6   1  11   71.79    2.10
  -6  -1 -11   73.69    1.90
  -6  -1 -11   72.39    2.10
  -6   1  11   71.19    2.10
  -6   1 -11   75.99    2.20
  -6  -1  11   74.89    2.10
  -6   1 -11   75.09    2.00
  -7  -1 -11   28.30    1.30
  -7   1  11   26.20    1.40
  -7   1  11   28.20    1.50
  -7   1 -11   29.80    1.50
  -7   1 -11   30.00    1.40
  -7  -1  11   33.00    1.60
  -8   1  11   37.80    1.70
  -8   1 -11   31.10    1.60
  -8  -1  11   33.40    1.70
  -9   1  11    6.30    1.10
  -9   1 -11    5.60    1.00
   0  -2 -11   22.10    1.00
   0  -2  11   22.60    0.80
   0  -2 -11   23.70    1.00
   0   2 -11   23.20    0.90
   1   2 -11  174.88    3.60
  -1  -2 -11  177.38    3.60
  -1   2  11  178.08    3.50
  -1  -2 -11  177.68    3.50
   1   2 -11  176.58    3.50
   1  -2  11  171.38    3.30
   1  -2 -11  183.58    3.60
  -1  -2  11  180.98    3.50
  -1   2 -11  182.68    3.60
  -1   2 -11  174.58    3.60
   2   2 -11  268.27    4.90
  -2  -2 -11  271.07    5.00
  -2   2  11  270.47    5.10
  -2  -2 -11  261.77    5.10
   2   2 -11  273.57    5.10
   2  -2  11  267.07    4.80
  -2  -2  11  267.57    5.10
  -2   2 -11  274.67    5.20
  -2   2 -11  276.07    5.10
   2  -2 -11  268.17    5.10
  -2   2 -11  265.87    5.00
   3   2 -11   18.50    1.00
  -3  -2 -11   20.90    0.80
  -3  -2 -11   19.60    1.00
   3   2 -11   19.60    0.80
  -3   2  11   19.00    1.00
  -3   2  11   19.60    0.90
   3  -2  11   20.20    0.70
  -3  -2 -11   20.00    0.80
  -3  -2  11   24.10    1.10
  -3   2 -11   26.90    1.00
   3  -2 -11   23.10    1.00
  -3   2 -11   20.70    0.90
  -3   2 -11   22.30    1.10
  -4  -2 -11   16.60    0.80
  -4  -2 -11   20.20    0.60
  -4   2  11   16.70    0.90
  -4   2  11   17.00    0.90
  -4  -2 -11   17.30    1.00
   4   2 -11   17.50    0.70
   4   2 -11   18.20    1.00
   4  -2 -11   17.10    1.00
  -4   2 -11   14.80    1.20
  -4   2 -11   16.60    0.90
  -4   2 -11   15.70    0.60
  -4  -2  11   17.00    1.10
  -5  -2 -11    3.30    0.60
  -5   2  11    3.80    0.60
  -5   2  11    3.80    0.70
   5   2 -11    3.00    0.50
  -5  -2 -11    4.30    0.50
  -5  -2  11    3.70    0.70
   5  -2 -11    3.10    0.50
  -5   2 -11    2.90    0.60
  -5   2 -11    3.40    0.70
  -6   2  11    3.30    0.80
  -6   2  11    2.10    0.70
  -6  -2 -11    1.90    0.60
  -6  -2 -11    1.70    0.50
  -6   2 -11    1.70    0.70
  -6   2 -11    1.40    0.70
  -6  -2  11    3.00    0.80
  -7   2  11    8.40    0.90
  -7   2  11    7.20    0.90
  -7   2 -11    8.80    1.00
  -7  -2  11    8.00    1.00
  -7   2 -11    9.30    1.00
  -8   2  11    1.60    0.90
  -8   2 -11    1.50    0.80
  -8  -2  11    3.10    0.90
  -9   2  11   16.60    1.40
  -9   2 -11   18.00    1.40
 -10   2 -11    0.40    1.20
   0   3 -11  200.68    3.90
   0  -3 -11  199.48    3.90
   0  -3  11  198.68    3.80
   0   3 -11  194.68    3.90
  -1  -3 -11  558.14    9.80
   1   3 -11  547.25    9.70
   1   3 -11  535.35    9.80
   1  -3  11  547.85    9.60
  -1  -3 -11  541.65    9.80
  -1   3 -11  543.25    9.80
  -1   3 -11  559.34    9.80
   1  -3 -11  554.64    9.80
  -1  -3  11  549.25    9.70
  -2  -3 -11  591.64   10.60
  -2  -3 -11  608.84   10.50
  -2   3  11  597.54   10.50
   2   3 -11  588.54   10.60
   2   3 -11  592.24   10.40
   2  -3  11  586.74   10.20
   2  -3 -11  588.94   10.60
  -2   3 -11  612.74   10.50
  -2   3 -11  582.64   10.60
  -2  -3  11  581.04   10.50
  -2   3 -11  598.44   10.50
   3   3 -11  551.44    9.80
  -3  -3 -11  547.45    9.60
  -3  -3 -11  541.15    9.80
  -3   3  11  541.45    9.80
  -3  -3 -11  557.44    9.70
   3   3 -11  549.54    9.50
  -3   3  11  542.55    9.70
   3  -3 -11  543.95    9.80
  -3   3 -11  544.35    9.70
  -3   3 -11  541.45    9.90
  -3   3 -11  554.94    9.70
  -3  -3  11  536.05    9.80
  -4   3  11  109.19    2.50
  -4  -3 -11  109.79    2.60
   4   3 -11  108.69    2.50
  -4  -3 -11  107.49    2.30
  -4  -3 -11  110.99    2.20
   4   3 -11  114.29    2.20
  -4   3  11  107.69    2.50
   4  -3 -11  111.09    2.50
  -4  -3  11  109.59    2.60
  -4   3 -11  111.89    2.70
  -4   3 -11  109.19    2.50
  -5   3  11   49.10    1.60
   5   3 -11   48.40    1.60
  -5  -3 -11   51.79    1.60
  -5  -3 -11   52.19    1.40
  -5   3  11   50.69    1.70
  -5  -3  11   49.10    1.80
  -5   3 -11   51.99    1.80
  -5   3 -11   54.79    1.70
   5  -3 -11   53.19    1.60
  -6  -3 -11    0.40    0.50
  -6   3  11    0.00    0.70
  -6   3  11   -0.30    0.60
  -6   3 -11   -1.00    0.60
  -6  -3  11   -0.10    0.70
  -6   3 -11   -1.00    0.60
  -7   3  11   22.70    1.30
  -7   3  11   23.60    1.50
  -7   3 -11   20.00    1.50
  -7   3 -11   24.00    1.60
  -7  -3  11   23.40    1.60
  -8   3  11    9.10    1.20
  -8   3 -11   13.20    1.20
  -8  -3  11   10.10    1.20
  -9   3  11   12.50    1.40
  -9   3 -11   11.50    1.30
  -9  -3  11   14.10    1.40
 -10   3  11   -0.40    1.10
 -10   3 -11   -0.60    1.00
   0  -4  11   84.09    1.90
   0   4 -11   86.69    2.10
   0   4 -11   80.09    2.00
   0  -4 -11   80.29    2.00
  -1  -4 -11  145.59    3.10
   1  -4  11  146.59    2.80
   1   4 -11  146.59    3.00
  -1  -4 -11  147.69    3.10
   1   4 -11  144.49    3.10
   1  -4 -11  144.49    3.10
  -1   4 -11  148.49    3.10
  -1   4 -11  140.09    3.10
  -1   4 -11  154.18    3.00
  -1  -4  11  145.39    3.00
   2   4 -11    3.80    0.50
  -2   4  11    3.40    0.50
   2  -4  11    4.30    0.40
  -2  -4 -11    5.10    0.50
   2   4 -11    3.90    0.60
  -2  -4 -11    5.40    0.60
  -2   4 -11    4.50    0.50
  -2  -4  11    3.80    0.60
   2  -4 -11    2.90    0.50
  -2   4 -11    5.30    0.60
  -2   4 -11    4.10    0.60
   3   4 -11   59.69    1.40
   3   4 -11   58.29    1.70
  -3   4  11   59.79    1.70
  -3  -4 -11   59.29    1.50
  -3   4  11   55.79    1.60
  -3  -4 -11   60.79    1.40
  -3  -4 -11   56.79    1.70
  -3   4 -11   58.79    1.60
  -3  -4  11   60.09    1.80
  -3   4 -11   57.29    1.90
  -3   4 -11   58.69    1.60
   3  -4 -11   56.79    1.70
   4   4 -11   94.29    2.40
  -4   4  11   95.99    2.30
  -4  -4 -11   96.89    2.00
  -4   4  11   98.59    2.40
  -4  -4 -11   96.59    2.40
  -4  -4  11  100.79    2.50
  -4   4 -11   98.99    2.40
  -4   4 -11   98.89    2.60
  -4  -4  11   97.09    2.00
   4  -4 -11   95.89    2.40
  -5  -4 -11   61.79    1.80
  -5   4  11   60.89    1.90
   5   4 -11   62.19    1.80
  -5   4  11   62.19    1.80
  -5   4 -11   65.19    2.10
  -5   4 -11   63.99    1.90
  -5  -4  11   65.79    2.10
   5  -4 -11   65.59    1.90
  -6   4  11   62.39    2.00
  -6   4  11   60.79    1.90
  -6  -4  11   66.09    2.20
  -6   4 -11   63.39    2.20
  -6   4 -11   65.29    2.10
  -7   4  11   21.10    1.50
  -7   4 -11   18.00    1.40
  -7  -4  11   16.30    1.30
  -7   4 -11   19.20    1.60
  -8   4  11   32.70    1.90
  -8  -4  11   33.20    1.90
  -8   4 -11   35.20    1.80
  -8   4 -11   33.20    2.90
  -9   4  11   12.70    1.50
  -9  -4  11   13.80    1.40
  -9   4 -11   11.80    1.30
 -10   4  11   16.50    1.60
 -10   4 -11   16.10    1.50
 -11   4 -11    0.90    1.10
   0  -5 -11    8.70    0.90
   0  -5  11    8.60    0.60
   0   5 -11    9.60    0.90
   0   5 -11    9.20    0.80
   1  -5  11   15.50    0.70
   1   5 -11   16.10    0.90
   1   5 -11   16.10    1.00
  -1  -5 -11   16.00    1.00
  -1   5 -11   15.90    1.00
  -1   5 -11   14.20    1.00
  -1  -5  11   15.50    0.90
  -1   5 -11   15.50    0.80
   2  -5  11   19.80    0.70
  -2  -5 -11   19.30    1.00
   2   5 -11   22.80    1.10
   2   5 -11   19.20    0.90
  -2  -5 -11   20.30    1.10
  -2   5  11   19.80    1.00
  -2   5 -11   19.90    1.00
  -2   5 -11   19.90    0.90
   2  -5 -11   18.60    1.10
  -2   5 -11   19.60    1.20
  -2  -5  11   19.60    1.00
   3   5 -11   46.10    1.60
   3   5 -11   44.30    1.20
  -3  -5 -11   43.50    1.40
  -3   5  11   42.50    1.40
  -3   5  11   44.30    1.50
  -3  -5 -11   47.80    1.50
  -3   5 -11   44.30    1.40
  -3   5 -11   43.60    1.70
  -3  -5  11   43.00    1.50
   3  -5 -11   43.00    1.60
  -3   5 -11   46.10    1.40
  -4   5  11  113.49    2.70
   4   5 -11  113.79    2.70
  -4   5  11  114.19    2.70
  -4  -5 -11  113.19    2.70
  -4  -5 -11  114.89    2.40
  -4   5 -11  116.59    2.90
  -4  -5  11  112.19    2.40
  -4  -5  11  113.99    2.80
  -4   5 -11  118.39    2.70
   4  -5 -11  116.89    2.80
   5   5 -11    0.70    0.50
  -5   5  11   -0.10    0.50
  -5   5  11    1.30    0.70
  -5  -5 -11    0.80    0.50
  -5   5 -11    0.70    0.70
   5  -5 -11    0.60    0.50
  -5   5 -11    0.70    0.60
  -5  -5  11    1.00    0.70
  -6   5  11   41.50    1.80
  -6   5  11   40.70    1.50
  -6  -5  11   37.90    1.80
  -6   5 -11   44.00    2.00
  -6   5 -11   37.60    1.60
  -7   5  11   27.20    1.70
  -7  -5  11   22.90    1.80
  -7   5 -11   25.70    1.60
  -7   5 -11   27.70    1.80
  -8   5  11   12.10    1.30
  -8   5 -11   13.60    1.30
  -8  -5  11   14.00    1.40
  -9   5  11   18.30    1.60
  -9  -5  11   21.80    2.00
  -9   5 -11   21.80    1.80
 -10   5  11   20.70    1.80
 -10   5 -11   20.60    1.70
 -11   5  11    3.20    1.40
 -11   5 -11    4.10    1.30
   0  -6  11  526.05    9.50
   0   6 -11  540.85    9.60
   0   6 -11  533.75    9.70
   0   6 -11  539.65    9.40
   0  -6 -11  527.45    9.70
   1   6 -11   52.59    1.80
   1   6 -11   53.69    1.50
   1  -6  11   50.39    1.40
  -1  -6 -11   50.99    1.70
  -1   6 -11   54.89    1.70
   1  -6 -11   54.29    1.70
  -1   6 -11   57.59    1.50
  -1  -6  11   57.49    1.60
  -1   6 -11   56.59    1.70
  -2  -6 -11  198.18    4.00
  -2   6  11  197.88    3.90
   2  -6  11  198.18    3.60
   2   6 -11  199.88    3.80
  -2  -6 -11  195.98    4.00
   2   6 -11  191.38    4.10
   2  -6 -11  189.48    4.10
  -2   6 -11  192.68    4.10
  -2   6 -11  196.38    4.00
  -2  -6  11  192.78    4.00
  -2   6 -11  193.48    3.90
   3   6 -11  403.06    7.60
  -3  -6 -11  392.56    7.50
  -3  -6 -11  391.56    7.40
  -3   6  11  402.16    7.40
  -3   6  11  391.86    7.40
   3  -6 -11  402.86    7.60
  -3   6 -11  404.56    7.70
  -3   6 -11  405.86    7.40
  -3   6 -11  406.56    7.40
  -3  -6  11  409.56    7.60
   4   6 -11   77.79    2.20
  -4   6  11   76.59    2.10
  -4   6  11   76.99    2.10
  -4  -6 -11   76.79    1.80
  -4  -6 -11   74.09    2.00
  -4   6 -11   81.19    2.20
  -4  -6  11   78.29    1.80
   4  -6 -11   76.89    2.20
  -4  -6  11   78.69    2.30
  -4   6 -11   76.19    2.40
  -5   6  11   26.70    1.30
  -5  -6 -11   26.90    1.30
   5   6 -11   27.80    1.40
  -5   6  11   27.20    1.30
  -5   6 -11   25.50    1.60
   5  -6 -11   26.50    1.40
  -5  -6  11   26.60    1.60
  -5   6 -11   28.60    1.50
  -6   6  11   95.39    2.40
  -6   6  11   94.69    2.60
  -6  -6  11   93.69    2.70
  -6   6 -11   94.49    2.90
  -6   6 -11   98.49    2.70
  -7   6  11    3.30    1.10
  -7   6 -11    3.90    1.00
  -7   6 -11    2.90    1.00
  -7  -6  11    3.40    1.10
  -8   6  11    7.60    1.10
  -8  -6  11    7.00    1.30
  -8   6 -11    8.40    1.20
  -9   6  11   16.00    1.60
  -9  -6  11   17.20    1.60
  -9   6 -11   18.00    1.60
 -10   6  11    2.10    1.30
 -10   6 -11    1.20    1.20
 -11   6  11    0.30    1.40
 -11   6 -11   -0.40    1.20
   0  -7  11  150.88    3.10
   0   7 -11  150.68    3.10
   0  -7 -11  152.28    3.40
   0   7 -11  149.09    3.30
   0   7 -11  151.68    3.40
   1   7 -11  243.18    4.70
  -1  -7 -11  243.18    4.90
   1  -7  11  239.68    4.60
   1   7 -11  237.68    5.00
   1   7 -11  240.98    4.60
  -1   7 -11  250.47    5.00
  -1  -7  11  242.68    4.80
  -1   7 -11  248.88    4.90
   1  -7 -11  239.98    5.00
  -1   7 -11  242.38    4.70
  -2  -7 -11  115.39    2.80
   2   7 -11  119.09    2.90
   2   7 -11  119.09    2.50
  -2   7  11  117.99    2.60
  -2  -7 -11  117.79    2.80
  -2   7 -11  118.49    2.90
  -2  -7  11  118.19    2.80
   2  -7 -11  118.79    2.90
  -2   7 -11  117.69    2.70
  -2   7 -11  119.79    2.80
  -3   7  11   15.60    1.10
  -3  -7 -11   16.10    1.10
  -3  -7 -11   15.70    1.00
   3   7 -11   17.10    1.20
  -3  -7  11   14.20    1.00
  -3  -7  11   14.20    1.10
   3  -7 -11   12.40    1.20
  -3   7 -11   12.80    1.10
  -3   7 -11   13.00    1.10
  -4   7  11  104.89    2.60
  -4  -7 -11  106.09    2.40
   4   7 -11  105.39    2.70
  -4  -7 -11  103.09    2.60
  -4   7  11  104.09    2.60
   4  -7 -11  106.99    2.80
  -4  -7  11  105.89    2.40
  -4  -7  11  105.29    2.80
  -4   7 -11  107.19    3.00
  -4   7 -11  106.49    2.70
   5   7 -11    8.20    0.90
  -5   7  11    9.80    1.10
  -5   7  11    9.80    0.90
   5  -7 -11   10.90    1.00
  -5  -7  11    9.90    1.10
  -5   7 -11   10.50    1.10
  -5   7 -11    9.10    0.90
  -6   7  11   28.00    1.70
  -6   7 -11   26.20    1.70
  -6   7 -11   25.60    1.70
  -6  -7  11   26.80    1.80
  -7   7  11   14.30    1.40
  -7  -7  11   15.40    1.50
  -7   7 -11   13.30    1.30
  -8   7  11    2.40    1.20
  -8   7 -11    1.80    1.10
  -8  -7  11    2.10    1.20
  -9   7  11    6.00    1.40
  -9   7 -11    4.60    1.30
  -9  -7  11    4.20    1.20
 -10   7  11    0.80    1.30
 -10   7 -11    0.20    1.20
   0   8 -11    1.40    0.50
   0  -8 -11    0.10    0.60
   0   8 -11   -0.30    0.60
   0  -8  11    0.00    0.50
   0   8 -11    0.80    0.60
   1  -8  11   62.39    1.70
   1   8 -11   63.99    1.80
   1   8 -11   64.29    1.60
   1   8 -11   60.89    2.00
  -1  -8 -11   62.49    2.00
  -1   8 -11   61.59    1.70
  -1   8 -11   64.19    2.00
  -1  -8  11   62.49    1.90
   1  -8 -11   61.29    2.10
  -1   8 -11   61.99    2.00
   2   8 -11   83.99    2.40
   2   8 -11   84.29    2.00
  -2   8  11   84.39    2.10
  -2  -8 -11   82.89    2.30
   2   8 -11   84.89    2.10
  -2   8 -11   82.89    2.10
  -2  -8  11   83.29    2.30
   2  -8 -11   80.69    2.40
  -2   8 -11   82.19    2.30
  -2   8 -11   78.79    2.40
   3   8 -11   67.49    2.20
  -3   8  11   63.69    1.90
  -3  -8 -11   63.69    1.90
  -3  -8 -11   64.59    1.90
   3  -8 -11   67.39    2.20
  -3   8 -11   61.19    1.80
  -3  -8  11   63.89    1.90
  -3  -8  11   63.69    2.10
  -3   8 -11   65.89    2.20
  -4  -8 -11  139.59    3.20
  -4  -8 -11  141.19    3.00
   4   8 -11  144.39    3.50
  -4   8  11  141.39    3.30
  -4   8  11  142.49    3.20
  -4  -8  11  138.19    3.50
  -4   8 -11  135.29    3.20
  -4  -8  11  139.79    3.00
   4  -8 -11  140.79    3.50
  -4   8 -11  143.99    3.60
  -5   8  11    1.20    0.80
  -5   8  11   -0.20    0.60
   5   8 -11   -0.20    0.60
  -5   8 -11    0.10    0.90
   5  -8 -11    0.90    0.70
  -5   8 -11    0.00    0.70
  -5  -8  11   -0.20    0.80
  -6   8  11   37.20    1.90
  -6   8 -11   38.10    1.90
  -6   8 -11   38.40    2.00
  -6  -8  11   35.20    2.00
  -7   8  11   -1.10    1.00
  -7   8 -11   -0.30    1.00
  -7  -8  11   -0.70    1.00
  -8   8  11    6.60    1.30
  -8  -8  11    3.90    1.20
  -8   8 -11    5.80    1.30
  -9   8  11   13.60    1.60
  -9   8 -11   13.40    1.60
  -9  -8  11   12.60    1.60
 -10   8  11   13.10    1.70
 -10   8 -11   14.10    1.70
   0   9 -11    9.80    0.90
   0  -9 -11   11.20    1.00
   0   9 -11   10.90    0.90
   0   9 -11    9.00    1.00
   0  -9  11   11.00    0.90
   1  -9  11   17.50    1.00
   1   9 -11   19.20    1.10
   1   9 -11   19.10    1.00
  -1  -9 -11   17.10    1.40
   1   9 -11   16.80    1.40
  -1   9 -11   19.30    1.10
   1  -9 -11   19.10    1.50
  -1   9 -11   19.50    1.30
  -1  -9  11   19.90    1.30
  -1   9 -11   18.90    1.40
  -2   9  11   20.80    1.10
  -2  -9 -11   19.70    1.30
   2   9 -11   18.10    1.40
   2  -9 -11   18.50    1.50
  -2   9 -11   18.20    1.10
  -2  -9  11   21.20    1.40
  -2   9 -11   18.90    1.50
  -2  -9  11   21.60    1.40
   3   9 -11    8.20    1.00
  -3  -9 -11    8.40    0.80
  -3  -9 -11    7.90    0.80
  -3   9  11    8.30    0.90
  -3  -9  11    7.70    0.80
  -3   9 -11    8.90    1.10
  -3  -9  11    9.50    1.10
  -3   9 -11    8.30    0.80
   3  -9 -11    7.70    1.00
   4   9 -11   55.29    2.10
  -4   9  11   54.89    1.90
  -4   9  11   56.79    1.80
   4  -9 -11   57.39    2.20
  -4   9 -11   56.79    2.20
  -4   9 -11   53.19    1.90
  -4  -9  11   53.29    2.10
  -5   9  11   25.20    1.60
   5   9 -11   28.10    1.70
  -5   9  11   26.60    1.70
  -5   9 -11   27.00    1.90
  -5   9 -11   29.60    1.70
   5  -9 -11   28.80    1.70
  -5  -9  11   28.30    1.80
  -6   9  11   23.40    1.60
  -6  -9  11   25.70    1.90
  -6   9 -11   28.10    1.80
  -7   9  11   32.20    2.00
  -7   9 -11   32.50    2.00
  -7  -9  11   30.60    2.10
  -8   9  11   21.10    1.80
  -8   9 -11   17.60    1.60
  -8  -9  11   19.60    1.80
  -9   9  11    5.50    1.50
  -9  -9  11    6.80    1.40
  -9   9 -11    6.40    1.50
 -10   9  11    5.40    1.60
 -10   9 -11    7.60    1.60
   0  10 -11   32.70    1.30
   0  10 -11   28.90    1.70
   0 -10 -11   32.00    1.70
   0  10 -11   32.20    1.50
   0 -10  11   30.40    1.40
  -1 -10 -11  100.39    2.80
   1 -10  11  101.19    2.40
   1  10 -11   99.29    2.50
   1  10 -11   97.09    2.90
  -1 -10  11   98.19    2.60
  -1 -10  11   98.39    2.80
  -1  10 -11  100.69    2.40
  -1  10 -11  100.89    2.80
   1 -10 -11  104.59    2.90
   2  10 -11   47.60    2.00
  -2  10  11   46.00    1.60
  -2 -10 -11   47.90    1.90
  -2  10 -11   47.70    2.00
  -2 -10  11   46.40    1.90
  -2 -10  11   49.30    1.90
  -2  10 -11   46.10    1.70
   2 -10 -11   50.19    2.10
  -3 -10 -11   70.19    2.10
  -3 -10 -11   66.69    2.10
  -3  10  11   69.99    2.10
   3  10 -11   72.79    2.50
  -3  10 -11   66.19    2.10
  -3 -10  11   69.49    2.20
  -3  10 -11   68.89    2.40
   3 -10 -11   67.59    2.40
  -3 -10  11   68.49    2.20
  -4  10  11   53.09    1.90
   4  10 -11   55.29    2.20
  -4  10  11   56.39    2.00
  -4  10 -11   55.79    2.30
   4 -10 -11   52.69    2.20
  -4  10 -11   53.29    2.00
  -4 -10  11   54.89    2.20
   5  10 -11    5.60    1.00
  -5  10  11    4.80    1.00
  -5 -10  11    3.60    1.10
  -5  10 -11    6.30    1.10
   5 -10 -11    5.30    1.00
  -6  10  11   53.49    2.20
  -6  10 -11   53.39    2.30
  -6 -10  11   57.79    2.50
  -7  10  11   22.20    1.70
  -7  10 -11   22.30    1.80
  -7 -10  11   24.90    2.10
  -8  10  11   44.00    2.40
  -8 -10  11   47.40    2.60
  -8  10 -11   41.50    2.50
  -9  10  11   13.20    1.80
  -9  10 -11   14.70    1.80
   0  11 -11   -1.10    0.70
   0 -11 -11    0.20    0.80
   0 -11  11    0.00    0.70
   0 -11  11    0.10    0.80
   1 -11  11   46.80    2.10
  -1 -11 -11   48.90    2.10
   1  11 -11   48.80    2.10
  -1 -11  11   46.30    1.80
   1 -11 -11   49.90    2.20
  -1  11 -11   49.20    1.70
  -1 -11  11   50.09    2.10
  -1  11 -11   48.30    2.00
  -2  11  11  156.08    3.40
  -2 -11 -11  155.98    3.70
   2  11 -11  148.59    3.90
  -2 -11  11  150.38    3.70
   2 -11 -11  154.88    3.90
  -2  11 -11  150.38    3.40
  -2  11 -11  148.39    3.80
  -2 -11  11  147.29    3.70
   3  11 -11    5.60    1.00
  -3 -11 -11    9.00    0.90
  -3  11  11    8.00    1.00
   3 -11 -11    8.50    1.10
  -3  11 -11    9.20    1.00
  -3 -11  11    7.70    0.90
  -3 -11  11    8.20    1.20
  -3  11 -11    7.90    1.10
   4  11 -11   10.60    1.20
  -4  11  11    8.30    1.10
  -4  11  11   12.10    1.10
  -4  11 -11   11.40    1.20
  -4 -11  11   10.10    1.30
   4 -11 -11   10.50    1.20
  -5  11  11    0.90    0.90
   5 -11 -11    0.60    0.80
  -5  11 -11    1.80    1.00
  -5 -11  11    1.30    1.10
  -6  11  11   10.20    1.40
  -6 -11  11    8.30    1.40
  -6  11 -11    7.90    1.30
  -7  11  11    0.50    1.10
  -7 -11  11   -0.60    1.10
  -7  11 -11    0.50    1.10
  -8  11  11   19.20    1.80
  -8 -11  11   19.90    1.80
  -8  11 -11   22.40    1.90
  -9  11  11    3.70    1.50
  -9  11 -11    5.40    1.70
   0 -12  11    6.10    0.90
   0 -12  11    5.00    1.00
   0 -12 -11    4.90    1.00
  -1 -12 -11   34.00    1.90
   1 -12  11   34.80    2.00
   1 -12 -11   32.20    2.00
  -1 -12  11   35.60    1.90
  -1 -12  11   34.10    1.70
  -1  12 -11   36.80    1.50
   2 -12  11   58.49    2.40
  -2 -12 -11   57.39    2.20
  -2 -12  11   54.79    2.20
  -2  12 -11   56.89    1.90
   2 -12 -11   57.79    2.50
  -2 -12  11   58.59    2.20
  -3 -12 -11   28.40    1.60
  -3  12  11   30.00    1.50
   3 -12  11   29.20    2.00
  -3  12 -11   29.60    1.60
  -3 -12  11   32.90    2.00
  -3 -12  11   29.80    1.70
   3 -12 -11   28.50    2.00
  -4  12  11   50.69    2.10
   4 -12  11   47.10    2.30
  -4  12 -11   49.20    2.10
  -4 -12  11   43.30    2.30
   4 -12 -11   49.10    2.30
  -5  12  11   12.40    1.30
  -5  12 -11   12.10    1.40
  -5 -12  11   14.70    1.60
  -6  12  11    3.50    1.20
  -6  12 -11    2.00    1.10
  -6 -12  11    3.00    1.30
  -7  12  11    7.20    1.40
  -7 -12  11    6.50    1.40
  -7  12 -11    6.60    1.40
  -8  12  11    1.20    1.40
  -8  12 -11    1.60    1.50
  -9  12  11    0.30    1.50
  -9  12 -11    2.00    1.50
   0 -13  11    0.50    0.90
   0 -13 -11   -0.30    0.80
  -1 -13 -11   27.90    1.90
   1 -13  11   23.20    1.90
   1 -13 -11   22.30    1.90
  -1 -13  11   23.40    1.60
  -1 -13  11   23.70    1.80
   2 -13  11   18.50    2.20
  -2 -13 -11   16.30    1.60
   2 -13 -11   18.50    2.00
  -2 -13  11   18.80    1.50
  -2  13 -11   16.60    1.20
  -2 -13  11   13.20    1.20
  -3  13  11    3.00    0.90
  -3 -13 -11    1.20    0.80
  -3 -13  11    1.70    1.10
  -3 -13  11    1.90    0.80
  -3  13 -11    1.60    0.90
  -4  13  11    5.70    1.10
  -4  13 -11    5.40    1.10
  -4 -13  11    3.40    1.20
  -5  13  11    6.20    1.20
  -5 -13  11    6.20    1.40
  -5  13 -11    7.90    1.30
  -6  13  11    0.80    1.10
  -6 -13  11    1.10    1.30
  -6  13 -11    0.60    1.20
  -7  13  11    7.90    1.50
  -7  13 -11    8.10    1.50
  -7 -13  11    5.10    1.50
  -8  13  11   16.10    1.90
  -8  13 -11   19.30    2.00
  -2 -14  11    3.90    1.10
  -3  14 -11    4.20    1.00
  -3 -14  11    5.70    1.30
  -4  14  11    6.90    1.10
  -4  14 -11    5.70    1.10
  -4 -14  11    7.00    1.40
  -5  14  11    1.40    1.10
  -5 -14  11    2.20    1.20
  -5  14 -11    2.10    1.20
  -6  14  11   20.60    1.70
  -6  14 -11   22.30    1.90
  -6 -14  11   24.10    2.00
  -7  14  11    1.20    1.40
  -7  14 -11    2.40    1.50
  -4  15 -11   22.60    1.90
  -5  15  11    8.50    1.40
  -5  15 -11    9.60    1.50
  -6  15  11    6.70    1.50
  -6  15 -11    8.00    1.60
  -7  15  11    1.10    1.40
  -7  15 -11    0.90    1.40
  -5  16 -11    0.20    1.30
  -6  16 -11    3.10    1.40
   0   0 -12 1944.31   34.40
   0   0  12 1865.21   32.80
   0   0 -12 1931.41   34.10
   1   0 -12  167.48    3.40
  -1   0  12  170.98    3.40
   1   0 -12  169.58    3.50
   1   0  12  171.98    3.30
  -1   0 -12  175.68    3.50
  -1   0 -12  174.58    3.50
   2   0 -12  644.34   11.20
  -2   0 -12  625.54   11.30
  -2   0 -12  648.94   11.30
   2   0 -12  622.44   11.30
  -2   0  12  647.64   11.30
  -3   0 -12   13.20    0.80
  -3   0 -12   12.10    1.00
  -3   0  12   12.30    0.90
   3   0 -12   12.80    0.80
   3   0 -12   12.90    0.90
  -3   0 -12   13.20    0.70
  -4   0 -12   15.80    0.90
  -4   0 -12   15.40    0.60
  -4   0 -12   12.80    1.10
   4   0 -12   14.70    0.90
  -4   0  12   14.60    1.00
   4   0 -12   15.10    0.90
  -5   0 -12    1.60    0.50
  -5   0  12    2.40    0.70
  -5   0 -12    0.80    0.60
   5   0 -12    2.10    0.50
   5   0 -12    2.30    0.50
  -6   0 -12   31.20    1.50
  -6   0 -12   34.00    1.30
  -6   0  12   32.00    1.50
  -7   0 -12   24.60    1.30
  -7   0 -12   26.30    1.50
  -7   0  12   24.80    1.40
  -8   0  12    1.40    0.80
  -8   0 -12    0.40    0.70
   0   1 -12   52.89    1.50
   0  -1  12   51.99    1.40
   0   1  12   52.99    1.40
   0  -1 -12   56.49    1.50
   0  -1 -12   49.10    1.50
   0   1 -12   54.39    1.50
   1  -1  12  123.09    2.40
  -1   1  12  125.19    2.60
   1   1 -12  123.49    2.60
  -1  -1 -12  122.69    2.60
   1   1 -12  121.29    2.50
  -1  -1 -12  121.49    2.60
   1  -1 -12  115.69    2.60
   1  -1 -12  113.09    2.60
  -1   1 -12  114.69    2.60
  -1  -1  12  116.39    2.50
  -1   1 -12  111.79    2.60
  -2   1  12  109.39    2.40
   2   1 -12  106.99    2.30
   2  -1  12  106.89    2.20
   2   1 -12  107.99    2.40
  -2  -1 -12  106.89    2.40
  -2  -1 -12  109.19    2.50
  -2   1 -12  111.69    2.40
  -2   1 -12  107.99    2.50
  -2  -1  12  110.99    2.40
   2  -1 -12  111.49    2.40
   2  -1 -12  106.69    2.40
   3   1 -12   20.40    0.90
  -3  -1 -12   21.20    0.90
  -3  -1 -12   21.10    0.90
  -3   1  12   21.50    1.10
   3  -1  12   20.70    0.70
  -3  -1 -12   20.60    1.10
   3   1 -12   21.10    1.00
  -3  -1  12   20.80    1.10
   3  -1 -12   21.60    1.00
  -3   1 -12   22.20    0.90
  -3   1 -12   19.80    0.90
  -3   1 -12   20.50    1.10
  -4  -1 -12   65.79    1.40
  -4   1  12   61.89    1.80
  -4  -1 -12   64.49    1.90
  -4  -1 -12   63.99    1.70
   4   1 -12   62.79    1.60
   4   1 -12   63.29    1.80
   4  -1 -12   65.59    1.80
  -4   1 -12   65.29    1.90
  -4   1 -12   67.49    1.50
  -4  -1  12   67.59    1.90
  -4   1 -12   65.89    1.70
  -5   1  12   50.39    1.60
  -5  -1 -12   52.19    1.50
  -5  -1 -12   50.59    1.70
   5   1 -12   51.09    1.60
  -5   1  12   52.59    1.70
  -5  -1  12   54.89    1.80
   5  -1 -12   52.29    1.60
  -5   1 -12   53.19    1.80
  -5   1 -12   50.09    1.60
  -6   1  12    3.20    0.70
  -6   1  12    2.90    0.70
  -6  -1 -12    2.80    0.60
  -6  -1 -12    2.70    0.70
  -6   1 -12    3.30    0.70
  -6  -1  12    1.60    0.70
  -6   1 -12    2.50    0.70
  -7   1  12   41.30    1.70
  -7   1  12   42.00    1.70
  -7  -1 -12   41.90    1.50
  -7   1 -12   42.40    1.60
  -7   1 -12   41.10    1.80
  -7  -1  12   42.00    1.80
  -8   1  12   30.50    1.70
  -8  -1  12   28.20    1.70
  -8   1 -12   27.00    1.50
  -9   1 -12   21.20    1.50
   0  -2  12    8.00    0.60
   0  -2 -12    8.30    0.80
   0   2 -12    7.90    0.80
   0   2 -12    8.20    0.80
   0  -2 -12    9.10    0.80
  -1  -2 -12    4.60    0.50
  -1  -2 -12    5.10    0.60
   1   2 -12    4.40    0.50
  -1   2  12    6.00    0.60
   1  -2  12    5.10    0.50
   1   2 -12    3.60    0.50
  -1  -2  12    5.00    0.50
   1  -2 -12    3.20    0.50
  -1   2 -12    2.90    0.50
   1  -2 -12    4.10    0.60
  -1   2 -12    2.50    0.50
   2   2 -12   10.70    0.90
  -2   2  12   11.90    0.80
   2   2 -12   11.30    0.70
   2  -2  12   13.30    0.60
  -2  -2 -12   12.50    0.90
  -2  -2 -12   12.20    0.80
  -2  -2  12   13.00    0.90
  -2   2 -12   11.30    0.80
   2  -2 -12   13.50    0.90
  -2   2 -12   17.30    1.00
  -2   2 -12   12.10    0.80
   3   2 -12   64.69    1.60
   3   2 -12   63.99    1.80
   3  -2  12   65.39    1.40
  -3  -2 -12   62.59    1.80
  -3  -2 -12   64.19    1.60
  -3   2  12   62.09    1.70
  -3  -2 -12   63.99    1.50
  -3   2 -12   67.29    1.90
  -3  -2  12   62.99    1.80
  -3   2 -12   67.39    1.70
   3  -2 -12   64.09    1.80
  -3   2 -12   62.79    1.60
  -4  -2 -12   55.29    1.30
  -4   2  12   56.09    1.70
   4   2 -12   54.39    1.40
  -4   2  12   56.29    1.70
   4   2 -12   54.89    1.60
  -4  -2 -12   54.39    1.50
  -4  -2 -12   54.99    1.70
  -4   2 -12   56.79    1.80
  -4   2 -12   57.69    1.40
  -4  -2  12   55.09    1.70
  -4   2 -12   57.19    1.60
   4  -2 -12   56.39    1.60
   5   2 -12  174.58    3.60
  -5   2  12  170.88    3.60
  -5   2  12  171.38    3.70
  -5  -2 -12  169.68    3.70
  -5  -2 -12  171.28    3.50
   5  -2 -12  173.18    3.60
  -5  -2  12  174.68    3.80
  -5   2 -12  171.18    3.60
  -5   2 -12  175.48    3.90
  -6   2  12  198.58    4.20
  -6  -2 -12  195.18    3.90
  -6  -2 -12  197.18    4.20
  -6   2  12  191.88    4.20
  -6   2 -12  194.08    4.40
  -6   2 -12  200.78    4.20
  -6  -2  12  197.28    4.30
  -7   2  12   38.10    1.70
  -7   2  12   37.40    1.60
  -7  -2  12   32.70    1.70
  -7   2 -12   40.20    1.80
  -7   2 -12   38.60    1.70
  -8   2  12   48.00    2.00
  -8   2 -12   43.50    2.00
  -8  -2  12   48.40    2.10
  -9   2  12    2.50    1.00
  -9   2 -12    2.30    1.00
   0  -3  12   11.60    0.70
   0  -3 -12   10.90    0.80
   0  -3 -12    8.80    0.80
   0   3 -12   10.80    0.80
   0   3 -12   10.20    0.80
   1  -3  12  240.78    4.50
  -1  -3 -12  247.68    4.80
   1   3 -12  245.48    4.80
  -1  -3 -12  248.38    4.80
   1   3 -12  246.88    4.70
   1  -3 -12  251.47    4.80
  -1   3 -12  248.88    4.80
  -1   3 -12  247.58    4.80
  -1  -3  12  241.88    4.70
  -2  -3 -12   54.29    1.50
  -2   3  12   53.59    1.60
   2   3 -12   56.19    1.40
  -2  -3 -12   55.89    1.60
   2   3 -12   54.19    1.60
   2  -3  12   54.99    1.30
  -2   3 -12   59.49    1.60
  -2   3 -12   53.89    1.50
  -2   3 -12   57.99    1.70
   2  -3 -12   57.39    1.70
  -2  -3  12   55.69    1.60
  -3  -3 -12  193.58    4.00
  -3   3  12  194.28    4.00
  -3  -3 -12  194.78    3.80
  -3   3  12  195.78    3.90
   3   3 -12  193.38    4.00
   3   3 -12  194.98    3.70
  -3  -3 -12  196.68    3.70
  -3   3 -12  203.98    4.20
  -3   3 -12  196.08    3.90
   3  -3 -12  199.58    4.00
  -3  -3  12  193.28    4.00
  -3   3 -12  202.28    3.90
   4   3 -12  121.99    2.80
  -4   3  12  119.69    2.70
  -4  -3 -12  123.69    2.80
  -4  -3 -12  123.19    2.50
  -4   3  12  121.39    2.80
  -4  -3 -12  123.09    2.40
  -4  -3  12  125.19    2.90
  -4   3 -12  118.49    3.00
  -4   3 -12  122.79    2.50
   4  -3 -12  123.89    2.80
  -4   3 -12  121.39    2.80
   5   3 -12   41.90    1.50
  -5  -3 -12   41.10    1.20
  -5   3  12   40.70    1.60
  -5   3  12   41.80    1.50
  -5  -3 -12   42.40    1.50
  -5   3 -12   41.00    1.50
  -5  -3  12   41.50    1.70
   5  -3 -12   39.10    1.50
  -5   3 -12   40.40    1.70
  -6  -3 -12   46.80    1.70
  -6   3  12   47.20    1.70
  -6   3  12   48.20    1.80
  -6   3 -12   42.00    1.70
  -6  -3  12   44.50    1.80
  -6   3 -12   43.50    1.90
  -7   3  12   72.19    2.20
  -7   3  12   73.19    2.30
  -7  -3  12   74.19    2.40
  -7   3 -12   71.19    2.40
  -7   3 -12   71.49    2.30
  -8   3  12    3.00    1.00
  -8  -3  12    2.60    1.00
  -8   3 -12    3.40    1.00
  -9   3  12   -1.40    1.00
  -9   3 -12   -0.10    0.90
  -9  -3  12    1.20    1.00
 -10   3 -12    7.10    1.20
   0  -4  12  113.49    2.40
   0   4 -12  111.59    2.50
   0   4 -12  112.59    2.60
   0  -4 -12  112.99    2.60
   1   4 -12   26.20    1.00
   1  -4  12   27.90    0.90
  -1  -4 -12   25.50    1.20
   1   4 -12   25.30    1.20
  -1  -4 -12   26.20    1.10
  -1   4 -12   24.20    1.10
  -1   4 -12   24.30    1.00
   1  -4 -12   24.10    1.20
  -1  -4  12   24.80    1.00
  -2   4  12   28.80    1.20
   2  -4  12   29.20    0.90
  -2  -4 -12   28.90    1.30
  -2  -4 -12   30.60    1.20
   2   4 -12   30.10    1.30
   2   4 -12   30.50    1.10
  -2   4 -12   31.80    1.20
  -2  -4  12   33.50    1.30
  -2   4 -12   31.60    1.10
   2  -4 -12   30.90    1.30
  -2   4 -12   32.50    1.40
   3   4 -12  316.47    5.80
   3   4 -12  310.27    6.10
  -3  -4 -12  313.57    5.90
  -3  -4 -12  316.37    6.10
  -3   4  12  319.47    6.00
  -3   4  12  306.37    6.00
  -3  -4  12  321.17    6.10
  -3   4 -12  326.47    6.00
   3  -4 -12  330.07    6.20
  -3   4 -12  325.57    6.00
  -3   4 -12  325.17    6.30
  -4  -4 -12   64.39    1.90
  -4   4  12   63.89    1.90
  -4   4  12   66.39    1.80
  -4  -4 -12   68.39    1.60
   4   4 -12   68.99    1.90
  -4  -4 -12   65.19    2.00
  -4   4 -12   64.09    1.90
  -4  -4  12   65.49    2.00
   4  -4 -12   64.59    1.90
  -4   4 -12   65.39    2.10
  -5   4  12  162.28    3.60
   5   4 -12  161.28    3.50
  -5   4  12  159.98    3.50
  -5  -4 -12  161.48    3.50
   5  -4 -12  157.78    3.50
  -5   4 -12  157.48    3.50
  -5  -4  12  161.18    3.70
  -5   4 -12  160.68    3.80
  -6   4  12   65.29    2.10
  -6   4  12   61.79    1.90
  -6   4 -12   63.19    2.00
  -6  -4  12   62.39    2.20
  -6   4 -12   61.99    2.20
  -7   4  12   36.70    1.80
  -7   4 -12   36.90    1.80
  -7  -4  12   40.50    1.90
  -7   4 -12   41.30    1.90
  -8   4  12    2.40    1.00
  -8   4 -12    1.10    0.90
  -8  -4  12    0.90    1.00
  -9   4  12    1.20    1.10
  -9   4 -12    1.80    1.00
  -9  -4  12    2.10    1.10
 -10   4  12    1.40    1.20
 -10   4 -12    0.50    1.10
 -11   4 -12    2.90    1.20
   0   5 -12  578.54   10.20
   0  -5 -12  569.54   10.30
   0  -5  12  557.84   10.10
   0   5 -12  571.74   10.30
   1  -5  12  137.49    2.80
   1   5 -12  140.09    2.90
   1   5 -12  142.79    3.10
  -1  -5 -12  138.49    3.10
  -1  -5 -12  139.99    3.10
  -1   5 -12  140.09    2.90
  -1   5 -12  140.99    3.10
  -1  -5  12  136.69    3.00
   1  -5 -12  138.59    3.10
  -1   5 -12  139.09    3.10
  -2  -5 -12  132.49    3.00
   2  -5  12  131.19    2.60
  -2  -5 -12  132.99    3.00
   2   5 -12  131.99    2.80
   2   5 -12  130.29    3.10
  -2   5 -12  135.29    3.00
  -2  -5  12  137.19    3.00
   2  -5 -12  136.79    3.10
  -2   5 -12  139.69    2.90
  -2   5 -12  134.69    3.10
  -3   5  12  462.85    8.40
   3   5 -12  455.15    8.50
  -3   5  12  460.35    8.40
   3   5 -12  456.95    8.10
  -3  -5 -12  449.95    8.50
  -3  -5 -12  460.25    8.30
  -3   5 -12  462.45    8.60
   3  -5 -12  466.45    8.60
  -3   5 -12  459.15    8.40
  -3   5 -12  461.45    8.40
  -3  -5  12  458.05    8.50
  -4  -5 -12   66.09    1.90
  -4  -5 -12   64.59    1.60
  -4   5  12   62.99    1.90
  -4   5  12   64.49    1.90
   4   5 -12   66.29    2.00
  -4  -5  12   63.49    1.60
  -4   5 -12   67.69    2.00
   4  -5 -12   63.39    2.00
  -4   5 -12   67.79    2.10
  -4  -5  12   64.39    2.10
   5   5 -12  105.29    2.70
  -5   5  12  104.49    2.60
  -5  -5 -12  106.59    2.60
  -5   5  12  103.79    2.70
   5  -5 -12  106.39    2.70
  -5   5 -12  107.69    2.90
  -5  -5  12  107.79    2.90
  -5   5 -12  109.69    2.70
  -6   5  12   19.40    1.50
  -6   5  12   22.10    1.30
  -6   5 -12   23.90    1.60
  -6  -5  12   24.00    1.60
  -6   5 -12   23.40    1.50
  -7   5  12   12.10    1.20
  -7   5 -12   11.30    1.20
  -7   5 -12   12.40    1.30
  -7  -5  12   11.70    1.30
  -8   5  12   12.00    1.30
  -8  -5  12   15.60    1.50
  -8   5 -12   15.30    1.40
  -9   5  12    6.00    1.30
  -9   5 -12    3.70    1.10
  -9  -5  12    7.00    1.30
 -10   5  12    3.80    1.30
 -10   5 -12    2.40    1.20
 -11   5 -12    7.80    1.40
   0   6 -12  335.47    6.30
   0  -6  12  332.67    6.20
   0   6 -12  336.37    6.10
   0   6 -12  335.07    6.50
   0  -6 -12  330.97    6.40
  -1  -6 -12  151.58    3.30
   1   6 -12  150.38    3.10
   1  -6  12  153.18    3.00
   1   6 -12  143.29    3.30
  -1   6 -12  144.39    3.10
  -1   6 -12  147.29    3.30
  -1  -6  12  147.59    3.20
   1  -6 -12  142.99    3.30
  -1   6 -12  149.59    3.30
  -2   6  12  184.28    3.70
   2   6 -12  184.68    3.90
   2   6 -12  187.88    3.60
  -2  -6 -12  184.28    3.90
   2  -6  12  184.48    3.50
  -2  -6 -12  186.38    3.80
  -2   6 -12  175.58    3.70
   2  -6 -12  174.98    3.90
  -2   6 -12  184.88    4.00
  -2  -6  12  174.88    3.80
  -2   6 -12  183.08    3.90
  -3   6  12  238.68    4.90
  -3  -6 -12  241.18    4.80
   3   6 -12  245.78    5.10
  -3   6  12  250.37    4.90
  -3  -6 -12  242.58    5.00
  -3   6 -12  250.37    4.90
  -3   6 -12  259.07    5.20
  -3  -6  12  249.48    5.00
   3  -6 -12  250.57    5.10
  -3   6 -12  247.38    4.90
   4   6 -12   45.40    1.70
  -4  -6 -12   43.00    1.60
  -4   6  12   43.60    1.60
  -4   6  12   45.10    1.50
  -4  -6 -12   43.40    1.30
  -4  -6  12   45.60    1.30
  -4   6 -12   48.40    1.90
   4  -6 -12   46.90    1.70
  -4  -6  12   42.70    1.80
  -4   6 -12   46.50    1.60
  -5  -6 -12   52.89    1.70
   5   6 -12   54.39    1.90
  -5   6  12   51.89    1.80
  -5   6  12   48.80    1.70
  -5   6 -12   50.69    2.10
  -5  -6  12   57.99    2.10
   5  -6 -12   55.69    1.90
  -5   6 -12   54.19    1.90
  -6   6  12   12.70    1.10
  -6   6  12   10.80    1.20
  -6   6 -12   11.80    1.20
  -6   6 -12   10.50    1.10
  -6  -6  12   11.20    1.20
  -7   6  12   19.70    1.50
  -7  -6  12   19.30    1.60
  -7   6 -12   17.60    1.80
  -7   6 -12   17.20    1.40
  -8   6  12    3.30    1.10
  -8   6 -12    3.70    1.10
  -8  -6  12    3.60    1.20
  -9   6  12   12.20    1.50
  -9   6 -12   11.80    1.50
  -9  -6  12   10.80    1.50
 -10   6  12   -0.40    1.20
 -10   6 -12    2.00    1.20
 -11   6 -12    0.60    1.20
   0   7 -12    3.30    0.50
   0   7 -12    2.40    0.60
   0  -7  12    2.60    0.60
   0   7 -12    3.20    0.60
   0  -7 -12    2.10    0.60
   1  -7  12   40.60    1.30
   1   7 -12   44.70    1.30
   1   7 -12   40.10    1.60
  -1  -7 -12   39.70    1.60
   1   7 -12   41.10    1.40
  -1   7 -12   39.60    1.30
  -1   7 -12   39.30    1.60
   1  -7 -12   38.40    1.60
  -1  -7  12   38.40    1.40
  -1   7 -12   42.50    1.60
  -2   7  12   66.29    1.80
   2   7 -12   64.29    2.10
  -2  -7 -12   69.29    2.00
   2   7 -12   67.39    1.70
  -2  -7 -12   65.29    1.90
  -2   7 -12   65.69    2.10
   2  -7 -12   63.49    2.10
  -2  -7  12   65.69    2.00
  -2   7 -12   64.19    1.80
  -2   7 -12   69.29    2.00
  -3  -7 -12   13.10    1.00
  -3   7  12   12.80    1.10
  -3  -7 -12   13.60    1.10
   3   7 -12   15.20    1.20
   3  -7 -12   12.40    1.30
  -3  -7  12   17.30    1.10
  -3  -7  12   14.60    1.10
  -3   7 -12   15.30    1.40
  -3   7 -12   13.70    1.10
  -4   7  12    3.60    0.80
  -4  -7 -12    1.70    0.50
   4   7 -12    2.60    0.70
  -4  -7 -12    2.50    0.60
  -4   7  12    2.40    0.70
  -4   7 -12    1.60    0.80
  -4  -7  12    1.60    0.50
   4  -7 -12    1.50    0.70
  -4   7 -12    2.10    0.90
  -4  -7  12    1.50    0.90
   5   7 -12   67.29    2.20
  -5   7  12   68.59    2.10
  -5   7  12   70.49    2.20
  -5   7 -12   69.29    2.40
  -5  -7  12   71.79    2.30
  -5   7 -12   71.39    2.20
   5  -7 -12   71.79    2.30
  -6   7  12   25.80    1.70
  -6  -7  12   32.80    1.90
  -6   7 -12   28.60    1.90
  -6   7 -12   28.60    1.70
  -7   7  12  159.68    4.00
  -7   7 -12  161.58    4.00
  -7  -7  12  162.68    4.10
  -8   7  12   18.80    1.60
  -8  -7  12   18.70    1.70
  -8   7 -12   21.60    1.80
  -9   7  12   13.30    1.60
  -9   7 -12   11.60    1.50
  -9  -7  12    9.10    1.40
 -10   7  12   -2.20    1.30
 -10   7 -12   -0.60    1.20
   0  -8 -12  210.68    4.50
   0  -8  12  206.48    4.20
   0   8 -12  208.38    4.50
   0   8 -12  208.18    4.30
   0   8 -12  208.18    4.10
   1   8 -12   16.40    0.90
   1   8 -12   18.90    1.10
   1   8 -12   16.80    1.30
  -1  -8 -12   15.00    1.30
   1  -8  12   17.60    1.00
   1  -8 -12   17.60    1.40
  -1  -8  12   16.60    1.20
  -1   8 -12   16.80    1.30
  -1   8 -12   18.10    1.00
  -1   8 -12   17.20    1.30
   2   8 -12   79.89    2.40
  -2  -8 -12   78.59    2.20
   2   8 -12   76.79    1.80
  -2   8  12   77.39    2.00
   2   8 -12   78.39    2.00
  -2  -8 -12   75.09    2.20
  -2   8 -12   73.79    2.20
  -2   8 -12   75.69    2.30
  -2   8 -12   75.09    2.00
   2  -8 -12   78.69    2.40
  -2  -8  12   70.99    2.10
  -3  -8 -12   16.10    1.10
   3   8 -12   15.10    1.30
  -3  -8 -12   15.90    1.20
  -3   8  12   15.40    1.10
   3  -8 -12   14.90    1.40
  -3   8 -12   14.20    1.40
  -3   8 -12   15.40    1.20
  -3  -8  12   15.10    1.20
  -3  -8  12   16.60    1.20
   4   8 -12   32.40    1.70
  -4  -8 -12   31.30    1.40
  -4   8  12   31.30    1.40
  -4  -8 -12   33.70    1.40
  -4   8  12   30.20    1.50
   4  -8 -12   30.60    1.70
  -4  -8  12   31.00    1.70
  -4   8 -12   31.20    1.60
  -4  -8  12   31.00    1.30
  -4   8 -12   31.20    1.80
   5   8 -12    6.10    0.90
  -5   8  12    5.60    0.80
  -5   8  12    6.20    0.90
  -5   8 -12    7.40    1.10
  -5  -8  12    7.40    1.20
   5  -8 -12    5.70    0.90
  -5   8 -12    6.30    1.00
  -6   8  12   38.90    1.90
  -6  -8  12   34.20    2.00
  -6   8 -12   33.10    1.80
  -7   8  12    1.80    1.00
  -7   8 -12   -0.10    1.00
  -7  -8  12   -0.50    1.10
  -8   8  12    8.80    1.40
  -8   8 -12   10.70    1.40
  -8  -8  12    7.80    1.40
  -9   8  12    4.40    1.40
  -9  -8  12    7.10    1.40
  -9   8 -12    6.00    1.50
 -10   8  12    9.00    1.60
 -10   8 -12   10.00    1.70
   0  -9 -12   90.79    2.60
   0   9 -12   88.29    2.60
   0   9 -12   88.19    2.40
   0   9 -12   89.99    2.20
   0  -9  12   89.09    2.30
   1   9 -12  538.85   10.30
  -1  -9 -12  544.25   10.30
   1  -9  12  547.25    9.80
   1   9 -12  549.35    9.80
   1   9 -12  542.65   10.00
  -1   9 -12  552.94   10.20
  -1   9 -12  555.24   10.30
   1  -9 -12  558.74   10.40
  -1   9 -12  541.95    9.90
  -1  -9  12  546.65   10.00
  -2   9  12   76.99    2.00
  -2  -9 -12   74.89    2.20
   2   9 -12   75.09    2.40
   2  -9 -12   74.69    2.40
  -2  -9  12   73.29    2.30
  -2  -9  12   71.69    2.20
  -2   9 -12   72.89    2.10
  -2   9 -12   71.39    2.40
   3   9 -12   46.50    2.00
  -3  -9 -12   44.80    1.70
  -3  -9 -12   44.50    1.70
  -3   9  12   45.40    1.70
  -3  -9  12   49.00    1.70
  -3  -9  12   44.00    1.80
  -3   9 -12   48.00    2.10
   3  -9 -12   48.90    2.00
  -3   9 -12   50.09    1.70
  -4   9  12   98.89    2.60
  -4   9  12   98.59    2.70
   4   9 -12   98.09    2.90
  -4   9 -12   98.39    3.00
  -4  -9  12   96.79    2.90
  -4   9 -12   95.29    2.70
   4  -9 -12  100.09    2.90
   5   9 -12   72.59    2.50
  -5   9  12   69.59    2.20
  -5   9  12   70.99    2.40
   5  -9 -12   72.39    2.50
  -5  -9  12   71.89    2.60
  -5   9 -12   74.39    2.40
  -5   9 -12   73.79    2.70
  -6   9  12   14.40    1.40
  -6  -9  12   14.40    1.50
  -6   9 -12   12.20    1.30
  -7   9  12   38.70    2.10
  -7  -9  12   37.60    2.30
  -7   9 -12   35.30    2.10
  -8   9  12    0.40    1.20
  -8   9 -12    1.30    1.10
  -8  -9  12    1.20    1.20
  -9   9  12    2.60    1.40
  -9   9 -12    0.50    1.40
  -9  -9  12    0.50    1.20
 -10   9  12    5.30    1.60
 -10   9 -12    3.40    1.50
   0  10 -12    0.40    0.70
   0  10 -12    2.10    0.60
   0  10 -12    0.20    0.70
   0 -10  12    0.00    0.70
   0 -10 -12   -0.30    0.70
   1 -10  12    1.80    0.80
  -1 -10 -12    2.50    0.80
   1  10 -12    2.10    0.80
   1  10 -12    2.00    0.70
  -1 -10  12    1.60    0.70
  -1  10 -12    2.00    0.70
   1 -10 -12    2.30    0.80
  -1  10 -12    1.90    0.70
  -1 -10  12    1.50    0.80
  -1  10 -12    3.20    0.90
  -2 -10 -12   57.19    2.10
  -2  10  12   61.09    1.90
   2  10 -12   59.59    2.30
  -2 -10  12   62.19    2.20
  -2  10 -12   57.29    2.20
  -2  10 -12   59.09    1.90
   2 -10 -12   57.99    2.30
  -2 -10  12   57.89    2.10
  -3 -10 -12   11.60    1.20
   3  10 -12   12.10    1.20
  -3  10  12    9.90    1.00
  -3 -10 -12   12.00    1.10
   3 -10 -12   10.40    1.10
  -3  10 -12   11.10    1.10
  -3  10 -12   10.80    1.20
  -3 -10  12   10.50    0.90
  -3 -10  12   10.80    1.20
   4  10 -12   56.79    2.30
  -4  10  12   57.09    2.00
  -4  10  12   54.19    2.00
  -4  10 -12   53.59    2.00
  -4 -10  12   57.59    2.30
  -4  10 -12   52.99    2.40
   4 -10 -12   51.49    2.30
   5  10 -12    2.30    1.00
  -5  10  12    3.30    1.00
  -5 -10  12    0.70    0.90
  -5  10 -12    2.60    1.00
   5 -10 -12    1.40    0.90
  -6  10  12   39.70    2.00
  -6  10 -12   40.80    2.10
  -6 -10  12   38.80    2.30
  -7  10  12    4.70    1.20
  -7 -10  12    5.10    1.30
  -7  10 -12    3.40    1.10
  -8  10  12    8.00    1.50
  -8  10 -12    7.00    1.40
  -8 -10  12    6.00    1.40
  -9  10  12    1.30    1.50
  -9  10 -12    0.90    1.40
   0 -11  12  195.58    4.60
   0  11 -12  203.38    4.30
   0  11 -12  198.98    4.40
   0 -11 -12  202.08    4.70
   0 -11  12  200.88    4.30
   0  11 -12  189.28    4.60
   1  11 -12    2.60    0.90
  -1 -11 -12    3.00    0.90
  -1  11 -12    2.70    0.90
  -1 -11  12    2.40    0.90
  -1  11 -12    2.90    0.70
  -1 -11  12    3.40    0.90
   1 -11 -12    2.50    0.90
  -2 -11 -12   67.19    2.30
   2  11 -12   63.69    2.50
  -2 -11  12   64.59    2.30
   2 -11 -12   64.89    2.50
  -2  11 -12   62.59    2.00
  -2  11 -12   62.09    2.40
  -2 -11  12   62.79    2.30
  -3  11  12   19.10    1.40
  -3 -11 -12   19.70    1.40
   3  11 -12   18.10    1.70
  -3 -11  12   20.40    1.40
   3 -11 -12   22.50    1.80
  -3  11 -12   19.40    1.40
  -3 -11  12   18.20    1.60
  -3  11 -12   16.00    1.40
  -4  11  12   10.00    1.10
   4  11 -12    7.70    1.10
  -4  11  12    8.80    1.00
   4 -11 -12    7.60    1.10
  -4  11 -12    7.50    1.10
  -4 -11  12    5.70    1.20
  -5  11  12   13.90    1.30
   5 -11 -12   16.70    1.40
  -5 -11  12   15.30    1.60
  -5  11 -12   15.40    1.40
  -6  11  12    3.60    1.20
  -6 -11  12    5.60    1.40
  -6  11 -12    4.90    1.20
  -7  11  12    0.40    1.20
  -7 -11  12   -0.20    1.20
  -7  11 -12    0.00    1.10
  -8  11  12    2.00    1.40
  -8 -11  12    0.60    1.30
  -8  11 -12   -1.00    1.40
  -9  11  12    8.90    1.70
  -9  11 -12    8.80    1.70
   0 -12  12   40.00    2.10
   0 -12 -12   39.30    2.10
   0 -12  12   37.80    1.70
  -1 -12 -12   34.80    2.00
   1 -12  12   38.50    2.10
   1 -12 -12   35.90    2.10
  -1 -12  12   35.90    1.80
  -1 -12  12   38.10    2.00
  -1  12 -12   40.20    1.60
   2 -12  12   35.30    2.00
   2  12 -12   33.50    2.00
  -2 -12 -12   36.20    1.90
  -2  12 -12   32.90    1.60
  -2  12 -12   35.30    2.00
  -2 -12  12   33.20    1.90
   2 -12 -12   34.30    2.10
  -2 -12  12   33.40    1.90
   3 -12  12   30.10    2.00
  -3  12  12   26.10    1.60
  -3 -12 -12   28.80    1.60
   3  12 -12   24.00    1.90
   3 -12 -12   29.50    2.00
  -3 -12  12   29.70    1.90
  -3  12 -12   30.80    1.70
  -3 -12  12   29.00    1.70
   4  12 -12   35.90    2.10
   4 -12  12   35.50    3.20
  -4  12  12   37.70    1.80
  -4  12 -12   36.70    1.90
  -4 -12  12   36.60    2.20
  -5  12  12    5.80    1.10
  -5  12 -12    5.30    1.10
  -5 -12  12    4.80    1.30
  -6  12  12   17.40    1.60
  -6  12 -12   14.70    1.50
  -6 -12  12   15.90    1.70
  -7  12  12    4.80    1.30
  -7 -12  12    3.30    1.40
  -7  12 -12    5.90    1.40
  -8  12  12    1.60    1.40
  -8  12 -12   -0.70    1.50
   0 -13 -12    1.50    0.90
   0 -13  12    1.40    0.90
  -1 -13 -12   20.80    1.80
  -1 -13  12   19.60    1.60
  -1 -13  12   18.20    1.70
   1 -13 -12   18.60    2.40
  -2 -13 -12   46.90    2.10
  -2  13 -12   45.30    1.80
  -2 -13  12   46.40    2.10
  -2 -13  12   45.40    2.10
  -3 -13 -12   31.20    2.00
  -3  13  12   31.10    1.80
  -3  13 -12   30.40    1.70
  -3 -13  12   28.00    2.00
  -3 -13  12   30.10    2.30
  -4  13  12    6.30    1.10
  -4  13 -12    6.30    1.10
  -4 -13  12    6.40    1.30
  -5  13  12   35.80    2.10
  -5  13 -12   35.10    2.10
  -5 -13  12   34.40    2.30
  -6  13  12    6.20    1.30
  -6 -13  12    6.10    1.50
  -6  13 -12    7.30    1.40
  -7  13  12   13.20    1.70
  -7  13 -12   16.30    1.80
  -7 -13  12   13.80    1.80
  -8  13  12   10.90    1.70
  -8  13 -12   10.20    1.80
  -2 -14  12    2.20    1.10
  -3 -14  12    1.40    1.10
  -3  14 -12    1.00    1.00
  -4  14  12   36.30    2.00
  -4  14 -12   39.80    2.10
  -4 -14  12   37.00    2.30
  -5  14  12    1.80    1.10
  -5 -14  12   -0.40    1.20
  -5  14 -12    1.70    1.20
  -6  14  12   -0.80    1.20
  -6 -14  12    2.80    1.40
  -6  14 -12    2.20    1.40
  -7  14  12    1.40    1.40
  -7  14 -12    1.10    1.50
  -4  15 -12    0.40    1.00
  -5  15  12    3.50    1.70
  -5  15 -12    1.80    1.30
  -6  15  12   -0.30    1.20
  -6  15 -12    0.60    1.40
  -7  15  12    0.50    1.40
  -7  15 -12   -0.70    1.40
  -5  16 -12    7.40    1.50
  -6  16 -12   14.30    1.80
   1   0 -13    0.90    0.40
   1   0  13    1.20    0.40
   1   0 -13    0.90    0.40
  -1   0 -13    1.10    0.50
  -1   0  13    1.70    0.50
  -1   0 -13    1.90    0.50
  -2   0  13    1.30    0.50
  -2   0 -13    0.90    0.40
   2   0 -13    1.40    0.50
   2   0 -13    2.00    0.50
   2   0  13    1.50    0.40
  -2   0 -13    1.40    0.50
  -3   0 -13   39.90    1.50
  -3   0  13   40.50    1.40
  -3   0 -13   41.40    1.30
  -3   0 -13   40.00    1.20
   3   0 -13   42.60    1.30
   3   0 -13   38.60    1.40
   4   0 -13   49.00    1.60
  -4   0 -13   50.49    1.30
  -4   0 -13   48.80    1.50
  -4   0  13   49.40    1.60
   4   0 -13   50.29    1.40
  -4   0 -13   49.80    1.70
   5   0 -13    0.30    0.50
  -5   0 -13   -0.60    0.50
  -5   0 -13   -0.30    0.60
  -5   0  13   -0.20    0.60
  -6   0  13    1.80    0.70
  -6   0 -13    4.10    0.70
  -6   0 -13    2.00    0.70
  -7   0 -13   10.10    1.10
  -7   0  13   11.20    1.10
  -7   0 -13    8.70    0.90
  -8   0  13   23.90    1.60
  -8   0 -13   23.10    1.50
   0  -1 -13  476.35    8.80
   0   1 -13  486.85    8.70
   0   1 -13  483.95    8.80
   0  -1 -13  484.15    8.80
   0  -1  13  485.55    8.60
   0   1  13  488.05    8.60
  -1  -1 -13  323.77    6.20
   1   1 -13  323.17    6.10
   1  -1  13  321.47    5.90
  -1  -1 -13  335.47    6.10
   1   1 -13  318.67    6.20
  -1   1  13  331.17    6.10
   1  -1 -13  318.27    6.20
  -1  -1  13  336.67    6.10
   1  -1 -13  332.07    6.10
  -1   1 -13  330.27    6.20
  -1   1 -13  338.37    6.20
  -2   1  13   24.00    1.10
  -2  -1 -13   23.50    1.00
   2  -1  13   23.10    0.80
   2   1 -13   26.50    1.00
   2   1 -13   25.80    1.10
  -2  -1 -13   23.70    1.20
   2  -1 -13   23.20    1.10
   2  -1 -13   23.30    1.10
  -2   1 -13   22.80    1.10
  -2  -1  13   23.20    1.00
  -2   1 -13   23.00    1.00
  -3   1  13  532.35    9.50
  -3  -1 -13  528.45    9.60
   3   1 -13  519.65    9.30
  -3  -1 -13  511.55    9.30
   3  -1  13  516.25    9.10
   3   1 -13  517.05    9.50
  -3  -1 -13  529.45    9.30
  -3   1 -13  510.25    9.30
  -3  -1  13  529.95    9.50
  -3   1 -13  527.85    9.30
   3  -1 -13  521.95    9.50
  -3   1 -13  528.35    9.60
   3  -1 -13  533.95    9.40
  -4  -1 -13  269.57    4.80
  -4   1  13  260.67    5.20
   4   1 -13  258.47    4.90
  -4  -1 -13  259.47    5.20
  -4  -1 -13  260.77    5.00
   4   1 -13  263.77    5.10
  -4   1 -13  260.47    5.00
  -4   1 -13  264.67    5.30
  -4  -1  13  261.07    5.20
   4  -1 -13  253.97    5.10
  -4   1 -13  266.37    4.80
  -5   1  13  177.88    3.80
  -5  -1 -13  182.08    3.90
   5   1 -13  177.68    3.70
  -5  -1 -13  177.78    3.60
  -5   1 -13  172.58    3.70
  -5   1 -13  179.28    4.00
  -5  -1  13  176.78    3.90
   5  -1 -13  177.88    3.80
  -6  -1 -13   14.40    1.00
  -6   1  13   15.20    1.20
  -6  -1 -13   15.70    1.30
  -6  -1  13   13.10    1.10
  -6   1 -13   13.40    1.10
  -6   1 -13   14.10    1.10
  -7  -1 -13   94.39    2.40
  -7   1  13   89.89    2.60
  -7  -1  13   93.49    2.70
  -7   1 -13   92.69    2.70
  -7   1 -13   93.39    2.50
  -8   1  13   11.60    1.10
  -8   1 -13   11.50    1.10
  -8  -1  13   11.20    1.20
  -9   1 -13   56.19    2.20
   0   2 -13  207.98    4.10
   0  -2  13  204.98    3.90
   0  -2 -13  204.78    4.10
   0   2 -13  201.58    4.00
   0  -2 -13  204.78    4.10
  -1  -2 -13  116.79    2.60
   1   2 -13  120.39    2.70
  -1  -2 -13  115.89    2.60
  -1   2  13  117.49    2.50
   1  -2  13  114.69    2.40
   1   2 -13  116.49    2.50
   1  -2 -13  119.79    2.60
  -1  -2  13  118.99    2.50
  -1   2 -13  113.99    2.60
   1  -2 -13  118.49    2.70
  -1   2 -13  117.39    2.60
   2   2 -13  148.39    3.00
   2   2 -13  148.49    3.20
   2  -2  13  150.48    2.90
  -2  -2 -13  149.49    3.20
  -2   2  13  152.98    3.10
  -2  -2 -13  150.98    3.10
  -2  -2  13  142.59    3.10
   2  -2 -13  139.89    3.20
  -2   2 -13  142.49    3.10
  -2   2 -13  141.59    3.00
  -2   2 -13  145.29    3.20
   3  -2  13   13.70    0.70
  -3   2  13   11.20    1.00
   3   2 -13   11.80    1.00
   3   2 -13   12.20    0.80
  -3  -2 -13   12.80    0.80
  -3  -2 -13   11.60    0.80
  -3  -2 -13   12.60    1.00
  -3   2 -13   13.60    0.90
  -3   2 -13   14.20    1.10
  -3  -2  13   12.30    1.10
   3  -2 -13   12.80    1.00
  -3   2 -13   11.60    0.90
  -4  -2 -13   51.09    1.70
  -4  -2 -13   51.89    1.30
  -4   2  13   50.79    1.70
  -4  -2 -13   52.59    1.40
   4   2 -13   52.09    1.60
   4   2 -13   50.19    1.30
  -4   2 -13   52.09    1.60
  -4   2 -13   54.19    1.80
   4  -2 -13   50.19    1.60
  -4   2 -13   51.59    1.30
  -4  -2  13   48.00    1.70
   5   2 -13    2.40    0.60
  -5  -2 -13    2.90    0.70
  -5   2  13    2.40    0.70
  -5   2  13    1.30    0.70
  -5  -2 -13    4.40    0.60
   5  -2 -13    2.20    0.60
  -5   2 -13    1.90    0.60
  -5   2 -13    2.70    0.70
  -5  -2  13    3.50    0.80
  -6   2  13   25.30    1.40
  -6  -2 -13   25.30    1.10
  -6   2  13   22.70    1.40
  -6  -2 -13   23.70    1.30
  -6   2 -13   22.80    1.50
  -6   2 -13   25.10    1.30
  -6  -2  13   23.80    1.50
  -7   2  13    8.00    1.00
  -7   2  13    8.10    1.10
  -7   2 -13    6.90    0.90
  -7   2 -13    8.80    1.00
  -7  -2  13    8.00    1.10
  -8   2  13   18.70    1.50
  -8  -2  13   19.00    1.70
  -8   2 -13   19.40    1.40
  -9   2 -13   14.00    1.30
  -9  -2  13   13.70    2.30
   0  -3  13    3.60    0.50
   0  -3 -13    2.10    0.60
   0   3 -13    2.10    0.50
   0   3 -13    2.90    0.60
   0  -3 -13    1.90    0.50
   1   3 -13  297.07    5.60
  -1  -3 -13  288.37    5.50
  -1  -3 -13  295.67    5.60
   1   3 -13  295.27    5.40
   1  -3  13  289.87    5.30
   1  -3 -13  274.17    5.50
  -1   3 -13  286.57    5.50
  -1  -3  13  280.27    5.40
  -1   3 -13  284.87    5.50
  -2  -3 -13  153.58    3.20
   2   3 -13  147.29    3.30
  -2  -3 -13  148.59    3.30
   2  -3  13  151.18    2.90
   2   3 -13  150.78    3.10
  -2   3  13  150.88    3.20
  -2   3 -13  148.49    3.10
  -2  -3  13  152.08    3.20
  -2   3 -13  157.18    3.40
  -2   3 -13  161.78    3.30
   2  -3 -13  150.48    3.30
  -3   3  13 1147.09   19.90
  -3  -3 -13 1134.59   19.70
   3   3 -13 1149.19   19.60
   3   3 -13 1141.49   19.90
  -3  -3 -13 1154.28   19.90
  -3   3 -13 1141.79   20.00
  -3   3 -13 1133.99   19.80
   3  -3 -13 1140.89   19.90
  -3  -3  13 1142.49   19.90
  -3   3 -13 1130.09   19.80
   4   3 -13   25.60    1.20
  -4  -3 -13   25.70    1.30
  -4  -3 -13   27.70    0.90
  -4   3  13   27.70    1.30
  -4   3  13   28.10    1.30
  -4  -3 -13   25.80    1.00
  -4  -3  13   27.60    1.30
  -4   3 -13   27.00    1.40
   4  -3 -13   26.40    1.30
  -4   3 -13   27.60    1.00
  -4   3 -13   25.90    1.20
   5   3 -13   67.89    2.00
  -5  -3 -13   69.79    2.10
  -5  -3 -13   67.19    1.70
  -5   3  13   67.39    2.00
  -5   3  13   67.29    2.00
  -5   3 -13   69.99    2.20
   5  -3 -13   68.09    2.00
  -5  -3  13   72.29    2.20
  -5   3 -13   70.89    2.00
  -6   3  13   26.40    1.40
  -6  -3 -13   25.40    1.30
  -6   3  13   25.20    1.50
  -6  -3  13   25.40    1.60
  -6   3 -13   24.70    1.50
  -6   3 -13   23.90    1.40
  -7   3  13   13.30    1.20
  -7   3  13   14.50    1.30
  -7  -3  13   11.30    1.20
  -7   3 -13   10.90    1.20
  -7   3 -13   11.20    1.10
  -8   3  13   32.70    1.90
  -8  -3  13   29.40    1.90
  -8   3 -13   31.80    1.80
  -9   3  13   21.80    1.80
  -9   3 -13   20.20    1.70
  -9  -3  13   20.00    1.60
 -10   3 -13   -0.40    1.00
   0  -4  13   31.80    1.10
   0   4 -13   31.10    1.30
   0   4 -13   31.00    1.30
   0  -4 -13   32.00    1.30
  -1  -4 -13  216.68    4.30
  -1  -4 -13  215.38    4.30
   1  -4  13  217.48    4.00
   1   4 -13  213.28    4.30
   1   4 -13  212.88    4.20
  -1   4 -13  207.28    4.30
  -1  -4  13  212.38    4.20
  -1   4 -13  203.28    4.30
   1  -4 -13  209.78    4.30
  -2  -4 -13  107.59    2.50
  -2  -4 -13  105.69    2.60
   2   4 -13  106.59    2.60
   2  -4  13  106.79    2.20
  -2   4  13  108.59    2.50
   2   4 -13  109.39    2.40
  -2  -4  13  106.89    2.60
  -2   4 -13  110.79    2.50
  -2   4 -13  112.49    2.70
   2  -4 -13  111.49    2.60
  -2   4 -13  107.79    2.60
  -3  -4 -13   28.60    1.10
   3   4 -13   29.50    1.30
  -3  -4 -13   28.10    1.30
  -3   4  13   27.00    1.20
   3   4 -13   28.50    1.00
  -3   4 -13   28.80    1.20
  -3   4 -13   25.60    1.40
   3  -4 -13   25.50    1.30
  -3   4 -13   27.00    1.20
  -3  -4  13   26.00    1.30
  -4   4  13   65.39    1.90
  -4  -4 -13   66.59    2.00
  -4  -4 -13   65.39    1.60
   4   4 -13   63.29    1.90
  -4  -4 -13   66.19    1.70
  -4   4  13   66.29    1.90
  -4  -4  13   65.89    2.10
  -4   4 -13   64.09    1.90
  -4   4 -13   66.99    1.70
   4  -4 -13   66.09    2.00
  -4   4 -13   64.89    2.10
  -5   4  13    8.50    0.90
  -5  -4 -13   10.40    0.90
   5   4 -13    9.50    0.80
  -5   4  13    9.20    0.90
  -5  -4  13   10.70    1.10
  -5   4 -13    9.50    1.00
  -5   4 -13   10.80    1.10
   5  -4 -13    8.60    0.80
  -6   4  13    4.00    0.80
  -6   4  13    4.40    0.90
  -6   4 -13    4.30    0.90
  -6  -4  13    3.70    0.90
  -6   4 -13    6.00    1.00
  -7   4  13    0.70    0.90
  -7   4  13    0.60    0.70
  -7   4 -13    0.20    0.80
  -7  -4  13    1.40    0.90
  -7   4 -13    0.00    0.90
  -8   4  13   14.70    1.40
  -8  -4  13   21.70    1.90
  -8   4 -13   18.80    1.60
  -9   4  13    6.40    1.30
  -9   4 -13    8.60    1.30
  -9  -4  13    8.60    1.30
 -10   4 -13    9.10    1.30
 -11   4 -13    0.40    1.20
   0  -5 -13  140.49    3.10
   0   5 -13  135.19    3.00
   0  -5  13  137.09    2.90
   0   5 -13  135.79    3.10
  -1  -5 -13   14.10    1.10
   1   5 -13   14.80    0.90
   1  -5  13   14.80    0.80
  -1  -5 -13   14.10    1.00
   1   5 -13   10.90    1.00
  -1   5 -13   13.50    1.10
   1  -5 -13   12.80    1.10
  -1   5 -13   15.00    0.90
  -1   5 -13   13.80    1.10
  -1  -5  13   12.40    1.00
   2   5 -13  179.48    3.90
  -2  -5 -13  178.18    3.90
   2   5 -13  180.98    3.60
  -2  -5 -13  180.68    3.80
   2  -5  13  177.68    3.40
  -2   5 -13  182.68    3.70
  -2  -5  13  185.88    3.80
   2  -5 -13  182.58    3.90
  -2   5 -13  185.68    3.80
  -2   5 -13  183.88    4.00
  -3   5  13    0.40    0.60
   3   5 -13    0.20    0.40
  -3  -5 -13    0.10    0.50
   3   5 -13    0.60    0.60
  -3   5  13    0.10    0.60
  -3  -5 -13    0.50    0.60
  -3   5 -13   -0.10    0.50
  -3   5 -13    0.60    0.50
   3  -5 -13    0.80    0.60
  -3  -5  13    0.50    0.70
  -3   5 -13   -0.10    0.70
  -4   5  13  118.69    2.90
  -4   5  13  123.19    2.90
   4   5 -13  125.49    3.00
  -4  -5 -13  121.09    2.60
  -4  -5 -13  119.39    2.90
  -4   5 -13  115.79    2.80
   4  -5 -13  123.09    3.00
  -4  -5  13  123.39    3.00
  -4  -5  13  118.49    2.60
  -4   5 -13  122.79    3.10
  -5   5  13   77.89    2.20
  -5  -5 -13   78.19    2.20
   5   5 -13   73.39    2.20
  -5   5  13   73.29    2.20
  -5   5 -13   76.39    2.30
   5  -5 -13   78.39    2.30
  -5  -5  13   77.59    2.40
  -5   5 -13   73.89    2.50
  -6   5  13   14.90    1.20
  -6   5  13   15.90    1.20
  -6   5 -13   12.30    1.20
  -6  -5  13   12.90    1.30
  -6   5 -13   12.50    1.10
  -7   5  13   51.79    2.20
  -7   5 -13   59.29    2.40
  -7  -5  13   57.09    2.30
  -7   5 -13   55.79    2.20
  -8   5  13   12.20    1.30
  -8  -5  13   11.60    1.40
  -8   5 -13   12.20    1.40
  -9   5  13   38.60    2.20
  -9  -5  13   40.90    2.40
  -9   5 -13   35.30    2.10
 -10   5  13    4.80    1.40
 -10   5 -13    6.10    1.30
 -11   5 -13    4.10    1.30
   0   6 -13   37.50    1.60
   0  -6 -13   35.10    1.50
   0   6 -13   36.00    1.20
   0  -6  13   37.30    1.30
   0   6 -13   33.90    1.40
   1  -6  13   35.10    1.20
   1   6 -13   35.60    1.30
  -1  -6 -13   35.00    1.50
   1   6 -13   35.20    1.50
   1  -6 -13   31.80    1.50
  -1  -6  13   31.50    1.30
  -1   6 -13   32.80    1.50
  -1   6 -13   35.50    1.50
  -1   6 -13   35.10    1.20
  -2  -6 -13  123.99    2.90
   2  -6  13  128.89    2.70
  -2  -6 -13  121.49    2.90
   2   6 -13  120.99    3.00
   2   6 -13  121.49    2.60
   2  -6 -13  122.69    3.00
  -2   6 -13  118.69    3.00
  -2   6 -13  123.19    2.90
  -2  -6  13  120.49    2.90
  -2   6 -13  120.89    2.80
  -3  -6 -13   82.59    2.20
  -3   6  13   82.79    2.20
   3   6 -13   84.79    2.40
  -3  -6 -13   84.09    2.30
  -3   6  13   79.99    2.20
  -3   6 -13   87.79    2.20
  -3   6 -13   89.09    2.30
  -3   6 -13   87.79    2.50
  -3  -6  13   89.19    2.40
   3  -6 -13   86.39    2.40
  -4   6  13   20.00    1.20
  -4  -6 -13   17.60    0.90
  -4   6  13   19.40    1.20
   4   6 -13   20.10    1.30
  -4  -6 -13   18.90    1.20
  -4  -6  13   17.40    0.90
  -4  -6  13   16.40    1.40
   4  -6 -13   17.60    1.30
  -4   6 -13   18.50    1.30
  -4   6 -13   16.10    1.40
   5   6 -13   21.10    1.40
  -5   6  13   19.10    1.40
  -5  -6 -13   23.40    1.30
  -5   6  13   21.20    1.30
   5  -6 -13   21.10    1.40
  -5   6 -13   20.90    1.60
  -5  -6  13   21.70    1.60
  -5   6 -13   20.80    1.40
  -6   6  13    1.60    0.70
  -6   6  13    0.00    0.90
  -6   6 -13    0.40    0.80
  -6  -6  13    0.40    0.90
  -6   6 -13    1.20    0.90
  -7   6  13   47.90    2.10
  -7   6 -13   42.60    2.00
  -7  -6  13   44.20    2.20
  -8   6  13   24.80    1.90
  -8  -6  13   21.80    1.70
  -8   6 -13   20.90    1.60
  -9   6  13    2.50    1.20
  -9   6 -13    2.30    1.20
  -9  -6  13    0.10    1.10
 -10   6  13    6.70    1.50
 -10   6 -13    8.70    1.50
   0   7 -13   -0.50    0.60
   0   7 -13    0.70    0.50
   0  -7 -13    0.40    0.60
   0   7 -13   -0.10    0.50
   0  -7  13    2.20    0.60
   1   7 -13  119.59    2.70
   1   7 -13  116.49    3.00
   1   7 -13  120.59    2.60
  -1  -7 -13  118.39    2.90
   1  -7  13  118.59    2.60
  -1   7 -13  115.59    2.70
  -1   7 -13  119.19    2.90
   1  -7 -13  118.39    3.00
  -1  -7  13  115.49    2.70
  -1   7 -13  119.59    3.00
  -2  -7 -13   40.80    1.60
   2   7 -13   42.00    1.70
  -2  -7 -13   39.20    1.60
   2   7 -13   41.30    1.40
  -2   7 -13   42.60    1.50
  -2   7 -13   41.60    1.60
   2  -7 -13   42.80    1.80
  -2  -7  13   41.50    1.60
  -2   7 -13   41.70    1.70
  -3   7  13   30.60    1.40
   3   7 -13   31.60    1.60
  -3  -7 -13   29.40    1.30
  -3   7  13   29.70    1.40
  -3  -7 -13   30.40    1.40
  -3  -7  13   27.60    1.50
   3  -7 -13   26.20    1.50
  -3   7 -13   29.30    1.60
  -3   7 -13   26.70    1.30
  -3   7 -13   28.40    1.30
  -4   7  13   48.40    1.80
  -4  -7 -13   47.00    1.50
  -4  -7 -13   48.20    1.70
  -4   7  13   45.60    1.70
   4   7 -13   46.10    1.90
   4  -7 -13   48.50    1.90
  -4  -7  13   47.60    1.90
  -4   7 -13   45.30    1.80
  -4   7 -13   47.70    2.00
  -4  -7  13   46.10    1.50
  -5   7  13   70.09    2.10
   5   7 -13   66.39    2.20
  -5   7  13   71.99    2.30
  -5   7 -13   72.99    2.60
   5  -7 -13   70.09    2.30
  -5   7 -13   67.59    2.20
  -5  -7  13   70.69    2.40
  -6   7  13    6.20    1.10
  -6   7  13    6.40    1.10
  -6   7 -13    5.00    1.10
  -6  -7  13    6.30    1.10
  -6   7 -13    5.50    1.00
  -7   7  13    8.70    1.20
  -7   7 -13   13.30    1.40
  -7  -7  13   12.10    1.40
  -8   7  13    8.10    1.30
  -8   7 -13    5.00    1.20
  -8  -7  13    8.30    1.40
  -9   7  13   15.10    1.60
  -9   7 -13   14.50    1.60
  -9  -7  13   16.00    1.70
 -10   7  13    0.00    1.30
 -10   7 -13    1.90    1.30
   0   8 -13  118.49    2.60
   0  -8 -13  118.19    3.00
   0   8 -13  117.09    2.80
   0   8 -13  113.99    3.00
   0  -8  13  115.29    2.70
   1   8 -13   31.50    1.40
   1   8 -13   34.40    1.20
  -1  -8 -13   33.40    1.60
   1  -8  13   35.50    1.30
   1   8 -13   32.10    1.70
  -1  -8  13   31.80    1.40
   1  -8 -13   34.40    1.70
  -1   8 -13   32.40    1.30
  -1   8 -13   33.00    1.60
  -1   8 -13   32.90    1.60
  -2  -8 -13  130.09    3.20
   2   8 -13  131.59    3.10
  -2  -8 -13  134.19    3.20
   2   8 -13  130.19    2.80
   2   8 -13  135.09    3.30
  -2   8 -13  130.69    3.20
   2  -8 -13  133.99    3.40
  -2   8 -13  131.19    3.00
  -2  -8  13  131.29    3.20
  -2   8 -13  134.09    3.30
  -3  -8 -13   10.60    1.00
   3   8 -13    9.30    1.00
  -3  -8 -13   10.10    0.90
  -3   8  13    8.40    0.90
  -3  -8  13    8.70    0.80
  -3   8 -13   10.00    0.90
   3  -8 -13    7.20    0.90
  -3   8 -13    7.90    1.00
  -3  -8  13    9.00    1.10
   4   8 -13   76.49    2.40
  -4   8  13   72.39    2.20
  -4   8  13   72.09    2.20
  -4  -8 -13   72.69    2.70
  -4  -8 -13   73.39    2.20
  -4  -8  13   72.09    2.40
  -4   8 -13   75.29    2.20
  -4   8 -13   77.89    2.60
   4  -8 -13   79.49    2.50
  -5   8  13   22.50    1.60
   5   8 -13   22.60    1.60
  -5   8  13   24.20    1.40
  -5  -8  13   22.70    1.80
  -5   8 -13   24.40    1.60
  -5   8 -13   23.10    1.80
   5  -8 -13   26.50    1.70
  -6   8  13    6.80    1.00
  -6   8 -13    5.30    1.10
  -6  -8  13    6.00    1.20
  -7   8  13    4.90    1.20
  -7  -8  13    4.80    1.20
  -7   8 -13    5.00    1.20
  -8   8  13    4.10    1.30
  -8   8 -13    6.10    1.30
  -8  -8  13    4.70    1.30
  -9   8  13    4.10    1.40
  -9  -8  13    2.60    1.20
  -9   8 -13    3.80    1.30
 -10   8  13    6.80    1.60
 -10   8 -13   10.30    1.60
   0   9 -13   20.40    1.10
   0  -9  13   20.00    1.30
   0  -9 -13   19.40    1.50
   0   9 -13   18.20    1.30
   0   9 -13   18.90    1.40
   1  -9  13   19.50    1.10
  -1  -9 -13   19.10    1.50
   1   9 -13   19.40    1.30
   1   9 -13   19.10    1.10
   1   9 -13   18.70    1.50
  -1   9 -13   20.00    1.50
  -1  -9  13   18.50    1.40
  -1   9 -13   20.90    1.20
   1  -9 -13   19.60    1.60
  -1   9 -13   19.60    1.40
   2   9 -13   70.79    2.40
  -2  -9 -13   70.79    2.30
  -2  -9 -13   70.59    2.20
   2  -9 -13   73.59    2.50
  -2  -9  13   74.69    2.30
  -2   9 -13   73.39    2.10
  -2   9 -13   71.99    2.40
  -2  -9  13   69.89    2.20
  -2   9 -13   72.19    2.30
  -3  -9 -13    9.30    0.90
  -3  -9 -13   10.40    1.00
   3   9 -13    7.60    1.00
  -3   9  13    9.00    1.00
  -3   9 -13    9.80    1.10
  -3   9 -13   10.30    1.00
   3  -9 -13    9.40    1.00
  -3  -9  13    9.80    0.90
  -3  -9  13   10.10    1.10
   4   9 -13   39.90    1.90
  -4   9  13   40.00    1.70
  -4   9  13   39.40    1.70
  -4   9 -13   43.20    1.80
  -4  -9  13   44.50    2.00
   4  -9 -13   42.50    2.00
  -4   9 -13   38.20    2.10
  -5   9  13   46.70    1.80
   5   9 -13   45.10    2.10
  -5   9  13   43.30    1.80
  -5   9 -13   50.09    2.00
  -5  -9  13   47.20    2.20
   5  -9 -13   47.80    2.10
  -6   9  13   32.40    1.90
  -6   9 -13   32.20    1.70
  -6  -9  13   28.60    2.10
  -7   9  13    0.90    1.10
  -7   9 -13    0.70    1.10
  -7  -9  13    0.20    1.20
  -8   9  13   17.20    1.70
  -8   9 -13   18.30    1.70
  -8  -9  13   21.80    1.80
  -9   9  13    8.20    1.60
  -9  -9  13    6.20    1.50
  -9   9 -13    7.50    1.50
 -10   9  13    1.80    1.50
 -10   9 -13    2.40    1.50
   0  10 -13    4.40    0.80
   0  10 -13    3.60    0.70
   0 -10 -13    2.10    0.80
   0 -10  13    2.10    0.80
   0  10 -13    3.00    0.90
  -1 -10 -13    9.90    1.00
   1  10 -13   10.40    1.10
   1  10 -13   14.80    1.20
  -1  10 -13   10.20    1.00
  -1  10 -13   13.40    1.10
  -1  10 -13   11.90    1.00
  -1 -10  13   12.20    1.10
   1 -10 -13    9.00    1.10
  -2 -10 -13   22.50    1.50
   2  10 -13   23.30    1.70
  -2  10 -13   22.00    1.30
   2 -10 -13   23.70    1.70
  -2 -10  13   23.80    1.50
  -2 -10  13   21.90    1.50
  -2  10 -13   23.90    1.60
  -3 -10 -13    9.20    1.00
  -3  10  13    9.90    1.00
  -3 -10 -13    8.00    0.90
   3  10 -13    8.60    1.10
   3 -10 -13    6.40    1.00
  -3 -10  13    9.50    1.20
  -3 -10  13    7.80    0.90
  -3  10 -13    6.10    1.10
  -3  10 -13    8.30    1.00
   4  10 -13   38.20    2.00
  -4  10  13   40.60    1.80
  -4  10  13   40.80    1.80
  -4 -10  13   44.10    2.10
   4 -10 -13   41.20    2.10
  -4  10 -13   41.60    1.90
  -4  10 -13   44.80    2.10
   5  10 -13    4.20    1.20
  -5  10  13    2.70    1.00
   5 -10 -13    1.60    0.90
  -5  10 -13    4.30    1.00
  -5 -10  13    1.70    1.10
  -6  10  13    6.70    1.20
  -6  10 -13    4.60    1.00
  -6 -10  13    4.30    1.30
  -7  10  13    0.40    1.10
  -7  10 -13    1.10    1.10
  -7 -10  13   -0.80    1.10
  -8  10  13   20.70    1.80
  -8 -10  13   20.20    1.90
  -8  10 -13   18.20    1.80
  -9  10  13    8.50    1.60
  -9  10 -13   10.80    1.70
   0 -11 -13   35.20    1.90
   0 -11  13   32.50    1.90
   0  11 -13   32.50    1.40
   0 -11  13   31.00    1.60
   0  11 -13   30.70    1.70
   0  11 -13   30.30    1.90
   1  11 -13   23.40    1.80
  -1 -11 -13   24.60    1.70
  -1 -11  13   26.90    1.60
  -1  11 -13   23.20    1.70
   1 -11 -13   27.60    1.90
  -1  11 -13   27.00    1.40
  -1 -11  13   27.40    1.80
   2  11 -13    4.70    1.00
  -2 -11 -13    3.10    0.80
  -2 -11  13    5.00    0.90
  -2  11 -13    5.90    0.90
  -2  11 -13    5.20    1.00
  -2 -11  13    4.30    1.00
   2 -11 -13    4.90    1.00
  -3 -11 -13   22.10    1.50
  -3  11  13   22.10    1.40
   3  11 -13   22.50    1.80
   3 -11 -13   25.60    1.90
  -3  11 -13   24.50    1.90
  -3 -11  13   22.50    1.50
  -3 -11  13   23.70    1.80
  -3  11 -13   24.70    1.50
  -4  11  13   26.90    1.60
  -4  11  13   27.50    1.70
   4  11 -13   30.20    1.90
  -4 -11  13   30.60    2.00
   4 -11 -13   27.30    2.00
  -4  11 -13   29.10    1.70
  -5  11  13    9.10    1.20
  -5  11 -13    7.50    1.20
  -5 -11  13    4.70    1.30
   5 -11 -13    7.40    1.20
  -6  11  13   12.50    1.40
  -6 -11  13   14.50    1.60
  -6  11 -13   12.70    1.40
  -7  11  13    4.90    1.30
  -7  11 -13    6.40    1.40
  -7 -11  13    5.80    1.40
  -8  11  13   -1.10    1.40
  -8  11 -13   -2.20    1.30
  -8 -11  13    3.30    1.40
  -9  11  13    2.30    1.50
  -9  11 -13    4.90    1.60
   0 -12  13   76.49    2.80
   0 -12  13   75.09    2.30
   0 -12 -13   71.49    2.70
   1 -12  13   30.20    2.00
  -1 -12 -13   27.80    1.90
  -1 -12  13   26.80    1.80
  -1  12 -13   24.70    1.80
  -1 -12  13   26.50    1.70
   1 -12 -13   24.30    1.90
  -1  12 -13   29.80    1.50
   2 -12  13   65.49    2.60
   2  12 -13   62.69    2.60
  -2 -12 -13   63.59    2.40
  -2 -12  13   71.09    2.50
  -2  12 -13   65.09    2.50
  -2  12 -13   71.29    2.30
   2 -12 -13   68.19    2.70
  -2 -12  13   72.39    2.50
  -3 -12 -13   12.50    1.10
   3  12 -13    9.20    1.20
  -3  12  13   12.30    1.20
   3 -12 -13   11.20    1.40
  -3  12 -13   13.10    1.20
  -3 -12  13   14.30    1.50
  -3 -12  13   14.30    1.50
  -4  12  13   16.50    1.50
  -4  12  13   16.20    1.30
  -4  12 -13   14.60    1.40
  -4 -12  13   15.40    1.60
  -5  12  13    0.70    1.00
  -5 -12  13    0.10    1.10
  -5  12 -13    0.10    1.10
  -6  12  13   -0.10    1.10
  -6  12 -13    1.10    1.20
  -6 -12  13    1.90    1.30
  -7  12  13   14.30    1.70
  -7  12 -13   16.70    1.70
  -7 -12  13   15.60    1.80
  -8  12  13    2.40    1.40
  -8  12 -13    3.30    1.50
  -1 -13  13    0.60    0.90
  -2  13 -13    9.60    1.10
  -2 -13  13   10.50    1.30
  -3  13 -13   68.69    2.40
  -3 -13  13   68.69    2.70
  -4  13  13    0.80    1.00
  -4 -13  13    0.30    1.20
  -4  13 -13    1.90    1.10
  -5  13  13    2.20    1.10
  -5  13 -13    3.60    1.20
  -5 -13  13    3.80    1.30
  -6  13  13   12.60    1.50
  -6 -13  13   14.40    1.70
  -6  13 -13   11.10    1.50
  -7  13  13    3.30    1.40
  -7  13 -13    3.50    1.40
  -8  13  13    3.60    1.50
  -8  13 -13    4.90    1.60
  -1 -14  13   12.10    1.30
  -2 -14  13    5.20    1.20
  -3  14 -13    4.30    1.10
  -3 -14  13    4.80    1.30
  -4 -14  13   15.30    1.70
  -4  14 -13   16.80    1.50
  -5  14  13    0.00    1.10
  -5 -14  13    0.20    1.20
  -5  14 -13    0.20    1.20
  -6  14  13    3.40    1.30
  -6  14 -13    5.20    1.40
  -6 -14  13    3.80    1.50
  -7  14  13   -0.70    1.40
  -7  14 -13   -0.40    1.50
  -3 -15  13   11.60    1.50
  -4 -15  13    4.00    1.40
  -4  15 -13    3.40    1.10
  -5  15 -13   29.90    2.30
  -5 -15  13   22.10    1.90
  -6  15 -13   -1.40    1.40
  -5  16 -13    1.30    1.40
   0   0 -14   31.90    1.30
   0   0 -14   33.00    1.20
   0   0  14   31.70    1.10
   1   0 -14  315.97    6.00
  -1   0 -14  324.67    6.00
  -1   0 -14  323.87    6.10
   1   0 -14  310.97    6.00
   1   0  14  314.27    5.80
  -1   0  14  316.27    5.90
   2   0 -14  225.18    4.40
   2   0 -14  218.58    4.50
   2   0  14  217.28    4.20
  -2   0 -14  225.38    4.50
  -2   0 -14  227.08    4.40
  -2   0  14  224.78    4.40
   3   0 -14   25.90    1.20
  -3   0 -14   27.70    1.10
  -3   0  14   27.60    1.30
  -3   0 -14   30.40    1.10
  -3   0 -14   28.20    1.30
   3   0 -14   29.30    1.20
   4   0 -14  323.67    6.40
  -4   0 -14  337.57    6.50
   4   0 -14  334.77    6.20
  -4   0  14  347.17    6.50
  -4   0 -14  339.57    6.10
  -4   0 -14  325.47    6.30
   5   0 -14   21.70    1.20
  -5   0 -14   20.60    1.20
  -5   0 -14   22.10    1.40
  -5   0  14   23.10    1.40
  -6   0  14   22.10    1.50
  -6   0 -14   22.80    1.20
  -6   0 -14   25.10    1.50
  -7   0 -14    3.10    0.90
  -7   0  14    2.30    0.90
  -7   0 -14    3.80    0.80
  -8   0 -14    0.70    0.80
  -8   0  14    2.90    1.00
   0   1  14  388.96    7.10
   0  -1 -14  393.16    7.20
   0   1 -14  385.46    7.20
   0  -1  14  386.86    7.00
   0  -1 -14  381.86    7.20
  -1  -1 -14   25.90    1.10
   1   1 -14   24.60    1.20
   1  -1  14   27.10    1.00
  -1  -1 -14   28.00    1.20
   1   1 -14   26.90    1.10
  -1   1  14   26.30    1.10
   1  -1 -14   24.20    1.20
  -1  -1  14   23.50    1.00
  -1   1 -14   24.60    1.10
  -1   1 -14   24.30    1.20
   1  -1 -14   23.20    1.10
  -2   1  14  261.27    5.10
   2   1 -14  251.47    5.10
   2  -1  14  257.17    4.80
  -2  -1 -14  254.57    5.00
  -2  -1 -14  259.37    5.10
   2   1 -14  254.97    5.00
  -2   1 -14  264.77    5.00
   2  -1 -14  266.17    5.10
  -2   1 -14  270.67    5.20
   2  -1 -14  263.77    5.10
  -2  -1  14  263.97    5.10
  -3  -1 -14   78.19    2.20
  -3  -1 -14   76.29    1.90
  -3   1  14   75.59    2.10
   3   1 -14   76.89    1.90
  -3  -1 -14   77.09    1.90
   3  -1  14   75.59    1.70
   3   1 -14   74.09    2.10
  -3  -1  14   78.89    2.10
  -3   1 -14   79.19    2.00
  -3   1 -14   76.09    1.90
   3  -1 -14   82.49    2.00
  -3   1 -14   82.09    2.20
   3  -1 -14   77.29    2.10
  -4  -1 -14   17.60    1.00
  -4  -1 -14   19.50    1.20
   4   1 -14   17.30    1.00
  -4   1  14   19.60    1.30
  -4  -1 -14   18.50    0.80
   4   1 -14   19.80    1.10
  -4  -1  14   21.70    1.30
  -4   1 -14   18.60    1.30
  -4   1 -14   18.90    1.00
   4  -1 -14   18.10    1.10
  -4   1 -14   19.60    0.80
   4  -1 -14   18.90    1.10
  -5   1  14    7.40    0.90
   5   1 -14    7.80    0.80
  -5  -1 -14    8.00    0.80
  -5  -1 -14    8.60    0.90
  -5   1 -14    8.70    0.80
   5  -1 -14    7.50    0.80
   5  -1 -14    8.40    0.70
  -5   1 -14    7.80    0.90
  -5  -1  14    9.30    1.00
  -6  -1 -14    1.70    0.60
  -6   1  14    0.40    0.70
  -6  -1 -14    1.80    0.70
  -6  -1  14    0.00    0.70
  -6   1 -14    1.30    0.70
  -6   1 -14    0.60    0.70
  -7   1  14    5.10    0.90
  -7  -1 -14    4.90    0.80
  -7   1 -14    6.20    0.90
  -7  -1  14    5.40    1.00
  -7   1 -14    5.00    0.90
  -8   1  14    9.00    1.10
  -8  -1  14    9.90    1.20
  -8   1 -14   10.00    1.10
  -9   1 -14    5.00    1.00
   0  -2  14  546.05    9.70
   0   2 -14  557.24    9.90
   0  -2 -14  549.95    9.90
   0   2 -14  528.05    9.80
   0  -2 -14  542.65    9.90
   1  -2  14  227.28    4.30
   1   2 -14  224.78    4.60
  -1   2  14  234.28    4.50
  -1  -2 -14  235.08    4.60
  -1  -2 -14  231.48    4.60
   1   2 -14  233.78    4.50
  -1   2 -14  230.48    4.60
   1  -2 -14  227.48    4.60
  -1  -2  14  224.88    4.40
   1  -2 -14  226.68    4.60
  -1   2 -14  226.08    4.60
  -2   2  14  330.67    6.20
   2   2 -14  340.77    6.30
   2  -2  14  326.47    5.90
   2   2 -14  330.67    6.10
  -2  -2 -14  333.17    6.30
  -2  -2 -14  332.47    6.20
  -2  -2  14  325.47    6.20
  -2   2 -14  324.77    6.20
  -2   2 -14  323.47    6.30
   2  -2 -14  319.07    6.30
   2  -2 -14  322.57    6.20
   3   2 -14  492.95    9.00
   3   2 -14  481.45    8.70
  -3  -2 -14  487.05    8.70
  -3  -2 -14  485.55    8.80
   3  -2  14  487.45    8.50
  -3   2  14  489.15    8.90
  -3  -2 -14  492.95    9.00
  -3  -2  14  494.65    9.00
  -3   2 -14  490.15    9.10
  -3   2 -14  486.75    8.80
  -3   2 -14  483.05    8.80
   3  -2 -14  482.45    9.00
   4   2 -14   17.20    0.90
  -4  -2 -14   17.30    0.80
   4   2 -14   15.80    1.10
  -4   2  14   15.80    1.20
  -4  -2 -14   16.40    1.20
  -4  -2 -14   17.10    0.90
  -4   2 -14   14.90    0.80
   4  -2 -14   14.00    1.10
  -4   2 -14   13.50    1.00
  -4   2 -14   16.10    1.20
  -4  -2  14   13.50    1.10
   5   2 -14   17.10    1.20
  -5  -2 -14   17.80    1.00
  -5   2  14   15.50    1.20
  -5  -2 -14   16.90    1.20
   5  -2 -14   17.60    1.20
  -5   2 -14   16.70    1.20
  -5   2 -14   17.50    1.30
  -5  -2  14   17.80    1.20
  -6   2  14   11.10    1.10
  -6  -2 -14   11.20    1.00
  -6  -2 -14    9.60    0.80
  -6   2 -14   11.30    1.10
  -6   2 -14   11.40    1.00
  -6  -2  14   12.00    1.10
  -7   2  14   41.90    1.80
  -7   2 -14   42.40    2.00
  -7  -2  14   44.90    2.10
  -7   2 -14   41.70    1.80
  -8  -2  14   32.60    2.00
  -8   2 -14   32.10    1.70
  -9  -2  14   20.40    1.60
  -9   2 -14   20.10    1.70
   0   3 -14  205.48    4.20
   0  -3  14  205.88    4.00
   0   3 -14  206.88    4.20
   0  -3 -14  205.58    4.20
   0  -3 -14  208.58    4.20
   1   3 -14   19.70    1.00
   1   3 -14   17.70    1.10
  -1  -3 -14   16.60    1.10
   1  -3  14   18.50    0.80
  -1   3  14   19.20    1.00
  -1  -3 -14   18.50    1.10
   1  -3 -14   18.70    1.10
   1  -3 -14   18.80    1.20
  -1   3 -14   16.80    1.10
  -1  -3  14   20.60    1.00
  -1   3 -14   18.30    1.10
   2   3 -14   92.89    2.10
  -2   3  14   84.79    2.20
   2  -3  14   86.59    1.90
  -2  -3 -14   91.09    2.20
   2   3 -14   88.69    2.30
  -2  -3 -14   89.09    2.30
  -2   3 -14   90.29    2.20
  -2   3 -14   92.09    2.40
  -2  -3  14   90.89    2.30
  -2   3 -14   91.89    2.20
   2  -3 -14   89.59    2.30
  -3  -3 -14  153.98    3.20
  -3   3  14  154.18    3.30
   3   3 -14  153.68    3.40
  -3  -3 -14  157.38    3.40
   3   3 -14  152.98    3.10
  -3   3 -14  148.09    3.50
  -3   3 -14  148.69    3.30
  -3   3 -14  150.58    3.20
  -3  -3  14  148.09    3.30
   3  -3 -14  146.19    3.40
  -4   3  14   19.80    1.20
  -4  -3 -14   21.40    1.30
   4   3 -14   20.60    1.20
  -4  -3 -14   19.20    0.90
  -4  -3 -14   19.10    0.90
  -4   3 -14   18.80    1.30
  -4  -3  14   19.20    1.30
   4  -3 -14   20.40    1.20
  -4   3 -14   19.20    0.90
  -4   3 -14   18.50    1.20
  -5  -3 -14   57.39    1.90
   5   3 -14   57.99    1.90
  -5  -3 -14   59.79    1.60
  -5   3  14   61.19    2.00
  -5   3  14   59.89    2.00
  -5   3 -14   57.59    2.10
  -5  -3  14   61.09    2.10
   5  -3 -14   60.29    1.90
  -5   3 -14   60.89    1.90
  -6   3  14   42.30    1.80
  -6   3  14   45.60    1.70
  -6  -3 -14   44.30    1.70
  -6   3 -14   45.80    1.90
  -6  -3  14   43.50    1.90
  -6   3 -14   43.30    1.80
  -7   3  14   31.80    1.80
  -7   3  14   32.60    1.60
  -7  -3  14   33.50    1.90
  -7   3 -14   33.40    1.90
  -7   3 -14   31.20    1.70
  -8  -3  14    4.70    1.10
  -8   3 -14    3.30    1.00
  -9   3 -14    3.70    1.10
  -9  -3  14    5.60    1.20
 -10   3 -14    0.00    1.00
   0  -4  14   92.59    2.20
   0   4 -14   93.29    2.40
   0   4 -14   93.89    2.30
   0  -4 -14   92.59    2.40
   0  -4 -14   95.29    2.40
   1  -4  14   32.90    1.10
   1   4 -14   32.10    1.30
  -1  -4 -14   33.10    1.40
  -1  -4 -14   32.40    1.30
   1   4 -14   32.40    1.40
  -1  -4  14   33.10    1.30
  -1   4 -14   29.80    1.30
   1  -4 -14   31.70    1.40
  -1   4 -14   32.10    1.40
   2  -4  14  356.56    6.40
  -2  -4 -14  359.56    6.70
   2   4 -14  353.46    6.80
   2   4 -14  356.26    6.60
  -2  -4 -14  366.16    6.80
  -2   4  14  360.96    6.70
  -2   4 -14  365.36    6.70
   2  -4 -14  348.87    6.80
  -2   4 -14  347.67    6.80
  -2   4 -14  344.77    6.60
  -2  -4  14  348.57    6.70
  -3  -4 -14   59.09    1.90
  -3   4  14   61.09    1.80
   3   4 -14   62.09    1.90
   3   4 -14   61.89    1.60
  -3  -4 -14   59.19    1.70
   3  -4 -14   59.39    1.90
  -3   4 -14   57.89    2.00
  -3  -4  14   58.29    1.90
  -3   4 -14   57.39    1.80
  -3   4 -14   57.69    1.70
  -4   4  14   95.99    2.50
  -4  -4 -14   94.49    2.20
  -4  -4 -14   97.09    2.20
  -4  -4 -14   95.19    2.50
  -4   4  14   89.49    2.40
   4   4 -14   98.49    2.50
  -4   4 -14   97.49    2.50
   4  -4 -14   95.39    2.50
  -4   4 -14   95.99    2.20
  -4  -4  14  102.09    2.60
  -4   4 -14   99.29    2.70
  -5  -4 -14   49.60    1.80
  -5   4  14   47.40    1.80
   5   4 -14   48.00    1.80
  -5   4  14   48.30    1.80
   5  -4 -14   48.30    1.80
  -5  -4  14   50.89    2.00
  -5   4 -14   49.99    1.80
  -5   4 -14   51.49    2.00
  -6   4  14    5.70    0.90
  -6   4  14    5.20    1.00
  -6   4 -14    7.90    1.00
  -6  -4  14    6.10    1.00
  -6   4 -14    7.60    1.00
  -7   4  14    2.50    0.80
  -7   4  14    1.70    1.00
  -7   4 -14    1.30    0.90
  -7  -4  14    2.90    1.00
  -7   4 -14    1.10    0.90
  -8   4  14   44.10    2.10
  -8  -4  14   39.00    2.20
  -8   4 -14   40.60    2.00
  -9   4 -14    5.40    1.20
  -9  -4  14    6.90    1.30
 -10   4 -14    5.70    1.20
   0   5 -14  295.27    5.70
   0  -5 -14  291.07    5.80
   0  -5  14  294.67    5.60
   0   5 -14  298.47    5.80
   1   5 -14  143.49    3.30
   1  -5  14  141.29    2.90
  -1  -5 -14  141.29    3.20
  -1  -5 -14  137.39    3.20
   1   5 -14  140.99    3.10
  -1   5 -14  143.19    3.20
  -1   5 -14  142.69    3.00
   1  -5 -14  142.29    3.30
  -1   5 -14  143.39    3.20
  -1  -5  14  139.39    3.10
   2   5 -14   29.40    1.40
   2  -5  14   27.70    1.00
   2   5 -14   29.20    1.10
  -2  -5 -14   28.70    1.30
  -2  -5 -14   27.30    1.30
  -2   5 -14   26.00    1.40
  -2   5 -14   26.90    1.20
  -2  -5  14   28.10    1.40
   2  -5 -14   27.90    1.40
  -2   5 -14   28.40    1.30
  -3   5  14   44.60    1.60
  -3  -5 -14   42.90    1.50
   3   5 -14   44.10    1.70
   3   5 -14   45.30    1.30
  -3  -5 -14   44.10    1.70
   3  -5 -14   43.30    1.70
  -3   5 -14   43.20    1.50
  -3   5 -14   43.00    1.50
  -3   5 -14   48.80    1.80
  -3  -5  14   42.30    1.70
  -4   5  14  146.19    3.30
   4   5 -14  148.29    3.40
  -4   5  14  147.19    3.30
  -4  -5 -14  148.29    3.40
  -4  -5 -14  148.19    3.10
  -4   5 -14  145.89    3.10
  -4  -5  14  142.29    3.40
   4  -5 -14  147.99    3.50
  -4   5 -14  143.79    3.30
  -4   5 -14  146.59    3.60
  -5   5  14   64.99    2.10
  -5   5  14   71.59    2.20
   5   5 -14   65.69    2.10
  -5  -5 -14   69.59    2.10
   5  -5 -14   68.29    2.20
  -5   5 -14   71.49    2.20
  -5  -5  14   70.79    2.30
  -5   5 -14   67.09    2.40
  -6   5  14    4.20    0.80
  -6   5  14    3.20    1.00
  -6   5 -14    3.30    1.00
  -6  -5  14    4.30    1.10
  -6   5 -14    2.80    0.90
  -7   5  14   27.30    1.60
  -7   5 -14   26.30    1.70
  -7  -5  14   26.30    1.90
  -8   5  14   16.90    1.50
  -8  -5  14   14.90    1.50
  -8   5 -14   17.00    1.50
  -9   5  14   29.70    2.10
  -9   5 -14   27.90    2.00
  -9  -5  14   29.50    2.20
 -10   5 -14    9.20    1.40
   0   6 -14    8.80    0.80
   0  -6  14   10.20    0.80
   0   6 -14   10.80    0.90
   0  -6 -14    8.20    0.80
   0   6 -14    8.60    0.80
   1   6 -14    5.70    0.70
   1  -6  14    6.50    0.60
   1   6 -14    6.60    0.70
  -1  -6 -14    6.90    0.80
  -1  -6 -14    5.50    0.70
  -1   6 -14    5.80    0.80
   1  -6 -14    5.20    0.80
  -1   6 -14    6.00    0.60
  -1   6 -14    7.60    0.80
  -1  -6  14    5.80    0.70
   2   6 -14   71.79    1.80
  -2  -6 -14   69.49    2.10
   2   6 -14   71.19    2.20
  -2  -6 -14   67.79    2.10
  -2   6 -14   71.39    2.10
   2  -6 -14   70.69    2.20
  -2  -6  14   72.19    2.10
  -2   6 -14   74.19    2.00
  -2   6 -14   72.89    2.20
  -3  -6 -14   44.30    1.50
  -3  -6 -14   40.60    1.60
  -3   6  14   43.60    1.60
   3   6 -14   46.90    1.80
  -3  -6  14   41.00    1.70
  -3   6 -14   41.00    1.50
   3  -6 -14   42.00    1.80
  -3   6 -14   41.60    1.60
  -3   6 -14   43.00    1.80
  -4  -6 -14   60.99    1.70
   4   6 -14   60.09    2.00
  -4   6  14   57.99    1.90
  -4  -6 -14   57.09    1.90
  -4   6  14   55.89    1.90
  -4  -6  14   55.59    1.60
  -4  -6  14   58.89    2.00
  -4   6 -14   53.89    1.90
   4  -6 -14   53.69    2.00
  -4   6 -14   56.09    2.10
  -5   6  14    8.40    1.00
   5   6 -14    7.60    0.90
  -5   6  14    9.50    1.00
  -5  -6 -14   10.10    1.00
  -5   6 -14   10.80    1.20
  -5  -6  14    8.80    1.10
   5  -6 -14    8.60    1.00
  -5   6 -14    8.10    1.00
  -6   6  14   10.00    1.20
  -6   6  14    9.50    1.00
  -6   6 -14    8.70    1.10
  -6   6 -14    7.40    1.20
  -6  -6  14    8.20    1.10
  -7   6  14    5.80    1.20
  -7  -6  14    4.40    1.20
  -7   6 -14    4.70    1.10
  -8   6  14    2.10    1.20
  -8   6 -14    1.50    1.10
  -8  -6  14    2.40    1.10
  -9   6  14   10.90    1.50
  -9   6 -14   11.20    1.50
  -9  -6  14   14.70    1.60
 -10   6 -14    1.30    1.20
   0   7 -14    5.00    0.70
   0  -7  14    4.00    0.70
   0   7 -14    4.50    0.70
   0  -7 -14    3.60    0.70
   0   7 -14    2.00    0.70
   1  -7  14  162.08    3.30
   1   7 -14  160.08    3.70
   1   7 -14  160.38    3.50
  -1  -7 -14  161.48    3.70
  -1   7 -14  157.88    3.70
  -1   7 -14  158.78    3.40
  -1  -7  14  158.08    3.50
  -1   7 -14  158.08    3.60
   1  -7 -14  163.48    3.80
  -2  -7 -14   68.29    2.10
   2   7 -14   64.59    1.80
   2   7 -14   65.19    2.20
  -2  -7 -14   68.09    2.10
  -2   7 -14   70.99    2.10
  -2  -7  14   68.79    2.10
  -2   7 -14   70.49    2.20
  -2   7 -14   68.89    2.00
   2  -7 -14   68.09    2.30
  -3  -7 -14  159.88    3.50
  -3   7  14  154.98    3.60
  -3   7  14  163.28    3.50
   3   7 -14  159.88    3.80
  -3  -7 -14  153.68    3.60
  -3   7 -14  157.18    3.80
  -3   7 -14  159.38    3.60
   3  -7 -14  162.98    3.80
  -3   7 -14  156.98    3.50
  -3  -7  14  159.08    3.70
   4   7 -14    1.50    0.70
  -4  -7 -14    1.50    0.70
  -4   7  14    2.20    0.80
  -4  -7 -14    1.00    0.50
  -4   7  14    1.00    0.70
  -4   7 -14    1.70    0.70
  -4  -7  14    1.40    0.50
   4  -7 -14    0.60    0.70
  -4   7 -14    1.70    0.90
  -4  -7  14    1.40    0.90
  -5   7  14  118.39    3.10
   5   7 -14  117.49    3.10
  -5   7  14  118.39    3.00
  -5  -7  14  117.99    3.20
   5  -7 -14  121.99    3.20
  -5   7 -14  118.89    3.10
  -5   7 -14  116.09    3.40
  -6   7  14   64.19    2.40
  -6   7  14   63.59    2.10
  -6  -7  14   65.29    2.50
  -6   7 -14   60.29    2.30
  -7   7  14   13.80    1.40
  -7  -7  14   17.10    1.60
  -7   7 -14   14.20    1.40
  -8   7  14   11.00    1.40
  -8   7 -14   10.90    1.40
  -8  -7  14    9.20    1.40
  -9   7  14    3.70    1.40
  -9  -7  14    1.60    1.20
  -9   7 -14    2.60    1.20
 -10   7 -14    0.20    1.30
   0  -8  14   13.50    1.10
   0   8 -14   15.70    1.30
   0   8 -14   10.60    1.00
   0   8 -14   14.10    1.00
   0  -8 -14   14.40    1.40
  -1  -8 -14   29.70    1.60
   1   8 -14   26.90    1.60
   1  -8  14   29.10    1.20
   1   8 -14   29.70    1.40
   1   8 -14   26.80    1.10
  -1   8 -14   28.70    1.60
  -1   8 -14   28.00    1.60
  -1  -8  14   28.80    1.50
  -1   8 -14   27.70    1.30
   1  -8 -14   27.30    1.60
   2   8 -14    1.90    0.70
  -2  -8 -14    1.10    0.70
   2   8 -14    2.00    0.60
  -2  -8 -14    1.30    0.70
   2  -8 -14    0.90    0.70
  -2   8 -14    0.60    0.70
  -2   8 -14    0.60    0.60
  -2   8 -14    0.70    0.70
  -2  -8  14    0.20    0.80
  -3  -8 -14    2.90    0.70
  -3   8  14    2.20    0.80
   3   8 -14    3.10    0.80
  -3  -8 -14    3.10    0.70
   3  -8 -14    1.50    0.80
  -3  -8  14    2.40    0.60
  -3   8 -14    2.20    0.90
  -3  -8  14    2.00    0.90
  -3   8 -14    2.50    0.80
  -4   8  14   20.50    1.40
   4   8 -14   20.00    1.50
  -4   8  14   18.80    1.40
  -4  -8 -14   18.90    1.40
  -4   8 -14   17.10    1.30
  -4   8 -14   17.90    1.60
   4  -8 -14   18.50    1.60
  -4  -8  14   16.90    1.40
   5   8 -14   11.00    1.10
  -5   8  14    9.80    1.10
  -5   8  14   11.10    1.10
  -5   8 -14   11.00    1.30
   5  -8 -14   10.80    1.10
  -5   8 -14   12.40    1.20
  -5  -8  14    8.90    1.10
  -6   8  14   19.80    1.70
  -6  -8  14   19.50    1.70
  -6   8 -14   20.60    1.70
  -7   8  14    8.20    1.30
  -7  -8  14    7.00    1.30
  -7   8 -14    6.40    1.20
  -8   8  14    7.90    1.40
  -8  -8  14    9.60    1.50
  -8   8 -14    9.40    1.40
  -9   8  14    8.10    1.60
  -9   8 -14    7.60    1.50
  -9  -8  14    7.60    1.50
 -10   8 -14    9.00    1.60
   0   9 -14  138.69    3.10
   0  -9 -14  140.29    3.50
   0   9 -14  137.29    3.50
   0  -9  14  141.39    3.20
   0   9 -14  136.89    3.30
   1   9 -14   11.70    1.00
   1  -9  14   11.60    1.00
  -1  -9 -14   11.70    1.10
   1   9 -14   11.50    0.90
   1   9 -14   11.60    1.10
  -1  -9  14   11.80    1.00
  -1   9 -14   11.60    0.90
  -1   9 -14   12.10    1.10
  -1   9 -14   11.20    1.00
   1  -9 -14   10.70    1.10
  -2  -9 -14   17.10    1.40
  -2  -9 -14   17.40    1.40
   2   9 -14   18.70    1.50
   2  -9 -14   18.50    1.60
  -2   9 -14   17.40    1.20
  -2   9 -14   15.20    1.40
  -2  -9  14   17.20    1.40
  -2   9 -14   15.60    1.50
   3   9 -14   47.50    2.10
  -3  -9 -14   48.80    1.90
  -3   9  14   49.10    1.80
  -3  -9 -14   49.10    1.80
  -3   9 -14   48.80    1.90
  -3   9 -14   49.99    2.10
   3  -9 -14   49.40    2.10
  -3  -9  14   49.80    1.80
  -3  -9  14   50.09    2.00
  -4   9  14    0.40    0.70
   4   9 -14    0.00    0.70
  -4   9  14    0.60    0.80
  -4   9 -14    0.50    0.90
  -4  -9  14    1.10    0.90
  -4   9 -14   -0.30    0.70
   4  -9 -14    0.50    0.80
  -5   9  14   60.59    2.10
   5   9 -14   62.69    2.50
  -5   9  14   58.89    2.30
  -5  -9  14   63.49    2.50
  -5   9 -14   62.39    2.30
   5  -9 -14   62.19    2.40
  -6   9  14   27.10    1.90
  -6  -9  14   33.20    2.20
  -6   9 -14   27.20    1.80
  -7   9  14   30.70    2.00
  -7   9 -14   34.40    2.10
  -7  -9  14   29.50    2.20
  -8   9  14    7.80    1.50
  -8   9 -14    9.20    1.50
  -8  -9  14    9.60    1.50
  -9   9  14    5.60    1.60
  -9   9 -14    7.70    1.60
   0  10 -14   31.50    1.60
   0 -10 -14   33.90    1.90
   0  10 -14   32.30    1.40
   0  10 -14   31.70    1.80
   0 -10  14   33.30    1.50
   1  10 -14    1.80    0.80
  -1 -10 -14    2.30    0.80
   1  10 -14    1.80    1.10
   1  10 -14    1.10    0.80
  -1  10 -14    1.80    0.80
  -1  10 -14    2.20    0.80
  -1 -10  14    1.50    0.80
  -1  10 -14    2.10    0.70
   1 -10 -14    0.80    0.80
   2  10 -14    7.90    1.10
  -2 -10 -14    8.40    1.00
  -2 -10 -14   10.00    1.10
  -2  10 -14    9.80    1.10
   2 -10 -14   10.30    1.20
  -2 -10  14   10.20    1.10
  -2  10 -14   10.20    1.00
  -2 -10  14    9.50    1.00
  -3 -10 -14   23.30    1.50
   3  10 -14   27.40    1.80
  -3 -10 -14   26.50    1.50
  -3 -10  14   25.60    1.50
   3 -10 -14   27.20    1.90
  -3  10 -14   28.40    1.60
  -3  10 -14   31.20    1.90
  -3 -10  14   26.90    1.80
  -4  10  14   44.60    1.90
   4  10 -14   46.30    2.20
  -4  10  14   45.00    1.90
   4 -10 -14   51.19    2.30
  -4 -10  14   46.40    2.20
  -4  10 -14   46.80    2.00
  -5  10  14    3.80    1.10
   5  10 -14    1.40    1.40
  -5  10  14    2.50    1.00
   5 -10 -14    2.00    0.90
  -5 -10  14    2.10    1.20
  -5  10 -14    3.50    1.00
  -6  10  14    0.40    1.10
  -6  10 -14    0.60    1.00
  -6 -10  14    0.00    1.10
  -7  10  14    8.10    1.40
  -7  10 -14   10.50    1.40
  -7 -10  14   12.60    1.60
  -8  10  14    0.70    1.40
  -8  10 -14    2.20    1.30
  -8 -10  14    0.00    1.30
  -9  10  14    4.10    1.50
  -9  10 -14    4.00    1.50
   0 -11  14   37.90    1.70
   0  11 -14   42.50    1.50
   0  11 -14   35.40    2.00
   0 -11 -14   39.30    2.10
   0  11 -14   39.50    1.80
   1  11 -14   73.99    2.70
  -1 -11 -14   77.19    2.60
  -1 -11  14   77.19    2.40
  -1 -11  14   78.39    2.70
   1 -11 -14   73.89    2.70
  -1  11 -14   75.69    2.50
  -1  11 -14   80.39    2.30
   2  11 -14    0.30    0.80
  -2 -11 -14    1.30    0.80
  -2 -11 -14    0.50    0.70
  -2  11 -14    0.40    0.80
  -2 -11  14    0.10    0.80
  -2 -11  14   -1.10    0.90
   2 -11 -14    1.40    0.90
  -2  11 -14   -0.70    0.90
  -3 -11 -14  117.19    3.20
   3  11 -14  112.19    3.50
  -3 -11 -14  125.19    4.30
  -3 -11  14  120.69    3.30
  -3  11 -14  117.59    3.10
   3 -11 -14  118.79    3.50
  -3 -11  14  117.39    3.20
  -4  11  14    7.70    1.10
  -4  11  14    7.90    1.10
   4  11 -14    6.90    1.10
  -4  11 -14    8.60    1.10
   4 -11 -14   10.80    1.30
  -4 -11  14    8.60    1.30
  -5  11  14   34.90    1.90
  -5 -11  14   31.70    2.20
  -5  11 -14   32.30    2.00
  -6  11  14    9.00    1.30
  -6 -11  14    5.10    1.30
  -6  11 -14    8.50    1.40
  -7  11  14    9.30    1.50
  -7 -11  14    9.50    1.50
  -7  11 -14    6.30    1.40
  -8  11  14    2.20    1.50
  -8  11 -14    1.30    1.40
  -9  11  14    7.20    1.60
  -9  11 -14    4.40    1.60
   0 -12  14   11.40    1.60
   0 -12  14   12.40    1.30
   0 -12 -14    9.70    1.20
   1 -12  14   25.00    1.90
   1  12 -14   24.10    1.90
  -1 -12 -14   27.60    1.80
  -1  12 -14   26.10    1.70
   1 -12 -14   26.40    2.00
  -1 -12  14   26.00    1.70
  -1  12 -14   27.40    1.40
  -1 -12  14   28.60    1.90
  -2 -12 -14    6.00    1.00
  -2 -12 -14    6.50    1.00
   2  12 -14    5.40    1.10
  -2 -12  14    5.20    1.10
   2 -12 -14    5.80    1.10
  -2 -12  14    5.90    1.00
  -2  12 -14    7.40    1.00
  -3 -12 -14   13.50    1.20
  -3 -12  14   17.10    1.60
  -3 -12  14   15.20    1.50
  -3  12 -14   16.60    1.30
  -4  12  14   26.00    1.70
  -4  12  14   24.30    1.80
  -4  12 -14   23.00    1.80
  -4 -12  14   23.00    2.00
  -5  12  14   12.70    1.40
  -5  12 -14   13.70    1.40
  -5 -12  14   12.90    1.60
  -6  12  14    8.60    1.40
  -6  12 -14   11.80    1.50
  -6 -12  14   11.40    1.60
  -7  12  14    0.30    1.30
  -7 -12  14    2.20    1.40
  -7  12 -14    1.40    1.30
  -8  12  14   10.00    1.70
  -8  12 -14   10.60    1.80
  -1 -13  14    4.90    1.10
  -2 -13  14    2.00    1.10
  -2  13 -14    1.70    0.90
  -3  13 -14   29.00    1.90
  -3 -13  14   26.30    2.00
  -4  13 -14    1.80    1.10
  -4 -13  14   -0.10    1.10
  -5  13  14   26.30    2.00
  -5 -13  14   26.80    2.30
  -5  13 -14   24.20    2.00
  -6  13  14   12.80    1.50
  -6 -13  14   12.40    1.70
  -6  13 -14   12.40    1.60
  -7  13  14   15.90    1.80
  -7  13 -14   13.60    1.80
  -8  13  14    1.70    1.50
  -8  13 -14    3.90    1.60
  -1 -14  14    9.60    1.30
  -2 -14  14   14.50    1.50
  -3 -14  14    0.90    1.20
  -3  14 -14    2.80    1.10
  -4 -14  14    6.70    1.40
  -4  14 -14    8.50    1.30
  -5 -14  14    4.60    1.40
  -5  14 -14    4.40    1.30
  -6  14 -14   19.80    1.90
  -7  14 -14   -0.60    1.40
  -3 -15  14    6.40    1.40
  -4 -15  14    6.80    1.40
  -4  15 -14    8.20    1.30
  -5  15 -14   21.10    1.80
  -6  15 -14    3.20    1.50
  -5  16 -14    2.00    1.30
   0   0 -15   -0.20    0.50
   0   0  15   -0.20    0.40
   0   0 -15    0.50    0.50
   1   0  15   10.10    0.80
  -1   0 -15   11.80    1.00
  -1   0  15   10.40    0.90
   1   0 -15   10.10    0.90
  -1   0 -15    9.20    0.90
   1   0 -15    9.60    1.00
  -2   0 -15  206.78    4.10
   2   0  15  198.68    3.90
   2   0 -15  203.58    4.10
   2   0 -15  206.28    4.20
  -2   0  15  199.18    4.10
  -2   0 -15  197.98    4.20
   3   0 -15    0.20    0.50
   3   0  15    0.30    0.40
  -3   0 -15    0.30    0.40
   3   0 -15    0.30    0.50
  -3   0 -15   -0.80    0.60
  -3   0 -15   -0.60    0.40
  -3   0  15   -0.30    0.50
  -4   0 -15    0.00    0.40
  -4   0  15    0.10    0.60
   4   0 -15    0.00    0.50
  -4   0 -15    0.20    0.50
  -4   0 -15    0.20    0.60
   4   0 -15    0.60    0.50
  -5   0 -15   25.20    1.50
   5   0 -15   23.80    1.30
  -5   0 -15   22.50    1.20
  -5   0  15   23.80    1.50
  -6   0 -15   53.29    2.00
  -6   0 -15   50.09    1.70
  -6   0  15   53.29    2.00
  -7   0  15    2.00    0.90
  -7   0 -15    1.70    0.80
  -7   0 -15    2.30    0.80
  -8   0 -15    1.00    0.80
  -8   0  15    2.00    1.00
   0  -1 -15  146.49    3.20
   0  -1  15  144.09    3.00
   0   1 -15  143.09    3.20
   0  -1 -15  140.29    3.10
   0   1 -15  144.59    3.10
   0   1  15  142.19    3.00
   1  -1  15  357.96    6.50
  -1  -1 -15  354.36    6.70
   1   1 -15  351.76    6.70
  -1  -1 -15  353.66    6.70
   1   1 -15  352.46    6.60
  -1   1  15  356.46    6.60
  -1   1 -15  351.76    6.70
   1  -1 -15  353.36    6.70
  -1  -1  15  358.56    6.60
   1   1  15  352.66    6.50
  -1   1 -15  359.26    6.70
   1  -1 -15  349.96    6.70
   2   1 -15   30.20    1.20
  -2   1  15   32.70    1.30
  -2  -1 -15   30.20    1.40
   2  -1  15   32.50    1.10
   2   1 -15   30.60    1.30
  -2  -1 -15   30.50    1.30
  -2  -1  15   28.30    1.20
  -2   1 -15   28.90    1.20
  -2   1 -15   30.40    1.40
   2  -1 -15   30.10    1.30
   2  -1 -15   29.10    1.30
  -3  -1 -15   84.19    2.30
   3   1 -15   79.89    2.20
  -3  -1 -15   81.19    2.00
   3  -1  15   82.49    1.90
  -3   1  15   82.69    2.30
  -3  -1 -15   83.39    2.10
   3   1 -15   83.59    2.10
  -3   1 -15   86.99    2.40
  -3   1 -15   84.99    2.10
   3  -1 -15   84.89    2.30
  -3   1 -15   82.09    2.10
   3  -1 -15   88.79    2.20
  -3  -1  15   86.19    2.30
   4   1 -15   90.09    2.10
  -4  -1 -15   92.49    2.10
   4   1 -15   89.29    2.40
  -4  -1 -15   90.89    2.50
  -4   1  15   94.19    2.50
  -4  -1 -15   88.19    2.20
  -4   1 -15   88.79    2.10
  -4   1 -15   92.09    2.50
  -4   1 -15   88.79    2.30
  -4  -1  15   85.29    2.40
   4  -1 -15   87.79    2.20
   4  -1 -15   90.79    2.40
  -5  -1 -15   69.19    2.20
  -5   1  15   74.09    2.20
   5   1 -15   70.09    2.10
  -5  -1 -15   73.29    1.90
  -5   1 -15   71.79    2.00
   5  -1 -15   68.19    2.10
  -5   1 -15   73.99    2.30
   5  -1 -15   69.19    2.00
  -5  -1  15   69.29    2.20
  -6  -1 -15   28.10    1.30
  -6   1  15   25.60    1.60
  -6  -1 -15   27.10    1.60
  -6   1 -15   24.70    1.40
  -6  -1  15   25.80    1.60
  -6   1 -15   24.30    1.60
  -7   1  15   37.40    1.80
  -7  -1 -15   34.70    1.60
  -7   1 -15   31.80    1.70
  -7  -1  15   34.00    1.90
  -7   1 -15   35.30    1.90
  -8   1  15    6.10    1.10
  -8  -1  15    7.50    1.20
  -8   1 -15    5.50    1.00
  -9   1 -15   10.40    1.50
   0  -2  15    1.90    0.50
   0   2 -15    1.40    0.50
   0  -2 -15    2.80    0.60
   0   2 -15    2.70    0.60
   0   2  15    3.00    0.60
   0  -2 -15    2.30    0.60
  -1  -2 -15   38.50    1.50
   1   2 -15   41.40    1.40
  -1  -2 -15   39.50    1.50
   1  -2  15   39.10    1.30
   1   2 -15   39.50    1.50
  -1   2  15   40.50    1.40
   1  -2 -15   41.50    1.50
  -1   2 -15   43.40    1.50
   1  -2 -15   40.80    1.50
  -1   2 -15   39.00    1.40
  -1  -2  15   40.80    1.40
   2   2 -15   27.60    1.20
   2   2 -15   27.10    1.30
  -2   2  15   25.20    1.20
   2  -2  15   27.30    1.00
  -2  -2 -15   28.60    1.30
  -2  -2 -15   27.00    1.20
  -2   2 -15   27.80    1.40
  -2   2 -15   25.00    1.20
   2  -2 -15   24.30    1.30
   2  -2 -15   23.50    1.30
  -2  -2  15   26.40    1.30
  -3  -2 -15   23.10    1.10
   3   2 -15   21.80    1.20
   3  -2  15   23.30    0.90
  -3   2  15   24.50    1.30
  -3  -2 -15   24.90    1.40
   3   2 -15   22.10    1.00
  -3   2 -15   21.30    1.30
  -3  -2  15   18.50    1.10
  -3   2 -15   20.40    1.10
   3  -2 -15   22.30    1.30
   3  -2 -15   19.60    1.20
  -3   2 -15   21.60    1.10
  -4  -2 -15    4.50    0.80
  -4  -2 -15    4.10    0.60
   4   2 -15    3.50    0.50
   4   2 -15    2.70    0.60
  -4  -2 -15    3.90    0.50
  -4   2  15    3.10    0.70
  -4  -2  15    4.10    0.80
  -4   2 -15    4.00    0.80
  -4   2 -15    3.50    0.70
   4  -2 -15    3.80    0.70
  -4   2 -15    3.50    0.50
  -5  -2 -15   43.30    1.80
   5   2 -15   44.70    1.70
  -5   2  15   45.40    1.80
  -5  -2 -15   43.20    1.50
  -5   2 -15   47.20    1.70
   5  -2 -15   44.70    1.70
  -5   2 -15   46.40    1.90
  -5  -2  15   45.80    1.90
  -6  -2 -15  126.59    2.90
  -6   2  15  129.19    3.20
  -6  -2 -15  129.29    3.20
  -6  -2  15  129.29    3.30
  -6   2 -15  127.39    3.10
  -6   2 -15  130.89    3.40
  -7   2  15    4.90    0.90
  -7  -2  15    7.10    1.10
  -7   2 -15    6.20    1.00
  -7   2 -15    4.50    1.00
  -8   2  15   10.70    1.80
  -8   2 -15   11.50    1.20
  -8  -2  15   12.30    1.40
  -9   2 -15    6.60    1.10
  -9  -2  15    4.00    1.10
   0  -3  15   78.39    2.00
   0   3 -15   78.69    2.10
   0  -3 -15   79.49    2.20
   0  -3 -15   82.69    2.20
   0   3 -15   77.99    2.20
  -1  -3 -15   26.50    1.30
  -1   3  15   24.60    1.10
   1  -3  15   25.00    1.00
   1   3 -15   24.60    1.30
  -1  -3 -15   26.30    1.30
   1   3 -15   25.70    1.20
  -1  -3  15   26.20    1.20
   1  -3 -15   27.10    1.30
  -1   3 -15   25.70    1.30
  -1   3 -15   27.00    1.30
   1  -3 -15   25.20    1.30
   2   3 -15  295.87    5.70
  -2  -3 -15  303.17    5.90
  -2   3  15  299.07    5.80
   2   3 -15  302.17    5.90
   2  -3  15  298.17    5.50
  -2  -3 -15  300.17    5.80
  -2   3 -15  304.17    5.70
  -2   3 -15  304.97    5.80
  -2  -3  15  301.67    5.80
  -2   3 -15  298.47    6.00
   2  -3 -15  308.17    6.00
  -3  -3 -15   16.90    1.20
  -3   3  15   14.90    1.10
   3   3 -15   16.20    1.20
   3   3 -15   15.40    0.90
  -3  -3 -15   15.50    1.00
  -3  -3  15   14.20    1.10
  -3   3 -15   13.60    1.00
  -3   3 -15   15.00    1.20
   3  -3 -15   16.40    1.20
  -3   3 -15   14.10    1.00
  -4  -3 -15   29.80    1.20
   4   3 -15   28.60    1.40
  -4   3  15   30.30    1.40
  -4  -3 -15   30.10    1.50
  -4  -3 -15   30.10    1.10
  -4  -3  15   29.40    1.60
   4  -3 -15   29.30    1.40
  -4   3 -15   28.00    1.30
  -4   3 -15   29.10    1.60
  -4   3 -15   29.90    1.10
  -5   3  15   70.79    2.20
  -5  -3 -15   70.59    2.20
  -5  -3 -15   65.29    1.80
   5   3 -15   69.99    2.10
  -5   3 -15   69.39    2.30
   5  -3 -15   67.39    2.10
  -5  -3  15   67.19    2.20
  -5   3 -15   70.29    2.10
  -6   3  15   29.70    1.60
  -6  -3 -15   27.90    1.50
  -6   3 -15   26.40    1.70
  -6   3 -15   27.00    1.50
  -6  -3  15   28.80    1.80
  -7   3  15   44.30    1.90
  -7   3 -15   45.20    2.10
  -7  -3  15   46.50    2.10
  -7   3 -15   43.40    1.90
  -8   3 -15   14.30    1.40
  -8  -3  15   13.40    1.40
  -9   3 -15   16.50    1.50
  -9  -3  15   13.10    1.40
 -10   3 -15    4.40    1.20
   0  -4  15  503.65    9.10
   0  -4 -15  517.35    9.40
   0   4 -15  495.25    9.30
   0  -4 -15  497.15    9.30
   0   4 -15  513.35    9.30
  -1  -4 -15  193.28    4.10
   1  -4  15  194.68    3.80
   1   4 -15  198.48    4.20
   1   4 -15  199.58    4.00
  -1  -4 -15  193.28    4.20
   1  -4 -15  191.58    4.20
  -1   4 -15  196.88    4.10
  -1  -4  15  194.88    4.00
  -1   4 -15  200.88    4.20
   2   4 -15  267.47    5.30
  -2  -4 -15  273.37    5.30
   2  -4  15  267.37    4.90
  -2  -4 -15  271.27    5.20
  -2   4  15  265.57    5.20
   2   4 -15  266.47    5.10
  -2  -4  15  245.78    5.20
  -2   4 -15  257.97    5.20
  -2   4 -15  264.37    5.10
  -2   4 -15  258.47    5.30
   2  -4 -15  256.77    5.30
  -3   4  15   63.39    2.00
   3   4 -15   63.19    1.70
  -3  -4 -15   63.59    1.80
   3   4 -15   63.09    2.00
  -3  -4 -15   64.89    2.00
  -3  -4  15   64.19    2.00
  -3   4 -15   64.59    1.90
  -3   4 -15   63.99    1.80
   3  -4 -15   66.89    2.10
  -3   4 -15   66.19    2.10
   4   4 -15  115.19    2.90
  -4  -4 -15  114.69    2.90
  -4  -4 -15  112.19    2.50
  -4   4  15  112.49    2.80
  -4  -4 -15  110.89    2.50
  -4   4 -15  116.49    3.10
  -4  -4  15  120.69    3.00
   4  -4 -15  115.39    2.90
  -4   4 -15  118.69    2.80
  -4   4 -15  115.89    2.60
   5   4 -15   33.70    1.60
  -5  -4 -15   35.20    1.60
  -5   4  15   33.50    1.60
  -5   4 -15   32.30    1.80
  -5   4 -15   33.30    1.60
   5  -4 -15   32.10    1.60
  -5  -4  15   35.10    1.80
  -6   4  15   14.30    1.20
  -6   4  15   15.00    1.20
  -6  -4  15   14.00    1.30
  -6   4 -15   14.10    1.20
  -6   4 -15   14.40    1.30
  -7   4  15    7.90    1.10
  -7   4  15    7.70    1.00
  -7   4 -15    7.20    1.10
  -7  -4  15    8.60    1.30
  -8  -4  15    7.20    1.30
  -8   4 -15    7.60    1.20
  -9  -4  15   11.40    1.50
  -9   4 -15   13.70    1.50
 -10   4 -15    0.50    1.00
   0   5 -15   22.20    1.20
   0  -5  15   20.00    1.10
   0  -5 -15   22.20    1.40
   0   5 -15   21.40    1.30
   0  -5 -15   22.40    1.30
   1  -5  15  303.37    5.70
  -1  -5 -15  299.87    6.00
  -1  -5 -15  308.97    6.00
   1   5 -15  307.47    5.90
   1   5 -15  301.57    6.00
  -1   5 -15  302.47    6.00
  -1   5 -15  307.47    6.00
   1  -5 -15  306.87    6.10
  -1   5 -15  311.37    5.80
  -1  -5  15  295.37    5.80
  -2  -5 -15   62.89    2.00
   2   5 -15   64.39    2.10
   2   5 -15   64.29    1.80
  -2  -5 -15   64.19    1.90
   2  -5  15   61.79    1.60
  -2   5  15   63.29    2.00
  -2  -5  15   65.09    1.90
  -2   5 -15   64.89    2.00
   2  -5 -15   67.19    2.10
  -2   5 -15   68.09    2.10
  -2   5 -15   66.79    1.90
  -3   5  15   13.80    1.20
  -3  -5 -15   12.30    1.00
   3   5 -15   13.70    1.30
  -3  -5 -15   14.60    1.30
  -3   5 -15   13.90    1.00
  -3   5 -15   15.40    1.10
  -3   5 -15   14.40    1.30
  -3  -5  15   14.20    1.30
   3  -5 -15   14.50    1.30
  -4  -5 -15    1.40    0.50
  -4   5  15    1.50    0.70
  -4  -5 -15    1.50    0.70
   4   5 -15    1.50    0.70
  -4  -5  15    2.00    0.90
  -4   5 -15    0.60    0.80
   4  -5 -15    2.40    0.70
  -4   5 -15    1.20    0.50
  -4   5 -15    1.30    0.70
  -5   5  15   11.80    1.10
  -5   5  15   16.20    1.30
  -5  -5 -15   15.20    1.30
   5   5 -15   12.70    1.30
   5  -5 -15   14.50    1.40
  -5   5 -15   12.80    1.20
  -5   5 -15   13.60    1.30
  -5  -5  15   16.80    1.40
  -6   5  15   16.10    1.30
  -6   5  15   17.80    1.40
  -6  -5  15   15.90    1.40
  -6   5 -15   14.80    1.20
  -6   5 -15   17.20    1.60
  -7   5  15    1.50    0.90
  -7  -5  15    2.40    1.10
  -7   5 -15    3.20    1.00
  -8   5  15   18.30    1.60
  -8  -5  15   16.20    1.60
  -8   5 -15   12.40    1.40
  -9  -5  15    3.90    1.20
  -9   5 -15    3.90    1.20
 -10   5 -15    1.60    1.20
   0   6 -15   36.60    1.30
   0   6 -15   37.00    1.60
   0  -6  15   33.90    1.30
   0   6 -15   35.40    1.50
   0  -6 -15   35.90    1.60
  -1  -6 -15    6.50    0.80
  -1  -6 -15    8.00    0.90
   1  -6  15    8.10    0.70
   1   6 -15    8.40    0.80
   1   6 -15    6.20    0.80
  -1  -6  15    8.20    0.80
  -1   6 -15    8.00    0.80
  -1   6 -15    8.30    0.90
  -1   6 -15    8.50    0.90
   1  -6 -15    7.40    0.90
   2   6 -15  167.48    3.90
  -2  -6 -15  176.38    3.80
  -2  -6 -15  176.18    3.90
   2   6 -15  172.18    3.60
  -2  -6  15  172.08    3.80
  -2   6 -15  174.58    3.90
  -2   6 -15  165.28    3.60
  -2   6 -15  171.78    3.80
   2  -6 -15  171.48    3.90
   3   6 -15   30.00    1.60
  -3  -6 -15   27.40    1.30
  -3   6  15   27.70    1.40
  -3  -6 -15   27.30    1.40
  -3   6 -15   28.20    1.40
  -3   6 -15   29.40    1.40
  -3   6 -15   30.80    1.70
  -3  -6  15   26.20    1.40
   3  -6 -15   27.60    1.60
  -4   6  15   14.10    1.30
   4   6 -15   13.50    1.40
  -4  -6 -15   13.70    1.20
  -4  -6 -15   13.40    1.00
  -4  -6  15   12.20    1.20
  -4   6 -15   11.10    1.20
  -4  -6  15   12.70    0.90
   4  -6 -15   11.80    1.10
  -4   6 -15   14.70    1.20
  -5   6  15   24.20    1.60
  -5  -6 -15   21.60    1.50
   5   6 -15   24.10    1.50
  -5   6  15   21.20    1.40
  -5  -6  15   21.70    1.70
  -5   6 -15   24.20    1.60
   5  -6 -15   23.80    1.60
  -5   6 -15   22.20    1.70
  -6   6  15   53.89    2.20
  -6   6  15   52.39    2.00
  -6   6 -15   51.89    2.40
  -6   6 -15   49.90    2.10
  -6  -6  15   53.59    2.30
  -7   6  15    0.30    1.10
  -7  -6  15   -0.60    1.00
  -7   6 -15   -0.20    1.00
  -8   6  15   13.10    1.50
  -8  -6  15   15.50    1.60
  -8   6 -15   14.20    1.50
  -9   6 -15    2.30    1.20
  -9  -6  15    1.10    1.20
 -10   6 -15    4.90    1.30
   0  -7  15   19.40    1.20
   0   7 -15   21.00    1.30
   0  -7 -15   20.70    1.40
   0   7 -15   19.80    1.40
   0   7 -15   19.50    1.10
  -1  -7 -15   29.40    1.60
   1   7 -15   26.60    1.60
   1  -7  15   27.70    1.20
   1   7 -15   28.00    1.40
  -1  -7 -15   29.60    1.50
  -1  -7  15   29.70    1.40
  -1   7 -15   30.30    1.30
  -1   7 -15   29.30    1.50
  -1   7 -15   28.10    1.60
   1  -7 -15   30.30    1.60
   2   7 -15   56.69    1.70
  -2  -7 -15   58.19    2.00
  -2  -7 -15   54.99    1.90
   2   7 -15   55.99    2.10
  -2   7 -15   57.19    2.00
   2  -7 -15   60.79    2.20
  -2   7 -15   59.89    2.10
  -2   7 -15   58.89    1.80
  -2  -7  15   57.89    2.00
  -3  -7 -15   48.70    1.70
  -3   7  15   51.99    1.90
  -3  -7 -15   51.49    1.90
   3   7 -15   49.70    2.00
  -3   7 -15   47.80    2.00
   3  -7 -15   50.09    2.00
  -3   7 -15   49.40    1.80
  -3  -7  15   50.99    2.00
  -3   7 -15   47.40    1.70
   4   7 -15   41.20    1.80
  -4   7  15   39.50    1.70
  -4   7  15   37.50    1.70
  -4  -7 -15   39.60    2.10
  -4  -7 -15   40.10    1.70
   4  -7 -15   39.00    1.90
  -4   7 -15   39.20    1.60
  -4  -7  15   35.30    2.00
  -4   7 -15   34.50    1.90
  -4  -7  15   34.50    1.70
  -5   7  15    6.70    1.10
   5   7 -15    6.00    0.90
  -5   7  15    9.40    1.00
  -5   7 -15    7.50    1.00
  -5   7 -15    6.30    1.10
  -5  -7  15    7.80    1.20
   5  -7 -15    7.90    1.00
  -6   7  15    0.90    1.00
  -6   7  15   -0.70    0.70
  -6  -7  15    0.60    1.10
  -6   7 -15    1.50    0.90
  -7   7  15    7.20    1.20
  -7  -7  15    6.90    1.30
  -7   7 -15    6.40    1.20
  -8   7  15   12.90    1.50
  -8   7 -15   13.10    1.50
  -8  -7  15   12.40    1.60
  -9   7 -15    1.60    1.20
  -9  -7  15    0.50    1.20
 -10   7 -15    3.50    1.40
   0   8 -15  161.18    3.80
   0  -8  15  154.08    3.40
   0  -8 -15  160.58    3.80
   0   8 -15  151.88    3.40
   0   8 -15  157.38    3.60
   1   8 -15   18.20    1.10
   1  -8  15   14.40    1.00
   1   8 -15   12.30    1.10
   1   8 -15   15.80    1.20
  -1  -8 -15   16.40    1.40
   1  -8 -15   14.00    1.20
  -1  -8  15   14.80    1.20
  -1   8 -15   16.30    1.10
  -1   8 -15   14.60    1.20
  -1   8 -15   12.00    1.10
   2   8 -15   34.40    1.80
   2   8 -15   34.20    1.30
  -2  -8 -15   31.40    1.70
  -2  -8 -15   32.90    1.60
  -2   8 -15   34.70    1.50
  -2   8 -15   34.30    1.60
  -2   8 -15   35.50    1.80
  -2  -8  15   35.00    1.70
   2  -8 -15   34.70    1.80
  -3  -8 -15   93.79    2.60
  -3  -8 -15   89.89    2.50
   3   8 -15   91.19    2.70
  -3   8  15   88.09    2.50
  -3  -8  15   89.69    2.50
  -3  -8  15   86.99    2.60
  -3   8 -15   88.89    2.50
   3  -8 -15   88.09    2.80
  -3   8 -15   92.29    2.50
  -3   8 -15   91.09    2.80
  -4   8  15   38.30    1.80
  -4  -8 -15   38.50    1.70
  -4   8  15   36.40    1.70
   4   8 -15   35.20    1.90
   4  -8 -15   35.80    1.90
  -4   8 -15   36.90    1.60
  -4   8 -15   35.30    2.00
  -4  -8  15   36.40    1.90
  -5   8  15   68.29    2.40
   5   8 -15   67.39    2.50
  -5   8  15   68.19    2.30
   5  -8 -15   71.49    2.60
  -5   8 -15   76.59    3.90
  -5  -8  15   75.09    2.70
  -5   8 -15   73.09    2.40
  -6   8  15  112.09    3.20
  -6  -8  15  110.09    3.40
  -6   8 -15  110.49    3.20
  -7   8  15   16.70    1.60
  -7  -8  15   17.30    1.70
  -7   8 -15   17.90    1.60
  -8   8  15    4.00    1.30
  -8  -8  15    2.80    1.30
  -8   8 -15    5.70    1.30
  -9   8 -15    6.70    1.50
  -9  -8  15    6.30    1.50
 -10   8 -15   -1.40    1.30
   0   9 -15   31.90    1.60
   0   9 -15   35.30    1.40
   0  -9 -15   34.00    1.80
   0   9 -15   34.70    1.80
   0  -9  15   34.50    1.50
  -1  -9 -15    4.00    0.80
   1   9 -15    3.30    0.80
   1   9 -15    4.00    0.70
   1   9 -15    2.30    0.80
  -1   9 -15    4.00    0.70
   1  -9 -15    2.10    0.80
  -1  -9  15    3.50    0.80
  -1   9 -15    2.70    0.90
  -1   9 -15    2.00    0.80
   2   9 -15   25.20    1.70
  -2  -9 -15   26.20    1.60
  -2  -9 -15   24.50    1.50
  -2   9 -15   26.50    1.70
  -2   9 -15   24.20    1.50
  -2   9 -15   27.70    1.40
  -2  -9  15   30.80    1.60
   2  -9 -15   26.20    1.80
   3   9 -15    3.70    0.90
  -3  -9 -15    2.70    0.70
  -3  -9 -15    3.70    0.80
   3  -9 -15    3.80    0.90
  -3  -9  15    3.90    0.90
  -3  -9  15    4.10    0.80
  -3   9 -15    3.60    1.00
  -3   9 -15    3.10    0.90
  -4   9  15   10.30    1.10
   4   9 -15    8.90    1.10
  -4   9  15    9.80    1.10
  -4   9 -15    8.60    1.10
  -4   9 -15   10.00    1.30
   4  -9 -15    7.10    1.10
  -4  -9  15    9.80    1.20
  -5   9  15    5.90    1.10
   5   9 -15    5.80    1.10
  -5   9  15    4.50    0.90
   5  -9 -15    6.30    1.10
  -5   9 -15    4.60    1.10
  -5  -9  15    4.00    1.20
  -6   9  15    1.40    1.10
  -6   9 -15    2.70    1.10
  -6  -9  15    3.40    1.20
  -7   9  15    0.30    1.10
  -7   9 -15   -1.00    1.00
  -7  -9  15    1.30    1.20
  -8   9  15    0.40    1.30
  -8  -9  15    1.70    1.30
  -8   9 -15    2.60    1.30
  -9   9 -15    1.00    1.40
   0 -10  15  165.98    3.70
   0  10 -15  160.98    3.60
   0  10 -15  162.38    3.90
   0  10 -15  162.78    4.10
   0 -10 -15  162.28    4.10
   1  10 -15   62.19    2.50
   1  10 -15   65.59    1.90
  -1 -10 -15   67.09    2.40
  -1  10 -15   65.29    2.40
  -1  10 -15   67.09    2.00
  -1 -10  15   64.89    2.10
  -1  10 -15   62.99    2.30
   1 -10 -15   64.79    2.50
  -2 -10 -15   66.89    2.30
  -2 -10 -15   65.39    2.30
   2  10 -15   64.29    2.50
  -2  10 -15   62.19    2.10
   2 -10 -15   64.69    2.50
  -2  10 -15   65.39    2.50
  -2 -10  15   63.99    2.30
  -2 -10  15   64.69    2.30
  -3 -10 -15   37.40    1.80
  -3 -10 -15   38.20    1.80
   3  10 -15   39.10    2.10
   3 -10 -15   38.80    2.10
  -3 -10  15   37.70    2.00
  -3  10 -15   37.10    1.80
  -3  10 -15   40.30    2.20
  -3 -10  15   38.40    1.80
  -4  10  15   34.30    1.80
   4  10 -15   32.60    2.00
  -4  10 -15   34.70    1.80
  -4 -10  15   37.20    2.10
   4 -10 -15   38.10    2.10
  -5  10  15    7.90    1.10
  -5  10  15    6.60    1.20
  -5 -10  15    7.00    1.30
   5 -10 -15    8.80    1.20
  -5  10 -15    8.10    1.20
  -6  10  15    6.10    1.20
  -6 -10  15    6.50    1.40
  -6  10 -15    7.90    1.30
  -7  10  15   16.10    1.70
  -7  10 -15   19.30    1.80
  -7 -10  15   16.70    1.70
  -8  10  15    1.20    1.40
  -8 -10  15    0.90    1.30
  -8  10 -15   -0.50    1.20
  -9  10 -15    5.70    1.70
   0  11 -15    2.00    0.90
   0  11 -15    0.70    0.70
   0 -11  15    0.40    0.80
   0  11 -15    1.80    0.90
   0 -11 -15    1.20    0.90
  -1 -11 -15   38.90    2.00
   1  11 -15   36.40    2.10
  -1  11 -15   39.20    1.70
  -1 -11  15   37.20    2.00
  -1 -11  15   39.70    1.80
  -1  11 -15   36.50    2.00
   1 -11 -15   35.60    2.10
   2  11 -15    8.60    1.10
  -2 -11 -15   10.70    1.10
  -2 -11 -15    9.70    1.10
  -2  11 -15   10.50    1.20
  -2  11 -15   10.40    1.10
  -2 -11  15   10.10    1.10
  -2 -11  15   12.10    1.20
   2 -11 -15    9.20    1.20
  -3 -11 -15    2.50    1.20
   3  11 -15    0.90    0.90
  -3 -11 -15    2.10    0.80
  -3 -11  15    2.60    0.80
  -3  11 -15    2.60    0.90
  -3 -11  15    3.30    1.10
   4  11 -15   11.40    1.30
  -4  11  15   11.70    1.20
  -4 -11  15   14.90    1.50
  -4  11 -15   16.10    1.40
  -5  11  15   10.30    1.30
  -5 -11  15   11.20    1.50
  -5  11 -15    8.10    1.30
  -6  11  15   16.50    1.60
  -6 -11  15   15.80    1.70
  -6  11 -15   16.90    1.70
  -7  11  15   14.60    1.70
  -7 -11  15   13.40    1.70
  -7  11 -15   11.50    1.60
  -8  11  15    5.90    1.50
  -8  11 -15    8.20    1.60
   0 -12 -15   -0.20    0.80
   0 -12  15    0.60    0.90
   1  12 -15    4.00    1.20
  -1 -12 -15    3.20    0.90
   1 -12 -15    2.30    1.20
  -1 -12  15    1.30    0.90
  -1  12 -15    3.80    0.90
  -1 -12  15    2.00    1.00
  -1  12 -15    3.30    1.00
  -2 -12 -15    9.70    1.10
  -2  12 -15   13.00    1.20
  -2 -12  15    9.50    1.30
  -2 -12  15   10.20    1.10
  -3 -12 -15   35.10    2.10
  -3  12 -15   31.70    1.80
  -3 -12  15   30.90    2.00
  -3 -12  15   32.60    2.20
  -4  12  15    3.90    1.00
  -4 -12  15    3.50    1.20
  -4  12 -15    1.00    1.00
  -5 -12  15   -0.20    1.20
  -5  12 -15    0.60    1.10
  -6  12  15   18.60    1.70
  -6  12 -15   16.40    1.70
  -6 -12  15   16.60    1.80
  -7  12  15    7.50    1.50
  -7  12 -15    6.10    1.50
  -7 -12  15    7.80    1.60
  -8  12 -15    9.20    1.70
  -1 -13  15   16.00    1.40
  -2 -13  15   -1.50    1.00
  -2  13 -15    0.30    0.90
  -3 -13  15   16.50    1.60
  -3  13 -15   16.60    1.40
  -4 -13  15    0.70    1.20
  -4  13 -15    1.30    1.10
  -5 -13  15    8.10    1.50
  -5  13 -15    9.60    1.40
  -6  13 -15    0.30    1.20
  -6 -13  15    1.20    1.30
  -7  13 -15    2.50    1.50
  -2 -14  15   24.50    1.90
  -3 -14  15   31.60    2.10
  -3  14 -15   30.90    2.00
  -4  14 -15   13.20    1.50
  -4 -14  15   10.00    1.50
  -5  14 -15    6.40    1.40
  -5 -14  15    6.70    1.50
  -6  14 -15    7.00    1.50
  -7  14 -15    2.10    1.60
  -2 -15  15    0.10    1.10
  -3 -15  15    1.50    1.20
  -4 -15  15   -1.10    1.20
  -4  15 -15    4.10    1.20
  -5  15 -15    5.60    1.40
  -6  15 -15    5.70    1.60
  -5  16 -15    6.80    1.50
   0   0 -16   45.00    1.60
   0   0  16   43.30    1.40
   0   0 -16   44.40    1.60
  -1   0 -16   21.50    1.20
   1   0 -16   24.20    1.30
   1   0  16   22.40    1.10
  -1   0 -16   23.10    1.20
   1   0 -16   22.50    1.20
  -1   0  16   23.90    1.10
  -2   0 -16   62.59    2.00
   2   0 -16   61.69    1.90
  -2   0  16   61.69    1.80
   2   0  16   63.69    1.70
  -2   0 -16   63.99    1.90
   2   0 -16   64.29    1.80
   3   0  16    3.00    0.50
   3   0 -16    1.60    0.60
  -3   0 -16    2.30    0.70
   3   0 -16    2.20    0.60
  -3   0 -16    3.20    0.50
  -3   0  16    3.00    0.70
  -3   0 -16    2.20    0.50
  -4   0 -16  111.09    2.50
   4   0 -16  110.59    2.60
   4   0 -16  111.59    2.80
  -4   0  16  110.19    2.80
  -4   0 -16  109.79    2.60
  -4   0 -16  110.39    2.90
  -5   0  16    0.80    0.80
  -5   0 -16    0.40    0.60
   5   0 -16    1.00    0.60
  -5   0 -16    0.60    0.70
  -6   0 -16  123.69    3.00
  -6   0 -16  122.59    3.30
  -6   0  16  124.39    3.30
  -7   0 -16   40.20    2.00
  -7   0 -16   41.20    1.80
  -7   0  16   38.30    1.90
  -8   0  16   91.99    2.90
  -8   0 -16   87.79    2.60
   0   1 -16   77.69    2.10
   0   1  16   79.29    2.00
   0  -1  16   79.79    2.00
   0   1 -16   79.79    2.20
   0  -1 -16   79.59    2.20
   0  -1 -16   79.79    2.20
   1  -1  16  160.58    3.30
   1   1 -16  159.58    3.60
  -1   1  16  162.88    3.50
  -1  -1 -16  160.28    3.50
   1   1 -16  164.08    3.50
  -1  -1 -16  157.88    3.50
   1   1  16  160.68    3.30
   1  -1 -16  161.28    3.60
  -1   1 -16  158.08    3.50
   1  -1 -16  166.18    3.50
  -1   1 -16  164.88    3.50
  -1  -1  16  163.38    3.40
   2   1 -16   43.50    1.50
   2  -1  16   43.60    1.30
  -2   1  16   40.70    1.50
  -2  -1 -16   43.10    1.50
  -2  -1 -16   42.40    1.60
   2   1 -16   43.10    1.60
   2   1  16   44.50    1.40
  -2   1 -16   45.10    1.70
  -2   1 -16   42.60    1.50
   2  -1 -16   46.20    1.60
  -2  -1  16   45.30    1.60
   2  -1 -16   43.50    1.60
   3  -1  16    7.50    0.60
   3   1 -16    6.70    0.70
  -3  -1 -16    6.80    0.90
  -3   1  16    5.20    0.70
  -3  -1 -16    5.50    0.60
   3   1 -16    4.50    0.70
  -3  -1 -16    6.80    0.70
  -3  -1  16    7.80    0.90
  -3   1 -16    7.50    0.90
   3  -1 -16    6.20    0.70
  -3   1 -16    5.70    0.70
   3  -1 -16    5.80    0.80
  -3   1 -16    6.80    0.70
   4   1 -16   34.80    1.50
   4   1 -16   36.10    1.30
  -4  -1 -16   36.70    1.40
  -4  -1 -16   34.00    1.60
  -4  -1 -16   35.00    1.20
  -4   1  16   37.60    1.60
  -4   1 -16   38.10    1.20
   4  -1 -16   37.40    1.50
  -4   1 -16   39.80    1.70
  -4  -1  16   35.20    1.60
  -4   1 -16   35.50    1.40
   4  -1 -16   36.90    1.60
   5   1 -16    5.00    0.70
  -5  -1 -16    4.30    0.70
  -5  -1 -16    4.50    0.80
  -5   1  16    7.10    1.00
  -5   1 -16    6.10    0.80
  -5  -1  16    4.50    0.80
   5  -1 -16    5.00    0.80
  -5   1 -16    6.60    0.90
  -6  -1 -16   30.60    1.70
  -6   1  16   32.70    1.70
  -6  -1 -16   30.80    1.50
  -6   1 -16   29.00    1.70
  -6  -1  16   32.60    1.80
  -6   1 -16   28.90    1.50
  -7  -1 -16   13.00    1.10
  -7   1  16   11.70    1.20
  -7   1 -16   10.80    1.10
  -7   1 -16   13.60    1.30
  -7  -1  16   12.90    1.30
  -8   1  16    2.10    1.00
  -8   1 -16    3.30    0.90
  -8  -1  16    3.20    1.10
   0  -2 -16   14.50    1.10
   0  -2  16   12.90    0.90
   0   2 -16   14.90    1.10
   0  -2 -16   14.00    1.10
   0   2  16   13.80    1.00
   0   2 -16   12.70    1.10
  -1   2  16   33.90    1.40
  -1  -2 -16   36.80    1.50
   1  -2  16   36.10    1.30
   1   2 -16   35.90    1.50
   1   2 -16   36.30    1.40
  -1  -2 -16   37.10    1.50
  -1  -2  16   36.70    1.40
  -1   2 -16   35.60    1.50
  -1   2 -16   38.80    1.50
   1  -2 -16   36.50    1.50
   1  -2 -16   35.90    1.50
   2   2 -16  248.68    5.00
   2  -2  16  242.08    4.60
  -2   2  16  248.98    4.90
  -2  -2 -16  244.48    5.00
   2   2 -16  242.38    4.80
  -2  -2 -16  245.98    4.90
  -2   2 -16  244.58    4.90
   2  -2 -16  239.38    4.90
  -2   2 -16  234.18    5.00
  -2  -2  16  232.08    4.80
   2  -2 -16  240.28    5.00
   3  -2  16  210.68    4.00
  -3  -2 -16  213.18    4.30
   3   2 -16  210.98    4.50
  -3   2  16  214.88    4.40
  -3  -2 -16  213.78    4.50
   3   2 -16  211.28    4.20
   3  -2 -16  208.78    4.40
   3  -2 -16  214.88    4.50
  -3   2 -16  207.78    4.30
  -3   2 -16  211.18    4.60
  -3  -2  16  213.68    4.50
  -3   2 -16  208.58    4.30
  -4  -2 -16  177.18    4.00
  -4  -2 -16  179.68    3.60
  -4  -2 -16  180.68    3.70
   4   2 -16  179.08    4.00
  -4   2  16  181.28    4.00
   4  -2 -16  182.98    4.00
  -4   2 -16  180.48    3.90
  -4  -2  16  182.08    4.00
   4  -2 -16  180.58    3.90
  -4   2 -16  181.38    4.10
  -4   2 -16  180.88    3.70
   5   2 -16   10.30    0.90
  -5  -2 -16   11.00    1.00
  -5  -2 -16    9.60    0.80
  -5   2  16   10.00    1.10
   5  -2 -16   10.70    0.90
  -5   2 -16   10.60    1.00
   5  -2 -16    9.30    0.90
  -5  -2  16   10.60    1.00
  -5   2 -16    9.90    1.00
  -6  -2 -16    8.60    1.00
  -6  -2 -16    8.70    0.90
  -6   2  16    7.90    1.00
  -6   2 -16    8.30    1.10
  -6  -2  16    7.20    1.10
  -6   2 -16    9.20    1.00
  -7   2  16   20.00    1.60
  -7   2 -16   20.40    1.60
  -7   2 -16   20.50    1.50
  -7  -2  16   20.60    1.70
  -8   2  16    8.70    1.20
  -8   2 -16   10.50    1.20
  -8  -2  16    9.80    1.30
  -9  -2  16    4.10    1.20
  -9   2 -16    3.10    1.10
   0  -3 -16  106.59    2.70
   0   3 -16  109.99    2.60
   0  -3  16  106.99    2.50
   0   3 -16  107.89    2.70
   0  -3 -16  108.49    2.70
   1  -3  16   21.30    1.00
  -1  -3 -16   20.90    1.20
  -1   3  16   21.70    1.10
  -1  -3 -16   21.00    1.30
   1   3 -16   20.80    1.30
   1   3 -16   20.30    1.10
   1  -3 -16   22.80    1.30
   1  -3 -16   22.00    1.30
  -1   3 -16   22.20    1.30
  -1  -3  16   21.00    1.20
  -1   3 -16   20.20    1.20
   2   3 -16   28.30    1.20
   2  -3  16   29.10    1.10
  -2  -3 -16   30.20    1.40
  -2  -3 -16   28.90    1.30
  -2   3  16   29.40    1.40
   2   3 -16   30.30    1.50
  -2  -3  16   26.70    1.30
  -2   3 -16   28.30    1.30
  -2   3 -16   28.60    1.50
  -2   3 -16   26.70    1.30
   2  -3 -16   26.70    1.40
   2  -3 -16   27.70    1.40
  -3   3  16   29.10    1.40
   3   3 -16   29.40    1.50
  -3  -3 -16   27.80    1.30
   3   3 -16   29.10    1.20
  -3  -3 -16   28.40    1.50
  -3  -3  16   30.60    1.50
   3  -3 -16   27.20    1.50
  -3   3 -16   31.70    1.40
  -3   3 -16   29.60    1.50
  -3   3 -16   29.70    1.30
  -4  -3 -16   60.49    1.70
  -4  -3 -16   59.89    1.70
   4   3 -16   61.89    2.00
  -4   3  16   63.39    2.00
  -4  -3 -16   61.79    2.10
  -4   3 -16   62.39    1.70
  -4   3 -16   60.49    1.90
  -4  -3  16   65.69    2.20
   4  -3 -16   60.69    2.00
  -4   3 -16   61.99    2.20
   5   3 -16    9.60    0.90
  -5  -3 -16   11.20    1.10
  -5  -3 -16   10.90    0.80
  -5   3  16   10.80    1.10
   5  -3 -16   12.20    1.00
  -5   3 -16   10.70    1.10
  -5   3 -16   13.10    1.20
  -5  -3  16   10.20    1.10
  -6   3  16   70.19    2.30
  -6  -3 -16   68.89    2.30
  -6   3 -16   70.89    2.50
  -6   3 -16   71.19    2.30
  -6  -3  16   73.69    2.50
  -7   3  16    7.00    1.10
  -7   3 -16    7.90    1.10
  -7   3 -16    9.10    1.80
  -7  -3  16    8.10    1.20
  -8   3 -16    3.60    1.10
  -8  -3  16    3.90    1.20
  -9  -3  16   11.60    1.50
  -9   3 -16   10.40    1.30
 -10   3 -16    5.40    1.20
   0  -4 -16    8.90    0.80
   0   4 -16    9.60    0.90
   0  -4 -16   12.50    1.20
   0   4 -16   11.40    1.10
   0  -4  16   11.40    0.90
   1  -4  16    9.00    0.70
  -1  -4 -16    8.40    0.80
  -1  -4 -16    8.00    0.90
   1   4 -16    8.80    0.80
   1   4 -16    9.30    0.90
  -1   4  16    7.10    0.80
  -1  -4  16   10.10    0.80
  -1   4 -16   10.70    1.10
  -1   4 -16    8.90    0.90
   1  -4 -16    8.90    0.90
   1  -4 -16    9.50    0.90
   2   4 -16  127.99    2.90
  -2  -4 -16  134.39    3.10
   2   4 -16  127.59    3.10
   2  -4  16  129.99    2.70
  -2   4  16  127.59    3.00
  -2  -4 -16  128.29    3.00
  -2   4 -16  128.49    2.90
   2  -4 -16  128.69    3.10
  -2  -4  16  119.69    2.90
  -2   4 -16  126.69    3.10
  -2   4 -16  127.39    3.00
   3   4 -16  140.29    3.30
  -3  -4 -16  137.79    3.10
   3   4 -16  136.49    3.00
  -3  -4 -16  142.09    3.30
  -3   4  16  142.99    3.30
  -3   4 -16  139.59    3.20
  -3   4 -16  139.09    3.40
  -3   4 -16  140.09    3.20
  -3  -4  16  140.79    3.30
   3  -4 -16  139.19    3.40
  -4   4  16  290.97    5.90
  -4  -4 -16  290.17    5.60
  -4  -4 -16  295.77    6.00
   4   4 -16  293.17    5.90
  -4  -4 -16  285.77    5.50
  -4   4 -16  290.47    5.80
   4  -4 -16  293.87    6.00
  -4   4 -16  289.97    5.60
  -4   4 -16  294.27    6.10
  -4  -4  16  305.27    6.00
  -5   4  16   75.09    2.30
   5   4 -16   75.09    2.30
  -5  -4 -16   76.39    2.40
  -5  -4  16   78.79    2.50
  -5   4 -16   75.69    2.50
   5  -4 -16   75.49    2.30
  -5   4 -16   73.19    2.30
  -6   4  16   17.80    1.50
  -6   4 -16   15.20    1.40
  -6   4 -16   17.10    1.50
  -6  -4  16   18.80    1.50
  -7   4  16    0.90    0.80
  -7   4 -16    0.90    0.90
  -7  -4  16    0.00    1.00
  -8  -4  16    4.30    1.20
  -8   4 -16    4.00    1.10
  -9   4 -16   18.30    1.60
  -9  -4  16   18.20    1.70
 -10   4 -16   10.30    1.40
   0   5 -16   24.40    1.30
   0   5 -16   21.10    1.30
   0  -5 -16   21.30    1.40
   0  -5 -16   21.20    1.40
   0  -5  16   22.20    1.10
  -1  -5 -16   74.59    2.20
   1   5 -16   68.59    2.00
   1   5 -16   70.79    2.20
   1  -5  16   67.19    1.80
  -1  -5 -16   68.89    2.10
  -1   5 -16   69.19    1.90
  -1  -5  16   68.59    2.00
  -1   5 -16   69.49    2.20
   1  -5 -16   69.99    2.20
  -1   5 -16   70.19    2.10
   2   5 -16   50.39    1.60
  -2  -5 -16   48.50    1.80
  -2  -5 -16   51.19    1.80
   2   5 -16   47.90    1.90
  -2   5  16   50.09    1.70
   2  -5  16   50.99    1.50
   2  -5 -16   48.70    1.90
  -2   5 -16   50.59    1.80
  -2   5 -16   50.99    1.90
  -2  -5  16   49.00    1.80
  -2   5 -16   52.09    1.70
  -3   5  16   84.29    2.30
   3   5 -16   79.89    2.40
  -3  -5 -16   82.29    2.40
  -3  -5 -16   78.29    2.20
  -3   5 -16   79.59    2.50
  -3   5 -16   81.49    2.30
  -3  -5  16   76.89    2.30
   3  -5 -16   80.79    2.50
  -3   5 -16   83.39    2.20
  -4  -5 -16   65.99    1.80
  -4   5  16   63.79    2.10
   4   5 -16   67.69    2.30
  -4  -5 -16   68.69    2.20
   4  -5 -16   69.19    2.30
[truncated: 224,142 more chars]
