# Supplementary material for: Hirshfeld analysis and mol­ecular docking with the RDR enzyme of 2-(5-chloro-2-oxoindolin-3-yl­idene)-N-methyl­hydrazinecarbo­thio­amide
Source: Acta Crystallogr E Crystallogr Commun. 2017 Apr 13;73(Pt 5):702–7. doi: 10.1107/S2056989017005461 (PMC5418788; doi:10.1107/S2056989017005461)
Supplement: Supplementary file 2 [file e-73-00702-Isup2.hkl]

data_I                                                                          
_shelx_title ' comp6 in P2(1)2(1)2(1)'                                          
_shelx_refln_list_code          4                                               
_shelx_F_calc_maximum      143.92                                               
_exptl_crystal_F_000       552.00                                               
_reflns_d_resolution_high  0.5098                                               
                                                                                
loop_                                                                           
 _space_group_symop_operation_xyz                                               
 'x, y, z'                                                                      
 '-x+1/2, -y, z+1/2'                                                            
 '-x, y+1/2, -z+1/2'                                                            
 'x+1/2, -y+1/2, -z'                                                            
                                                                                
_cell_length_a     6.2584                                                       
_cell_length_b    10.1734                                                       
_cell_length_c    18.7183                                                       
_cell_angle_alpha  90.000                                                       
_cell_angle_beta   90.000                                                       
_cell_angle_gamma  90.000                                                       
                                                                                
_shelx_F_squared_multiplier     1.000                                           
                                                                                
loop_                                                                           
 _refln_index_h                                                                 
 _refln_index_k                                                                 
 _refln_index_l                                                                 
 _refln_F_squared_calc                                                          
 _refln_F_squared_meas                                                          
 _refln_F_squared_sigma                                                         
 _refln_observed_status                                                         
   2   0   0       8281.55       8767.48        92.61 o                         
   4   0   0          0.20          8.93         0.45 o                         
   6   0   0       1721.48       1703.44        20.94 o                         
   8   0   0         12.54         11.76         1.71 o                         
   1   1   0         26.06         28.24         0.46 o                         
   2   1   0          2.38          0.26         0.22 o                         
   3   1   0       1168.71       1294.09         9.08 o                         
   4   1   0         19.66         21.23         0.45 o                         
   5   1   0          0.09         -0.10         0.33 o                         
   6   1   0        148.30        149.60         2.14 o                         
   7   1   0         62.98         64.14         1.92 o                         
   8   1   0          3.34          2.76         0.97 o                         
   9   1   0          5.50          6.20         1.92 o                         
   0   2   0       2523.36       2590.34        35.28 o                         
   1   2   0        125.42        143.14         1.22 o                         
   2   2   0          0.35          0.33         0.21 o                         
   3   2   0        190.21        162.87         1.42 o                         
   4   2   0        578.83        576.29         3.62 o                         
   5   2   0        334.57        337.84         2.93 o                         
   6   2   0        234.78        229.67         2.96 o                         
   7   2   0        354.64        346.24         5.21 o                         
   8   2   0        102.19         96.22         3.63 o                         
   9   2   0          1.04         -1.71         1.71 o                         
  10   2   0        142.09        148.37         5.13 o                         
   1   3   0       1212.13       1328.92        11.65 o                         
   2   3   0       3102.64       3507.93        27.64 o                         
   3   3   0        457.96        414.18         4.44 o                         
   4   3   0       1253.34       1352.07        11.73 o                         
   5   3   0        190.02        190.47         2.45 o                         
   6   3   0         89.90         81.04         2.12 o                         
   7   3   0        175.28        160.27         4.06 o                         
   8   3   0          0.80         -1.71         1.71 o                         
   9   3   0          5.54          4.49         1.92 o                         
  10   3   0         13.80         16.89         2.57 o                         
  11   3   0          4.90          7.70         2.35 o                         
   0   4   0       6057.68       6167.70       107.74 o                         
   1   4   0        471.70        501.86         4.57 o                         
   2   4   0       5430.76       5916.65        51.53 o                         
   3   4   0        444.02        425.00         2.89 o                         
   4   4   0        967.29        979.44        10.08 o                         
   5   4   0        662.03        616.10         6.70 o                         
   6   4   0        208.43        186.76         3.40 o                         
   7   4   0        313.06        301.67         4.91 o                         
   8   4   0        125.23        122.57         3.54 o                         
   9   4   0         54.81         52.39         3.63 o                         
  10   4   0          1.26          1.50         2.14 o                         
  11   4   0         16.07         18.60         2.78 o                         
   1   5   0        165.20        154.20         2.05 o                         
   2   5   0         11.12          8.62         0.41 o                         
   3   5   0         96.88         76.39         0.76 o                         
   4   5   0          4.86          6.79         0.62 o                         
   5   5   0        128.28        115.88         1.97 o                         
   6   5   0          3.08          1.18         1.50 o                         
   7   5   0          2.04          2.03         1.82 o                         
   8   5   0          0.10         -1.11         1.13 o                         
   9   5   0         36.07         31.43         2.78 o                         
  10   5   0          0.63         -0.86         2.14 o                         
  11   5   0          3.55          7.70         2.57 o                         
   0   6   0       4557.11       5107.26        91.52 o                         
   1   6   0         39.51         31.38         1.12 o                         
   2   6   0         81.31         79.95         1.42 o                         
   3   6   0        252.59        201.13         1.95 o                         
   4   6   0         19.11         13.34         0.82 o                         
   5   6   0        770.63        785.24         8.68 o                         
   6   6   0         10.16          9.40         1.21 o                         
   7   6   0        230.21        246.85         4.46 o                         
   8   6   0         18.04         10.69         2.35 o                         
   9   6   0          3.83          3.85         2.14 o                         
  10   6   0          3.47          2.35         2.35 o                         
  11   6   0         15.54         18.17         2.99 o                         
   1   7   0        299.03        294.78         3.53 o                         
   2   7   0          0.36          0.14         0.47 o                         
   3   7   0        128.21        107.71         1.59 o                         
   4   7   0          7.76         10.12         0.66 o                         
   5   7   0       1085.06       1075.20        11.40 o                         
   6   7   0        143.73        161.85         3.48 o                         
   7   7   0        500.65        495.74        14.75 o                         
   8   7   0          1.50         -1.50         2.14 o                         
   9   7   0         35.10         33.78         3.21 o                         
  10   7   0          2.01          0.21         2.35 o                         
  11   7   0         17.80         15.18         2.99 o                         
   1   8   0        227.78        220.27         2.89 o                         
   2   8   0         38.72         37.57         1.08 o                         
   3   8   0         99.14         82.26         1.49 o                         
   4   8   0         19.37         20.12         0.81 o                         
   5   8   0        164.67        149.90         2.54 o                         
   6   8   0         62.61         56.47         2.25 o                         
   7   8   0         68.67         63.93         3.85 o                         
   8   8   0         91.17         94.94         4.70 o                         
   9   8   0          0.42          4.92         2.57 o                         
  10   8   0          5.07          9.62         2.99 o                         
  11   8   0          0.04         -0.43         2.78 o                         
   1   9   0        595.25        577.26         6.45 o                         
   2   9   0        268.95        254.04         3.40 o                         
   3   9   0        111.08        107.24         2.19 o                         
   4   9   0        241.26        250.01         2.97 o                         
   5   9   0         54.56         54.21         4.92 o                         
   6   9   0          1.87          0.43         1.71 o                         
   7   9   0          6.51          4.70         2.14 o                         
   8   9   0          2.56          2.14         2.14 o                         
   9   9   0          4.03          2.57         2.57 o                         
  10   9   0          0.21          2.57         2.99 o                         
   0  10   0        207.72        181.73         5.13 o                         
   1  10   0        391.43        394.16         6.62 o                         
   2  10   0        158.00        174.24         2.73 o                         
   3  10   0         37.30         34.60         2.28 o                         
   4  10   0        138.24        131.05         2.35 o                         
   5  10   0         66.31         64.44         2.49 o                         
   6  10   0        277.20        281.58         7.27 o                         
   7  10   0          3.62          3.63         2.35 o                         
   8  10   0         64.73         70.35         4.49 o                         
   9  10   0         33.24         44.26         3.85 o                         
  10  10   0          1.04         -1.07         2.99 o                         
   1  11   0         21.02         26.25         2.03 o                         
   2  11   0          6.70          6.12         1.49 o                         
   3  11   0        167.38        161.97         2.78 o                         
   4  11   0        138.22        141.42         5.13 o                         
   5  11   0         42.97         40.81         2.34 o                         
   6  11   0         66.10         75.48         4.06 o                         
   7  11   0        115.73        124.85         5.13 o                         
   8  11   0          0.00         -0.64         2.35 o                         
   9  11   0          4.83          2.35         2.99 o                         
  10  11   0          7.94          4.70         3.21 o                         
   0  12   0         12.76         13.04         1.92 o                         
   1  12   0         20.38         20.06         1.58 o                         
   2  12   0         80.11         85.83         2.13 o                         
   3  12   0        176.88        187.15         3.29 o                         
   4  12   0        140.09        135.04         3.74 o                         
   5  12   0         54.20         54.36         2.56 o                         
   6  12   0         51.53         44.05         3.63 o                         
   7  12   0          8.47          7.48         2.35 o                         
   8  12   0          1.58         -1.92         2.57 o                         
   9  12   0         40.18         37.20         4.06 o                         
   1  13   0          7.05          3.77         1.71 o                         
   2  13   0          1.78         -1.71         1.71 o                         
   3  13   0          0.28         -0.90         0.90 o                         
   4  13   0        128.72        124.70         3.44 o                         
   5  13   0        126.37        131.17         3.68 o                         
   6  13   0         74.29         77.40         4.28 o                         
   7  13   0         16.75         21.81         3.21 o                         
   8  13   0          1.14          3.21         2.99 o                         
   9  13   0          0.30         -2.14         2.99 o                         
   0  14   0        260.07        260.41         7.48 o                         
   1  14   0          0.29          0.21         1.21 o                         
   2  14   0         90.39         93.69         3.32 o                         
   3  14   0        103.41        104.80         3.59 o                         
   4  14   0        104.61        110.74         4.49 o                         
   5  14   0          0.04         -1.92         1.92 o                         
   6  14   0         32.99         40.63         3.42 o                         
   7  14   0         28.62         24.38         3.21 o                         
   8  14   0          0.78         -2.14         2.78 o                         
   4  15   0          0.05         -0.21         2.14 o                         
   5  15   0          2.06          5.35         2.35 o                         
   6  15   0         28.15         29.29         3.21 o                         
   7  15   0          0.53          0.43         2.78 o                         
   8  15   0         11.14          8.55         3.21 o                         
   6  16   0         81.71         79.97         5.13 o                         
   7  16   0         17.54         14.97         3.42 o                         
   1   0   1        571.91        605.79         7.56 o                         
   2   0   1       1659.41       1862.51        16.28 o                         
   3   0   1        768.58        860.16         6.67 o                         
   4   0   1        335.54        363.18         2.76 o                         
   5   0   1         24.34         29.54         0.68 o                         
   6   0   1         12.06         12.64         1.25 o                         
   7   0   1        140.82        141.77         2.79 o                         
   8   0   1          8.84          9.36         1.21 o                         
   9   0   1        115.32        120.89         3.02 o                         
 -10   1   1         14.41         16.46         2.78 o                         
  -9   1   1        115.11        123.78         4.28 o                         
  -8   1   1         25.18         26.28         1.69 o                         
  -7   1   1        195.08        185.22         3.25 o                         
  -6   1   1        644.29        640.28         6.79 o                         
  -5   1   1        560.23        545.80         4.47 o                         
  -4   1   1       1148.62       1169.32         8.99 o                         
  -3   1   1       2389.82       2534.42        19.30 o                         
  -2   1   1        260.15        284.82         2.62 o                         
  -1   1   1       1518.92       1679.75        12.66 o                         
   0   1   1        110.92        113.50         1.07 o                         
   1   1   1       1569.82       1746.83        12.78 o                         
   2   1   1        269.29        294.78         2.38 o                         
   3   1   1       2375.43       2461.74        21.85 o                         
   4   1   1       1133.56       1151.98         9.01 o                         
   5   1   1        564.80        555.59         4.53 o                         
   6   1   1        629.50        623.51         6.83 o                         
   7   1   1        196.87        194.98         3.42 o                         
   8   1   1         24.57         24.56         2.14 o                         
   9   1   1        111.95        112.45         4.28 o                         
 -10   2   1          0.23          0.21         1.92 o                         
  -9   2   1          4.10          2.14         1.71 o                         
  -8   2   1          0.19         -1.50         1.50 o                         
  -7   2   1          4.97          4.89         0.97 o                         
  -6   2   1         82.64         75.16         1.74 o                         
  -5   2   1        128.18        134.98         1.26 o                         
  -4   2   1         17.09         20.74         0.43 o                         
  -3   2   1       1801.02       1981.99        15.22 o                         
  -2   2   1        416.53        439.39         3.58 o                         
  -1   2   1        870.44        901.79         7.15 o                         
   0   2   1       3372.69       3687.65        30.17 o                         
   1   2   1        899.95        926.94         6.53 o                         
   2   2   1        438.95        467.33         4.02 o                         
   3   2   1       1783.12       1959.60        17.05 o                         
   4   2   1         20.56         23.34         0.40 o                         
   5   2   1        133.09        137.46         1.45 o                         
   6   2   1         86.75         79.27         1.83 o                         
   7   2   1          5.49          7.58         1.50 o                         
   8   2   1          0.24         -0.21         1.50 o                         
   9   2   1          4.72          3.85         1.92 o                         
  10   2   1          0.27         -1.28         1.71 o                         
 -11   3   1         13.44         12.62         2.57 o                         
 -10   3   1          3.41          2.78         2.14 o                         
  -9   3   1         18.44         17.11         2.35 o                         
  -8   3   1         25.60         22.88         2.35 o                         
  -7   3   1         17.97         18.47         1.50 o                         
  -6   3   1        772.72        752.74         9.90 o                         
  -5   3   1        285.71        274.79         3.28 o                         
  -4   3   1        512.84        555.21         4.45 o                         
  -3   3   1       1154.56       1138.54         8.76 o                         
  -2   3   1       1510.32       1667.83        14.84 o                         
  -1   3   1       5355.14       5614.59        48.75 o                         
   0   3   1        335.87        406.54         3.01 o                         
   1   3   1       5372.10       5639.15        39.79 o                         
   2   3   1       1483.43       1617.51        12.70 o                         
   3   3   1       1147.87       1124.75         8.82 o                         
   4   3   1        516.68        554.63         6.14 o                         
   5   3   1        291.78        280.35         3.32 o                         
   6   3   1        775.97        750.86         9.98 o                         
   7   3   1         18.43         18.82         1.36 o                         
   8   3   1         26.19         24.16         2.35 o                         
   9   3   1         18.40         21.81         2.57 o                         
  10   3   1          3.16          2.78         2.14 o                         
  11   3   1         13.98         16.68         2.78 o                         
 -11   4   1         50.52         52.81         4.06 o                         
 -10   4   1         61.81         61.79         4.28 o                         
  -9   4   1         85.75         86.17         4.06 o                         
  -8   4   1        154.05        147.09         4.92 o                         
  -7   4   1         95.40         98.73         2.49 o                         
  -6   4   1        163.64        155.63         4.81 o                         
  -5   4   1        231.01        220.46         2.82 o                         
  -4   4   1        584.61        610.60         5.55 o                         
  -3   4   1          1.32          2.42         0.27 o                         
  -2   4   1       1001.56       1155.50        10.08 o                         
  -1   4   1        497.58        522.84         5.43 o                         
   0   4   1         55.12         58.66         2.46 o                         
   1   4   1        483.48        516.92         4.21 o                         
   2   4   1        999.44       1158.68         8.23 o                         
   3   4   1          1.81          2.40         0.24 o                         
   4   4   1        583.99        615.37         5.72 o                         
   5   4   1        229.46        218.95         2.88 o                         
   6   4   1        152.79        149.71         3.02 o                         
   7   4   1         94.58         96.43         2.57 o                         
   8   4   1        153.41        155.31         3.40 o                         
   9   4   1         86.32         76.76         4.06 o                         
  10   4   1         62.12         62.44         4.06 o                         
  11   4   1         49.13         51.32         3.85 o                         
 -11   5   1         29.33         31.86         3.42 o                         
 -10   5   1          8.95          5.77         2.35 o                         
  -9   5   1         79.62         83.60         4.28 o                         
  -8   5   1         73.24         73.13         3.85 o                         
  -7   5   1         68.02         72.85         3.42 o                         
  -6   5   1         44.32         40.67         1.73 o                         
  -5   5   1        203.03        209.91         2.87 o                         
  -4   5   1         42.58         43.48         0.87 o                         
  -3   5   1         86.48         79.33         1.08 o                         
  -2   5   1        373.01        457.00         6.97 o                         
  -1   5   1        765.22        885.41         9.18 o                         
   0   5   1       2038.61       2289.49        23.35 o                         
   1   5   1        759.13        899.93         9.18 o                         
   2   5   1        359.57        445.68         3.43 o                         
   3   5   1         91.40         82.57         0.85 o                         
   4   5   1         45.57         45.98         1.31 o                         
   5   5   1        202.27        210.48         2.83 o                         
   6   5   1         42.15         37.56         3.63 o                         
   7   5   1         67.29         67.75         2.34 o                         
   8   5   1         71.82         75.37         2.56 o                         
   9   5   1         82.34         89.81         4.28 o                         
  10   5   1          9.34          9.62         2.57 o                         
  11   5   1         28.11         34.43         3.42 o                         
 -11   6   1         14.55         10.90         2.78 o                         
 -10   6   1         35.92         32.29         3.42 o                         
  -9   6   1         14.80         12.19         2.57 o                         
  -8   6   1         58.74         49.61         3.63 o                         
  -7   6   1         45.43         42.98         3.21 o                         
  -6   6   1         57.61         57.73         2.19 o                         
  -5   6   1        151.55        156.54         2.50 o                         
  -4   6   1       1699.16       1643.92        12.81 o                         
  -3   6   1        689.95        691.76         5.70 o                         
  -2   6   1       2011.88       2046.32        17.64 o                         
  -1   6   1        223.05        214.89         3.33 o                         
   0   6   1        190.85        158.88         2.56 o                         
   1   6   1        210.31        203.03         4.30 o                         
   2   6   1       2010.78       2034.58        18.19 o                         
   3   6   1        702.77        696.00         5.62 o                         
   4   6   1       1713.61       1658.71        14.40 o                         
   5   6   1        161.13        169.04         2.55 o                         
   6   6   1         61.34         62.70         2.19 o                         
   7   6   1         45.27         47.42         2.27 o                         
   8   6   1         59.66         56.58         3.74 o                         
   9   6   1         15.47         13.90         2.57 o                         
  10   6   1         36.67         36.56         3.42 o                         
  11   6   1         14.27         12.40         2.99 o                         
 -11   7   1          7.81          7.48         2.99 o                         
 -10   7   1          7.85          7.70         2.57 o                         
  -9   7   1         10.06          8.77         2.57 o                         
  -8   7   1         11.94          8.98         2.14 o                         
  -7   7   1         35.24         33.36         2.78 o                         
  -6   7   1          6.01          5.71         1.60 o                         
  -5   7   1        297.57        286.51         3.78 o                         
  -4   7   1          3.12          1.92         0.47 o                         
  -3   7   1        275.69        292.38         3.12 o                         
  -2   7   1        420.20        416.72         4.69 o                         
  -1   7   1        565.29        555.83         5.92 o                         
   0   7   1        838.46        888.36        11.49 o                         
   1   7   1        554.73        535.43         5.13 o                         
   2   7   1        417.85        412.83         4.09 o                         
   3   7   1        276.67        293.21         3.12 o                         
   4   7   1          1.91          0.47         0.45 o                         
   5   7   1        302.28        288.80         3.78 o                         
   6   7   1          5.43          3.89         1.13 o                         
   7   7   1         34.57         33.04         1.97 o                         
   8   7   1         12.33          9.19         2.14 o                         
   9   7   1          9.96          8.55         2.35 o                         
  10   7   1          8.14         10.05         2.78 o                         
  11   7   1          7.31          5.35         2.78 o                         
 -11   8   1         11.06          9.19         3.21 o                         
 -10   8   1          1.63          0.64         2.78 o                         
  -9   8   1         46.13         47.25         4.06 o                         
  -8   8   1         77.87         86.60         4.49 o                         
  -7   8   1         19.31         18.82         2.35 o                         
  -6   8   1        166.34        160.34         4.92 o                         
  -5   8   1          5.87          7.75         1.28 o                         
  -4   8   1        375.79        368.94         4.35 o                         
  -3   8   1        263.99        265.99         3.36 o                         
  -2   8   1        740.16        721.95         7.86 o                         
  -1   8   1         35.93         37.99         1.19 o                         
   0   8   1       1552.99       1663.38        20.86 o                         
   1   8   1         35.61         40.99         1.19 o                         
   2   8   1        755.84        739.93         6.84 o                         
   3   8   1        253.20        252.96         2.91 o                         
   4   8   1        371.10        366.26         3.86 o                         
   5   8   1          6.28          8.19         0.94 o                         
   6   8   1        169.42        176.85         7.48 o                         
   7   8   1         18.93         17.44         2.35 o                         
   8   8   1         76.97         79.76         4.28 o                         
   9   8   1         46.10         49.18         4.06 o                         
  10   8   1          1.34         -0.64         2.57 o                         
  11   8   1         10.50          7.70         3.21 o                         
 -10   9   1          8.07         10.69         2.99 o                         
  -9   9   1          3.30          1.50         2.57 o                         
  -8   9   1          7.94          5.13         2.35 o                         
  -7   9   1         84.56         81.47         4.06 o                         
  -6   9   1         65.56         62.22         3.21 o                         
  -5   9   1         52.66         46.88         2.04 o                         
  -4   9   1        233.36        245.36         3.35 o                         
  -3   9   1         13.59         10.66         0.82 o                         
  -2   9   1        160.43        155.60         2.44 o                         
  -1   9   1         38.41         35.94         1.22 o                         
   0   9   1        261.40        242.13         3.21 o                         
   1   9   1         36.98         32.79         1.73 o                         
   2   9   1        167.09        161.36         2.15 o                         
   3   9   1         15.62         13.11         0.75 o                         
   4   9   1        238.33        251.94         2.99 o                         
   5   9   1         54.67         51.13         2.01 o                         
   6   9   1         62.55         65.16         2.64 o                         
   7   9   1         84.06         76.33         4.06 o                         
   8   9   1          8.29          4.28         2.35 o                         
   9   9   1          3.52          2.35         2.57 o                         
  10   9   1          7.64         14.11         3.21 o                         
 -10  10   1         41.82         42.98         4.06 o                         
  -9  10   1         49.10         48.75         4.06 o                         
  -8  10   1         72.13         72.70         4.49 o                         
  -7  10   1         43.48         44.26         3.63 o                         
  -6  10   1        179.75        194.13         5.77 o                         
  -5  10   1        103.68         96.29         2.79 o                         
  -4  10   1        441.23        428.35         5.22 o                         
  -3  10   1         93.37         90.07         1.95 o                         
  -2  10   1        377.76        366.28         4.59 o                         
  -1  10   1        100.72         95.09         2.36 o                         
   0  10   1         94.00         87.62         2.49 o                         
   1  10   1         97.86         92.07         2.94 o                         
   2  10   1        381.25        366.60         4.59 o                         
   3  10   1         98.10         91.71         1.95 o                         
   4  10   1        437.22        419.62         5.17 o                         
   5  10   1        105.69         99.12         2.87 o                         
   6  10   1        183.20        178.31         5.56 o                         
   7  10   1         46.91         47.68         3.42 o                         
   8  10   1         71.74         78.47         4.49 o                         
   9  10   1         50.72         48.54         4.06 o                         
  10  10   1         41.76         49.61         4.28 o                         
 -10  11   1          1.99          3.42         3.42 o                         
  -9  11   1          6.77          4.28         2.99 o                         
  -8  11   1          2.79          1.71         2.57 o                         
  -7  11   1         74.02         66.50         4.28 o                         
  -6  11   1          4.95          5.77         2.14 o                         
  -5  11   1         32.85         31.73         2.78 o                         
  -4  11   1          9.33          9.21         1.36 o                         
  -3  11   1        308.69        308.43         4.14 o                         
  -2  11   1          4.04          3.27         0.82 o                         
  -1  11   1         83.35         84.62         2.64 o                         
   0  11   1         76.56         87.61         2.72 o                         
   1  11   1         78.90         81.72         2.09 o                         
   2  11   1          3.25          2.92         0.78 o                         
   3  11   1        309.00        308.29         4.14 o                         
   4  11   1          9.58         10.27         1.28 o                         
   5  11   1         32.97         30.88         2.05 o                         
   6  11   1          5.36          5.99         1.92 o                         
   7  11   1         72.88         69.28         4.28 o                         
   8  11   1          2.34          0.43         2.57 o                         
   9  11   1          7.08          5.99         2.99 o                         
  10  11   1          2.16          4.49         3.21 o                         
  -9  12   1          5.74         10.26         3.21 o                         
  -8  12   1          2.97          2.35         2.57 o                         
  -7  12   1         13.32         13.90         2.78 o                         
  -6  12   1         74.24         78.69         4.28 o                         
  -5  12   1          6.17          6.76         1.71 o                         
  -4  12   1        146.36        157.31         3.68 o                         
  -3  12   1        109.12        115.53         2.43 o                         
  -2  12   1        401.25        438.01         5.54 o                         
  -1  12   1        159.67        155.58         7.38 o                         
   0  12   1        342.47        330.66         5.75 o                         
   1  12   1        157.08        157.93         3.70 o                         
   2  12   1        402.84        436.29         6.73 o                         
   3  12   1        108.78        118.01         2.43 o                         
   4  12   1        149.04        155.42         3.68 o                         
   5  12   1          6.00          6.22         1.43 o                         
   6  12   1         72.33         70.56         4.06 o                         
   7  12   1         14.09         14.97         2.78 o                         
   8  12   1          3.23          2.78         2.78 o                         
   9  12   1          6.19          4.70         3.21 o                         
  -9  13   1         38.27         43.41         4.28 o                         
  -8  13   1         12.36          7.70         3.21 o                         
  -7  13   1         52.99         62.01         4.49 o                         
  -6  13   1          3.46          2.99         2.35 o                         
  -5  13   1          2.78          3.88         1.43 o                         
  -4  13   1         38.31         32.55         1.97 o                         
  -3  13   1          2.71          0.92         0.90 o                         
  -2  13   1         10.00          7.13         1.43 o                         
  -1  13   1          7.97          4.55         2.89 o                         
   0  13   1        100.44         96.46         3.18 o                         
   1  13   1          8.17          2.75         1.28 o                         
   2  13   1         10.86         10.42         2.35 o                         
   3  13   1          2.46          1.18         0.97 o                         
   4  13   1         38.56         36.65         2.25 o                         
   5  13   1          2.21          5.06         1.43 o                         
   6  13   1          3.12          7.06         2.35 o                         
   7  13   1         52.62         62.86         4.49 o                         
   8  13   1         11.02         15.18         3.21 o                         
   9  13   1         38.97         38.49         4.06 o                         
  -8  14   1          8.02          3.42         2.99 o                         
  -7  14   1          3.80          5.77         2.78 o                         
  -6  14   1         26.17         24.38         2.99 o                         
  -5  14   1         70.65         68.85         4.06 o                         
  -4  14   1          6.51          7.91         2.14 o                         
  -3  14   1         21.51         22.88         2.35 o                         
  -2  14   1         56.06         58.64         2.86 o                         
  -1  14   1         75.13         79.50         3.10 o                         
   0  14   1         24.39         27.65         1.89 o                         
   1  14   1         77.66         86.00         5.56 o                         
   2  14   1         56.60         59.80         2.77 o                         
   3  14   1         20.25         20.27         2.41 o                         
   4  14   1          6.37          6.84         2.14 o                         
   5  14   1         69.95         70.13         4.06 o                         
   6  14   1         26.87         30.36         3.21 o                         
   7  14   1          3.77          2.35         2.78 o                         
   8  14   1          7.75          9.62         3.21 o                         
  -8  15   1          4.83          2.99         3.21 o                         
  -7  15   1          5.52          5.56         2.99 o                         
  -6  15   1         11.22         14.54         2.78 o                         
  -5  15   1         31.72         34.00         2.99 o                         
   4  15   1         48.73         46.40         3.42 o                         
   5  15   1         28.74         29.72         2.99 o                         
   6  15   1         10.47         10.69         2.78 o                         
   7  15   1          5.92          4.92         2.78 o                         
   8  15   1          5.00         10.05         3.21 o                         
  -7  16   1          2.88          4.06         2.99 o                         
  -6  16   1         10.78         14.33         2.99 o                         
   5  16   1         52.43         60.51         5.35 o                         
   6  16   1         10.82         12.83         2.99 o                         
   7  16   1          2.95          2.14         2.99 o                         
   0   0   2        100.57         90.30         3.85 o                         
   1   0   2       4651.35       4841.68        54.43 o                         
   2   0   2       1867.64       1996.25        19.71 o                         
   3   0   2        459.98        419.37         3.40 o                         
   4   0   2       1292.57       1323.97         9.33 o                         
   5   0   2        200.32        171.59         1.70 o                         
   6   0   2        601.57        590.45         5.51 o                         
   7   0   2          6.69          7.26         1.07 o                         
   8   0   2        112.98        110.85         6.30 o                         
   9   0   2         25.80         27.75         2.78 o                         
 -10   1   2         15.15         14.54         2.35 o                         
  -9   1   2          1.64         -1.07         1.50 o                         
  -8   1   2        149.58        150.72         4.49 o                         
  -7   1   2         18.56         14.82         1.13 o                         
  -6   1   2        510.49        514.93         4.36 o                         
  -5   1   2        284.03        275.81         2.48 o                         
  -4   1   2        332.97        360.96         2.67 o                         
  -3   1   2        793.71        875.93         6.08 o                         
  -2   1   2       2218.62       2379.65        15.65 o                         
  -1   1   2         40.49         38.82         0.42 o                         
   0   1   2       5582.34       5658.02        79.17 o                         
   1   1   2         39.60         37.28         0.55 o                         
   2   1   2       2230.48       2403.22        17.03 o                         
   3   1   2        786.29        859.66         6.75 o                         
   4   1   2        328.58        353.71         2.70 o                         
   5   1   2        285.05        281.70         2.25 o                         
   6   1   2        517.20        526.78         5.00 o                         
   7   1   2         19.09         19.29         0.99 o                         
   8   1   2        144.61        145.23         3.02 o                         
   9   1   2          1.89         -0.64         1.71 o                         
 -10   2   2         41.30         40.84         2.99 o                         
  -9   2   2         40.06         39.56         2.99 o                         
  -8   2   2         42.27         41.70         2.78 o                         
  -7   2   2        720.09        708.11        13.68 o                         
  -6   2   2        437.78        442.24         4.89 o                         
  -5   2   2        820.24        846.27         6.21 o                         
  -4   2   2        887.62        901.97         7.11 o                         
  -3   2   2        352.46        384.79         3.13 o                         
  -2   2   2       1188.37       1299.07         8.72 o                         
  -1   2   2       3140.88       3379.85        26.10 o                         
   0   2   2        346.89        375.66         3.67 o                         
   1   2   2       3094.37       3340.81        24.09 o                         
   2   2   2       1187.25       1283.44         8.62 o                         
   3   2   2        350.29        379.34         3.11 o                         
   4   2   2        911.08        919.93         7.19 o                         
   5   2   2        811.33        831.41         6.73 o                         
   6   2   2        422.76        422.51         4.27 o                         
   7   2   2        721.92        713.04         7.82 o                         
   8   2   2         43.57         40.63         2.78 o                         
   9   2   2         41.80         34.85         2.78 o                         
  10   2   2         42.02         41.48         3.42 o                         
 -11   3   2         15.54         19.67         2.78 o                         
 -10   3   2          0.46         -0.43         1.92 o                         
  -9   3   2         21.27         23.95         2.57 o                         
  -8   3   2         68.61         73.55         3.42 o                         
  -7   3   2          5.28          5.35         1.71 o                         
  -6   3   2        122.62        127.44         2.64 o                         
  -5   3   2        598.06        596.28         4.77 o                         
  -4   3   2         62.20         58.49         0.79 o                         
  -3   3   2       1754.97       1961.55        15.09 o                         
  -2   3   2        367.19        427.05         3.48 o                         
  -1   3   2        209.70        242.82         2.24 o                         
   0   3   2        807.23        786.96         7.53 o                         
   1   3   2        197.92        232.38         1.99 o                         
   2   3   2        386.65        443.01         3.79 o                         
   3   3   2       1713.82       1931.80        16.89 o                         
   4   3   2         66.84         63.19         1.02 o                         
   5   3   2        586.25        578.30         5.50 o                         
   6   3   2        121.87        128.44         2.89 o                         
   7   3   2          7.18         10.50         1.21 o                         
   8   3   2         66.91         68.85         3.42 o                         
   9   3   2         21.95         21.60         2.35 o                         
  10   3   2          0.52          0.43         2.14 o                         
  11   3   2         15.86         15.61         2.57 o                         
 -11   4   2          1.80          3.85         2.35 o                         
 -10   4   2         35.12         36.35         3.21 o                         
  -9   4   2         13.53         11.33         2.35 o                         
  -8   4   2        147.04        145.59         4.92 o                         
  -7   4   2         26.88         21.17         2.14 o                         
  -6   4   2        379.37        367.39         9.30 o                         
  -5   4   2        359.02        335.54         3.94 o                         
  -4   4   2        455.20        452.85         3.74 o                         
  -3   4   2         56.52         60.23         0.62 o                         
  -2   4   2        577.00        569.62         5.08 o                         
  -1   4   2         16.00         14.91         0.59 o                         
   0   4   2       1108.68       1106.73        13.53 o                         
   1   4   2         13.74         13.34         0.52 o                         
   2   4   2        569.47        560.63         4.14 o                         
   3   4   2         54.78         58.18         0.78 o                         
   4   4   2        451.32        451.17         4.38 o                         
   5   4   2        359.73        338.05         3.50 o                         
   6   4   2        378.49        366.48         5.59 o                         
   7   4   2         26.99         21.58         1.43 o                         
   8   4   2        144.41        140.12         3.25 o                         
   9   4   2         13.53         12.19         2.35 o                         
  10   4   2         35.12         41.70         3.42 o                         
  11   4   2          1.70          5.13         2.35 o                         
 -11   5   2          2.16          0.86         2.35 o                         
 -10   5   2         11.05          6.63         2.57 o                         
  -9   5   2        140.42        133.62         5.35 o                         
  -8   5   2         40.95         46.40         3.42 o                         
  -7   5   2        204.80        205.46         5.77 o                         
  -6   5   2         80.17         84.00         5.77 o                         
  -5   5   2        247.87        237.66         3.03 o                         
  -4   5   2         25.62         24.50         0.55 o                         
  -3   5   2       1290.05       1336.89         9.35 o                         
  -2   5   2       1069.05       1269.83        12.76 o                         
  -1   5   2       1408.12       1513.90        18.60 o                         
   0   5   2        655.99        730.05         6.55 o                         
   1   5   2       1420.77       1509.49        13.41 o                         
   2   5   2       1076.46       1266.04         9.03 o                         
   3   5   2       1262.33       1299.45         9.55 o                         
   4   5   2         27.45         23.46         0.88 o                         
   5   5   2        235.17        224.43         3.07 o                         
   6   5   2         80.40         82.65         2.27 o                         
   7   5   2        210.85        210.66         6.52 o                         
   8   5   2         41.55         39.55         2.27 o                         
   9   5   2        138.06        140.25         5.13 o                         
  10   5   2         10.32          8.13         2.35 o                         
  11   5   2          2.63          2.99         2.35 o                         
 -11   6   2          0.26          0.21         2.57 o                         
 -10   6   2          3.34          2.99         2.57 o                         
  -9   6   2          0.24         -0.86         2.14 o                         
  -8   6   2         89.19         91.94         4.28 o                         
  -7   6   2         11.27         14.75         2.14 o                         
  -6   6   2        105.34        108.60         3.85 o                         
  -5   6   2        189.30        181.48         3.12 o                         
  -4   6   2        715.22        724.67         5.96 o                         
  -3   6   2         40.85         44.02         1.00 o                         
  -2   6   2        797.66        856.41         9.04 o                         
  -1   6   2       1750.53       1891.06        21.47 o                         
   0   6   2         40.66         54.76         1.71 o                         
   1   6   2       1732.35       1878.66        16.33 o                         
   2   6   2        786.52        844.23         6.86 o                         
   3   6   2         39.01         42.03         0.78 o                         
   4   6   2        725.24        741.38         6.72 o                         
   5   6   2        186.42        176.35         2.71 o                         
   6   6   2        109.40        110.54         2.72 o                         
   7   6   2          9.88         12.28         1.43 o                         
   8   6   2         85.42         90.46         3.02 o                         
   9   6   2          0.28         -1.07         2.14 o                         
  10   6   2          3.07          2.14         2.35 o                         
  11   6   2          0.21         -0.43         2.35 o                         
 -11   7   2          9.60         11.55         3.21 o                         
 -10   7   2         23.52         20.53         2.99 o                         
  -9   7   2         29.96         26.73         2.99 o                         
  -8   7   2         42.38         36.56         3.21 o                         
  -7   7   2        123.58        122.71         4.49 o                         
  -6   7   2        173.64        156.28         4.92 o                         
  -5   7   2        206.97        218.60         3.85 o                         
  -4   7   2         36.69         37.83         1.41 o                         
  -3   7   2       1508.58       1499.64        13.23 o                         
  -2   7   2        767.87        834.25         8.76 o                         
  -1   7   2        819.47        792.78        11.24 o                         
   0   7   2        167.40        176.23         2.43 o                         
   1   7   2        823.41        802.18         7.27 o                         
   2   7   2        772.74        831.98         7.62 o                         
   3   7   2       1487.63       1498.92        13.26 o                         
   4   7   2         35.50         35.06         1.05 o                         
   5   7   2        198.05        210.47         3.13 o                         
   6   7   2        181.04        182.69         3.63 o                         
   7   7   2        126.58        128.90         6.31 o                         
   8   7   2         37.79         34.53         2.19 o                         
   9   7   2         30.49         26.73         2.99 o                         
  10   7   2         22.38         19.03         2.99 o                         
  11   7   2          9.16          4.28         2.78 o                         
 -11   8   2          2.48         -0.21         2.99 o                         
 -10   8   2          5.15          4.28         2.78 o                         
  -9   8   2         52.94         49.39         3.85 o                         
  -8   8   2         23.28         23.09         2.99 o                         
  -7   8   2         20.03         18.82         2.35 o                         
  -6   8   2         30.86         42.55         3.21 o                         
  -5   8   2         94.57         86.32         2.42 o                         
  -4   8   2          8.65          6.21         0.64 o                         
  -3   8   2        344.94        328.74         3.98 o                         
  -2   8   2          1.97          1.99         0.65 o                         
  -1   8   2       1629.71       1630.06        19.82 o                         
   0   8   2         26.21         23.77         1.51 o                         
   1   8   2       1601.08       1591.30        14.14 o                         
   2   8   2          2.29          3.44         0.86 o                         
   3   8   2        333.12        317.68         3.47 o                         
   4   8   2          8.73          6.24         0.59 o                         
   5   8   2         91.98         82.09         2.52 o                         
   6   8   2         29.96         33.57         1.97 o                         
   7   8   2         20.84         17.39         1.73 o                         
   8   8   2         22.66         17.96         2.78 o                         
   9   8   2         55.11         55.59         4.06 o                         
  10   8   2          5.11          5.56         2.78 o                         
  11   8   2          2.16          5.99         2.99 o                         
 -10   9   2         17.06         24.80         3.63 o                         
  -9   9   2         24.72         22.88         3.21 o                         
  -8   9   2          7.11          8.34         2.57 o                         
  -7   9   2         52.29         45.76         3.63 o                         
  -6   9   2        105.69        105.20         4.28 o                         
  -5   9   2        265.80        254.89         6.09 o                         
  -4   9   2         18.02         18.02         0.97 o                         
  -3   9   2        353.45        363.38         4.43 o                         
  -2   9   2        734.08        722.65         8.32 o                         
  -1   9   2        348.84        341.94         6.38 o                         
   0   9   2       3180.39       3259.99        32.38 o                         
   1   9   2        330.12        319.65         4.10 o                         
   2   9   2        765.47        735.55         7.16 o                         
   3   9   2        351.98        363.77         3.92 o                         
   4   9   2         14.94         13.32         1.23 o                         
   5   9   2        272.14        258.84         3.74 o                         
   6   9   2        106.88        106.89         3.10 o                         
   7   9   2         48.89         45.83         2.64 o                         
   8   9   2          6.49          4.92         2.57 o                         
   9   9   2         25.48         26.51         3.42 o                         
  10   9   2         16.68         11.76         3.21 o                         
 -10  10   2         12.68         16.68         3.63 o                         
  -9  10   2         11.12         13.47         2.99 o                         
  -8  10   2         20.37         21.38         2.99 o                         
  -7  10   2          4.65          6.41         2.35 o                         
  -6  10   2         17.21         15.82         2.35 o                         
  -5  10   2         11.44         12.22         1.71 o                         
  -4  10   2         31.80         27.77         1.35 o                         
  -3  10   2        195.13        199.08         2.99 o                         
  -2  10   2          2.05          2.19         0.78 o                         
  -1  10   2        110.00        123.24         2.35 o                         
   0  10   2          8.18          7.67         1.13 o                         
   1  10   2        110.06        123.22         2.17 o                         
   2  10   2          3.05          3.58         0.99 o                         
   3  10   2        191.24        191.90         2.58 o                         
   4  10   2         34.82         33.62         1.25 o                         
   5  10   2         11.69         11.87         1.22 o                         
   6  10   2         17.92         16.22         1.73 o                         
   7  10   2          3.92          7.27         2.35 o                         
   8  10   2         21.12         23.95         2.99 o                         
   9  10   2         12.50         11.97         2.99 o                         
  10  10   2         12.71         14.97         3.42 o                         
 -10  11   2          9.62          5.13         3.21 o                         
  -9  11   2         31.23         30.79         3.63 o                         
  -8  11   2         12.23          9.19         2.78 o                         
  -7  11   2         27.21         27.16         2.99 o                         
  -6  11   2         23.99         22.24         2.57 o                         
  -5  11   2        126.19        125.19         3.32 o                         
  -4  11   2         11.05         11.49         1.36 o                         
  -3  11   2        293.32        292.00         4.06 o                         
  -2  11   2         46.05         45.59         1.60 o                         
  -1  11   2        595.50        605.65         8.84 o                         
   0  11   2        184.93        177.48         3.78 o                         
   1  11   2        601.85        612.03         7.02 o                         
   2  11   2         46.39         44.42         2.58 o                         
   3  11   2        293.38        299.07         4.09 o                         
   4  11   2         11.07         13.04         1.36 o                         
   5  11   2        125.11        125.56         3.23 o                         
   6  11   2         23.41         21.81         2.57 o                         
   7  11   2         26.85         31.43         3.21 o                         
   8  11   2         11.08          9.62         2.78 o                         
   9  11   2         30.61         29.94         3.85 o                         
  10  11   2          9.30          9.62         3.21 o                         
  -9  12   2          2.24          1.07         3.21 o                         
  -8  12   2         26.94         26.09         3.42 o                         
  -7  12   2         87.38         81.25         4.70 o                         
  -6  12   2         37.72         40.84         3.21 o                         
  -5  12   2         73.97         73.85         2.79 o                         
  -4  12   2         82.79         82.08         4.06 o                         
  -3  12   2        117.37        118.82         2.47 o                         
  -2  12   2        198.02        201.29         3.20 o                         
  -1  12   2        141.10        140.43         3.55 o                         
   0  12   2         16.48         14.14         1.39 o                         
   1  12   2        141.04        142.02         3.55 o                         
   2  12   2        197.08        199.07         5.70 o                         
   3  12   2        116.24        118.48         2.53 o                         
   4  12   2         84.45         85.31         3.10 o                         
   5  12   2         71.26         70.89         2.87 o                         
   6  12   2         40.32         39.34         3.21 o                         
   7  12   2         88.20         94.72         4.70 o                         
   8  12   2         26.20         32.29         3.42 o                         
   9  12   2          2.23          1.50         3.21 o                         
  -9  13   2          3.05          4.28         3.21 o                         
  -8  13   2          5.35         11.12         3.21 o                         
  -7  13   2         64.53         77.40         4.70 o                         
  -6  13   2         36.15         37.63         3.21 o                         
  -5  13   2         91.08         94.38         3.29 o                         
  -4  13   2         38.99         38.15         3.42 o                         
  -3  13   2         54.04         50.29         2.03 o                         
  -2  13   2         11.69          9.43         1.43 o                         
  -1  13   2         97.46         94.43         3.25 o                         
   0  13   2         64.45         69.18         2.87 o                         
   1  13   2         97.81         98.59         3.25 o                         
   2  13   2         12.05          7.71         1.34 o                         
   3  13   2         51.64         46.48         1.90 o                         
   4  13   2         40.51         39.18         2.46 o                         
   5  13   2         92.80         95.98         3.39 o                         
   6  13   2         36.71         31.43         3.21 o                         
   7  13   2         65.78         79.76         4.70 o                         
   8  13   2          5.95         10.48         3.21 o                         
   9  13   2          2.71          2.57         3.21 o                         
  -8  14   2         11.51         16.68         3.42 o                         
  -7  14   2          0.31         -2.57         2.57 o                         
  -6  14   2          2.74          2.14         2.35 o                         
  -5  14   2          2.76          5.77         2.14 o                         
  -4  14   2         44.52         52.60         3.63 o                         
  -3  14   2         18.63         20.95         2.14 o                         
  -2  14   2        102.43        102.36         3.38 o                         
  -1  14   2         53.59         51.25         3.31 o                         
   0  14   2         25.73         25.83         1.89 o                         
   1  14   2         52.91         53.88         2.79 o                         
   2  14   2        105.93        108.93         3.47 o                         
   3  14   2         17.36         18.64         1.45 o                         
   4  14   2         46.84         44.90         3.42 o                         
   5  14   2          2.58         -0.21         2.14 o                         
   6  14   2          3.04          3.63         2.35 o                         
   7  14   2          0.17         -2.57         2.57 o                         
   8  14   2         11.98         11.12         3.42 o                         
  -8  15   2          6.09         -0.64         3.21 o                         
  -7  15   2         26.74         33.14         3.63 o                         
  -6  15   2         19.33         14.97         2.99 o                         
  -5  15   2         18.16         16.04         2.57 o                         
   4  15   2         22.91         22.02         2.57 o                         
   5  15   2         18.09         18.82         2.57 o                         
   6  15   2         19.76         15.18         2.99 o                         
   7  15   2         26.58         32.93         3.63 o                         
   8  15   2          5.99          5.13         3.21 o                         
  -7  16   2         24.39         21.60         3.42 o                         
  -6  16   2         24.61         27.80         3.42 o                         
   5  16   2         47.04         45.54         3.85 o                         
   6  16   2         24.29         27.37         3.42 o                         
   7  16   2         24.81         26.73         3.63 o                         
   1   0   3       5476.94       5800.77        45.33 o                         
   2   0   3         62.87         67.63         1.08 o                         
   3   0   3         13.94         10.29         0.31 o                         
   4   0   3       1255.25       1302.37         7.93 o                         
   5   0   3        649.43        667.34         6.09 o                         
   6   0   3        152.29        149.57         1.87 o                         
   7   0   3          2.66          1.18         0.91 o                         
   8   0   3          2.50          3.45         1.28 o                         
   9   0   3          5.13          5.13         1.71 o                         
 -10   1   3          2.69         -0.21         1.92 o                         
  -9   1   3         15.35         15.40         2.14 o                         
  -8   1   3         81.88         81.25         3.42 o                         
  -7   1   3        115.73        106.00         2.40 o                         
  -6   1   3        450.20        443.36         4.27 o                         
  -5   1   3        709.29        683.38         4.96 o                         
  -4   1   3        360.77        358.69         2.69 o                         
  -3   1   3         78.95         55.23         0.56 o                         
  -2   1   3       1608.97       1704.81        13.98 o                         
  -1   1   3      12472.91      13208.18        91.78 o                         
   0   1   3        504.36        494.09         6.07 o                         
   1   1   3      12392.48      13084.14        92.38 o                         
   2   1   3       1622.09       1752.08        14.28 o                         
   3   1   3         68.56         45.60         0.60 o                         
   4   1   3        359.57        357.40         3.07 o                         
   5   1   3        691.17        665.92         5.47 o                         
   6   1   3        446.61        438.68         4.51 o                         
   7   1   3        109.77        106.38         3.75 o                         
   8   1   3         82.46         83.82         2.34 o                         
   9   1   3         14.15         12.83         1.92 o                         
 -10   2   3         31.23         31.86         2.78 o                         
  -9   2   3          7.82          7.27         1.92 o                         
  -8   2   3         10.22         10.69         1.92 o                         
  -7   2   3         27.12         25.87         2.14 o                         
  -6   2   3        182.63        180.20         3.07 o                         
  -5   2   3        737.45        741.74         5.44 o                         
  -4   2   3         59.20         52.56         0.74 o                         
  -3   2   3       1181.20       1297.31        10.00 o                         
  -2   2   3       1793.32       2012.55        16.35 o                         
  -1   2   3       1342.32       1530.86        13.46 o                         
   0   2   3        843.56        809.50         8.49 o                         
   1   2   3       1381.74       1599.88        10.54 o                         
   2   2   3       1795.56       2028.30        20.68 o                         
   3   2   3       1196.04       1302.30        10.10 o                         
   4   2   3         59.74         53.15         0.78 o                         
   5   2   3        740.70        744.72         6.02 o                         
   6   2   3        187.40        186.60         2.27 o                         
   7   2   3         25.38         24.72         1.19 o                         
   8   2   3          9.14          6.41         1.71 o                         
   9   2   3          7.23          4.49         1.92 o                         
  10   2   3         32.58         36.14         2.99 o                         
 -11   3   3          6.23          7.70         2.35 o                         
 -10   3   3         27.35         26.73         2.99 o                         
  -9   3   3         79.76         75.48         3.85 o                         
  -8   3   3          0.81         -0.43         1.50 o                         
  -7   3   3        416.03        403.87         8.77 o                         
  -6   3   3         69.42         58.80         2.57 o                         
  -5   3   3         48.49         44.16         0.75 o                         
  -4   3   3        513.45        506.52         4.17 o                         
  -3   3   3        552.68        610.30         4.91 o                         
  -2   3   3       1462.52       1490.93        12.91 o                         
  -1   3   3       1319.85       1404.96        14.32 o                         
   0   3   3         75.63         67.26         0.80 o                         
   1   3   3       1327.82       1410.43        10.18 o                         
   2   3   3       1442.30       1459.90        10.58 o                         
   3   3   3        562.23        619.57         5.58 o                         
   4   3   3        517.00        514.74         4.78 o                         
   5   3   3         54.50         49.56         0.89 o                         
   6   3   3         67.07         56.93         1.52 o                         
   7   3   3        426.54        410.25         8.55 o                         
   8   3   3          0.89         -0.20         1.13 o                         
   9   3   3         81.91         79.76         3.85 o                         
  10   3   3         27.24         30.79         2.99 o                         
  11   3   3          6.54          2.78         2.14 o                         
 -11   4   3         14.41         19.24         2.78 o                         
 -10   4   3         21.16         22.24         2.78 o                         
  -9   4   3         91.21         91.09         4.28 o                         
  -8   4   3         22.11         20.95         2.35 o                         
  -7   4   3        165.47        168.68         4.92 o                         
  -6   4   3         35.59         28.22         2.35 o                         
  -5   4   3         88.41         72.83         1.01 o                         
  -4   4   3         36.22         31.44         0.86 o                         
  -3   4   3        695.46        787.94         5.63 o                         
  -2   4   3       1059.29       1056.63        13.31 o                         
  -1   4   3        228.01        264.19         2.53 o                         
   0   4   3       2440.58       2517.08        22.34 o                         
   1   4   3        227.29        266.76         2.14 o                         
   2   4   3       1065.21       1082.57         7.68 o                         
   3   4   3        695.19        777.62         5.67 o                         
   4   4   3         33.28         28.01         0.87 o                         
   5   4   3         89.67         73.24         1.32 o                         
   6   4   3         34.23         30.62         1.35 o                         
   7   4   3        172.21        169.55         3.48 o                         
   8   4   3         20.82         22.72         1.66 o                         
   9   4   3         89.01         93.23         4.28 o                         
  10   4   3         21.95         17.75         2.78 o                         
  11   4   3         15.30         22.67         2.99 o                         
 -11   5   3         23.15         20.10         2.99 o                         
 -10   5   3         26.68         22.88         2.99 o                         
  -9   5   3          3.88          0.86         2.14 o                         
  -8   5   3         69.64         77.19         3.85 o                         
  -7   5   3          3.71         -0.64         1.71 o                         
  -6   5   3        137.55        141.53         4.06 o                         
  -5   5   3        642.29        630.56         8.31 o                         
  -4   5   3         55.97         61.32         1.01 o                         
  -3   5   3        632.84        647.55         5.24 o                         
  -2   5   3        193.22        216.06         3.25 o                         
  -1   5   3       3551.82       3897.30        35.03 o                         
   0   5   3          2.57          1.08         0.34 o                         
   1   5   3       3605.76       4040.11        35.36 o                         
   2   5   3        197.60        224.21         1.89 o                         
   3   5   3        630.04        652.76         4.87 o                         
   4   5   3         59.03         59.48         1.25 o                         
   5   5   3        633.40        609.39         5.93 o                         
   6   5   3        139.81        138.75         3.02 o                         
   7   5   3          3.66          4.81         1.21 o                         
   8   5   3         71.65         75.19         2.64 o                         
   9   5   3          3.90          2.35         2.14 o                         
  10   5   3         28.31         31.43         3.21 o                         
  11   5   3         23.17         22.67         2.99 o                         
 -11   6   3          8.40          5.13         2.78 o                         
 -10   6   3         23.35         21.60         2.99 o                         
  -9   6   3         21.13         17.53         2.57 o                         
  -8   6   3          9.08          9.19         2.14 o                         
  -7   6   3         14.19         13.47         2.14 o                         
  -6   6   3        347.64        344.42         7.70 o                         
  -5   6   3         81.68         87.92         2.10 o                         
  -4   6   3        328.29        312.30         2.76 o                         
  -3   6   3        811.84        829.80         8.60 o                         
  -2   6   3         93.90        106.11         1.72 o                         
  -1   6   3       2018.85       2046.64        40.19 o                         
   0   6   3          0.13          0.66         0.39 o                         
   1   6   3       2005.25       2047.03        15.84 o                         
   2   6   3        100.51        114.20         1.37 o                         
   3   6   3        812.52        819.02         6.09 o                         
   4   6   3        330.01        312.74         2.92 o                         
   5   6   3         79.99         89.38         1.84 o                         
   6   6   3        351.17        356.20         5.59 o                         
   7   6   3         14.20         16.65         1.58 o                         
   8   6   3         11.08         12.73         1.58 o                         
   9   6   3         21.59         18.82         2.78 o                         
  10   6   3         24.06         23.73         3.21 o                         
  11   6   3          8.11          6.63         2.57 o                         
 -11   7   3          4.65          2.14         2.78 o                         
 -10   7   3          6.97          8.77         2.78 o                         
  -9   7   3          4.82          5.13         2.35 o                         
  -8   7   3          6.80          4.06         2.14 o                         
  -7   7   3         41.42         38.27         2.99 o                         
  -6   7   3        230.66        229.41         5.99 o                         
  -5   7   3         89.94         84.14         1.84 o                         
  -4   7   3         11.05         10.82         0.51 o                         
  -3   7   3        206.76        204.79         2.79 o                         
  -2   7   3        227.80        218.88         2.83 o                         
  -1   7   3        215.73        217.76         2.45 o                         
   0   7   3        107.44        105.90         1.76 o                         
   1   7   3        209.60        209.59         2.15 o                         
   2   7   3        236.12        222.92         2.37 o                         
   3   7   3        211.82        209.04         2.23 o                         
   4   7   3          7.64          6.72         0.56 o                         
   5   7   3         87.26         82.25         1.84 o                         
   6   7   3        227.09        225.98         8.45 o                         
   7   7   3         42.17         35.42         2.67 o                         
   8   7   3          6.57          2.58         1.58 o                         
   9   7   3          5.17          6.63         2.35 o                         
  10   7   3          7.03          4.92         2.57 o                         
  11   7   3          5.11          7.91         2.78 o                         
 -11   8   3          6.48          4.28         3.21 o                         
 -10   8   3          0.30         -2.57         2.57 o                         
  -9   8   3         28.08         31.43         3.42 o                         
  -8   8   3         18.40         17.75         2.57 o                         
  -7   8   3         60.65         57.73         3.42 o                         
  -6   8   3        626.82        596.28        12.19 o                         
  -5   8   3        109.49        115.35         2.72 o                         
  -4   8   3        189.66        173.48         2.48 o                         
  -3   8   3        603.73        603.80         6.66 o                         
  -2   8   3         47.45         37.53         1.22 o                         
  -1   8   3        415.92        399.20         4.59 o                         
   0   8   3       1176.73       1126.25        10.13 o                         
   1   8   3        408.23        391.52         3.97 o                         
   2   8   3         38.70         30.71         1.89 o                         
   3   8   3        600.75        597.79         5.77 o                         
   4   8   3        178.04        159.59         2.17 o                         
   5   8   3        109.71        116.10         2.34 o                         
   6   8   3        628.12        598.36        12.72 o                         
   7   8   3         62.91         62.99         5.13 o                         
   8   8   3         17.45         14.13         1.81 o                         
   9   8   3         28.09         26.51         2.99 o                         
  10   8   3          0.46          1.28         2.57 o                         
  11   8   3          6.44          2.99         2.99 o                         
 -10   9   3         11.58         13.68         3.42 o                         
  -9   9   3          7.75          5.56         2.78 o                         
  -8   9   3         20.87         16.89         2.78 o                         
  -7   9   3         35.42         39.34         3.21 o                         
  -6   9   3         52.97         51.32         3.42 o                         
  -5   9   3        102.87        103.90         3.30 o                         
  -4   9   3         21.47         19.50         1.01 o                         
  -3   9   3        283.77        277.12         3.69 o                         
  -2   9   3         87.85         95.11         1.86 o                         
  -1   9   3         77.63         73.40         1.78 o                         
   0   9   3          0.48          2.04         1.14 o                         
   1   9   3         79.11         77.89         1.43 o                         
   2   9   3         89.86         94.32         2.07 o                         
   3   9   3        291.53        288.90         3.23 o                         
   4   9   3         23.58         21.63         0.97 o                         
   5   9   3         99.08        100.60         2.49 o                         
   6   9   3         50.11         48.88         2.49 o                         
   7   9   3         32.98         33.21         2.04 o                         
   8   9   3         20.13         19.03         2.99 o                         
   9   9   3          7.91          9.19         2.78 o                         
  10   9   3         11.43         16.04         3.42 o                         
 -10  10   3          4.25          3.21         3.21 o                         
  -9  10   3         15.19         12.62         2.99 o                         
  -8  10   3         68.81         72.49         4.49 o                         
  -7  10   3         29.93         27.37         2.78 o                         
  -6  10   3         91.85         81.47         4.06 o                         
  -5  10   3        162.53        155.27         5.24 o                         
  -4  10   3        211.84        204.00         3.12 o                         
  -3  10   3        265.17        268.56         3.69 o                         
  -2  10   3        463.64        446.55         5.42 o                         
  -1  10   3         85.22         77.80         1.79 o                         
   0  10   3          2.20          0.86         0.91 o                         
   1  10   3         85.58         77.06         1.76 o                         
   2  10   3        465.99        454.63         4.75 o                         
   3  10   3        261.86        266.33         3.23 o                         
   4  10   3        208.08        203.02         2.80 o                         
   5  10   3        158.50        155.86         2.96 o                         
   6  10   3         94.16         92.32         3.10 o                         
   7  10   3         32.77         32.80         2.34 o                         
   8  10   3         69.96         69.28         4.49 o                         
   9  10   3         15.84         16.25         3.21 o                         
  10  10   3          4.65          6.63         3.21 o                         
 -10  11   3         25.44         25.87         3.85 o                         
  -9  11   3          4.95          3.21         2.99 o                         
  -8  11   3         44.00         43.62         3.85 o                         
  -7  11   3         74.99         68.42         4.28 o                         
  -6  11   3          4.07          5.56         2.14 o                         
  -5  11   3        111.54        113.37         5.02 o                         
  -4  11   3        113.10        117.14         3.07 o                         
  -3  11   3         19.75         17.08         1.66 o                         
  -2  11   3         91.69         90.42         3.17 o                         
  -1  11   3         16.72         17.59         1.43 o                         
   0  11   3        174.91        169.68         3.70 o                         
   1  11   3         18.23         20.23         2.65 o                         
   2  11   3         97.22         97.42         2.10 o                         
   3  11   3         20.10         19.60         0.99 o                         
   4  11   3        112.34        113.80         2.54 o                         
   5  11   3        114.15        112.32         2.59 o                         
   6  11   3          3.53          2.14         1.92 o                         
   7  11   3         72.53         70.35         4.28 o                         
   8  11   3         43.81         51.32         4.06 o                         
   9  11   3          4.11          9.19         3.21 o                         
  10  11   3         25.33         28.44         3.85 o                         
  -9  12   3          0.50         -2.99         2.99 o                         
  -8  12   3         84.20         79.54         4.92 o                         
  -7  12   3         25.54         29.94         2.99 o                         
  -6  12   3        103.57         99.43         4.49 o                         
  -5  12   3          4.75          6.19         1.43 o                         
  -4  12   3         37.07         39.18         2.31 o                         
  -3  12   3         13.84         14.52         1.15 o                         
  -2  12   3         30.12         27.82         1.35 o                         
  -1  12   3        415.40        421.89         6.88 o                         
   0  12   3         10.93          6.82         1.28 o                         
   1  12   3        412.60        423.86         6.88 o                         
   2  12   3         30.60         27.24         1.35 o                         
   3  12   3         13.30         13.59         1.10 o                         
   4  12   3         34.79         39.39         2.31 o                         
   5  12   3          4.67          4.60         1.36 o                         
   6  12   3        102.59         98.14         4.49 o                         
   7  12   3         26.83         31.22         3.21 o                         
   8  12   3         84.98         95.15         5.13 o                         
   9  12   3          0.65          1.28         3.21 o                         
  -9  13   3          4.20          7.27         3.21 o                         
  -8  13   3         22.71         22.02         3.63 o                         
  -7  13   3         21.33         19.89         2.99 o                         
  -6  13   3         55.61         56.02         4.06 o                         
  -5  13   3         55.43         61.91         3.08 o                         
  -4  13   3         27.31         25.79         1.89 o                         
  -3  13   3         33.63         32.64         1.64 o                         
  -2  13   3          4.84          3.82         1.92 o                         
  -1  13   3        162.41        168.03         4.00 o                         
   0  13   3         84.92         85.44         3.02 o                         
   1  13   3        159.16        162.52         4.06 o                         
   2  13   3          5.30          3.82         1.39 o                         
   3  13   3         32.84         31.40         1.87 o                         
   4  13   3         28.89         23.87         3.96 o                         
   5  13   3         56.34         58.92         3.20 o                         
   6  13   3         52.73         55.59         4.06 o                         
   7  13   3         20.71         17.75         2.99 o                         
   8  13   3         22.34         23.31         3.42 o                         
   9  13   3          3.90         -1.07         3.21 o                         
  -8  14   3         25.40         26.94         3.85 o                         
  -7  14   3          7.68          6.84         2.78 o                         
  -6  14   3         10.15         11.55         2.78 o                         
  -5  14   3          5.07          3.85         2.14 o                         
  -4  14   3         80.34         81.04         3.85 o                         
  -3  14   3         55.43         54.52         3.42 o                         
  -2  14   3         18.80         19.79         2.99 o                         
  -1  14   3          1.10         -0.28         1.28 o                         
   0  14   3         91.43        107.32         3.48 o                         
   1  14   3          1.31          0.68         1.28 o                         
   2  14   3         20.48         19.01         1.64 o                         
   3  14   3         56.18         50.90         2.34 o                         
   4  14   3         81.88         84.03         3.85 o                         
   5  14   3          4.87          2.78         2.14 o                         
   6  14   3         10.65         10.69         2.57 o                         
   7  14   3          8.04         10.69         2.99 o                         
   8  14   3         25.73         29.72         3.85 o                         
  -8  15   3         11.96         15.40         3.63 o                         
  -7  15   3         15.10         19.24         3.21 o                         
  -6  15   3         13.53         13.47         2.99 o                         
  -5  15   3         41.12         50.89         3.85 o                         
   4  15   3         23.29         23.95         2.57 o                         
   5  15   3         38.44         40.84         3.21 o                         
   6  15   3         13.03         11.76         2.78 o                         
   7  15   3         14.72         16.25         3.42 o                         
   8  15   3         11.90         12.19         3.21 o                         
  -7  16   3          6.78          8.13         3.21 o                         
  -6  16   3          0.09         -0.86         2.78 o                         
   5  16   3         17.03         18.82         2.78 o                         
   6  16   3          0.06          0.43         2.78 o                         
   7  16   3          7.02          5.35         2.99 o                         
   0   0   4       1377.66       1559.03        17.83 o                         
   1   0   4        633.35        734.67         4.96 o                         
   2   0   4         77.64         85.04         0.73 o                         
   3   0   4        111.99        104.59         1.24 o                         
   4   0   4         24.04         28.81         0.69 o                         
   5   0   4         56.82         62.69         1.39 o                         
   6   0   4         38.36         38.25         1.36 o                         
   7   0   4          4.36          5.16         0.78 o                         
   8   0   4        257.77        258.24         4.31 o                         
   9   0   4         55.62         53.88         3.21 o                         
 -10   1   4          5.45          6.84         2.14 o                         
  -9   1   4         30.56         32.50         2.57 o                         
  -8   1   4         42.60         42.55         2.78 o                         
  -7   1   4        124.27        127.28         2.64 o                         
  -6   1   4        255.34        242.66         2.67 o                         
  -5   1   4         97.72         96.17         1.15 o                         
  -4   1   4        605.32        637.03         5.08 o                         
  -3   1   4        516.59        601.48         5.51 o                         
  -2   1   4         74.69         83.46         0.91 o                         
  -1   1   4      20584.01      20800.38       143.03 o                         
   0   1   4        891.46       1024.38         9.65 o                         
   1   1   4      20713.32      20879.94       143.65 o                         
   2   1   4         78.69         86.79         0.73 o                         
   3   1   4        541.69        648.19         8.92 o                         
   4   1   4        605.22        642.22         5.14 o                         
   5   1   4         99.62         96.27         1.18 o                         
   6   1   4        259.10        249.53         2.75 o                         
   7   1   4        119.18        119.04         2.10 o                         
   8   1   4         43.71         48.13         1.97 o                         
   9   1   4         30.10         33.57         2.78 o                         
 -10   2   4          5.79          3.42         2.14 o                         
  -9   2   4         34.21         33.36         2.78 o                         
  -8   2   4          1.66          1.50         1.50 o                         
  -7   2   4          4.32          2.14         1.50 o                         
  -6   2   4        167.15        154.85         2.17 o                         
  -5   2   4        102.82         96.56         1.16 o                         
  -4   2   4        696.04        699.27         6.20 o                         
  -3   2   4       2499.97       2595.74        31.39 o                         
  -2   2   4       2123.80       2116.21        15.34 o                         
  -1   2   4       8835.53       9201.93        91.96 o                         
   0   2   4       1034.79       1118.08        13.12 o                         
   1   2   4       8803.89       9557.99       101.65 o                         
   2   2   4       2132.22       2144.55        17.61 o                         
   3   2   4       2518.97       2602.18        20.15 o                         
   4   2   4        694.37        696.89         7.56 o                         
   5   2   4        112.51        105.12         1.26 o                         
   6   2   4        170.67        157.78         2.05 o                         
   7   2   4          3.30          3.16         0.69 o                         
   8   2   4          1.71          3.85         1.71 o                         
   9   2   4         33.42         30.58         2.57 o                         
  10   2   4          5.91          1.71         1.92 o                         
 -11   3   4         36.65         41.70         3.42 o                         
 -10   3   4         80.92         72.91         4.28 o                         
  -9   3   4         38.13         39.34         2.99 o                         
  -8   3   4         23.64         19.67         2.14 o                         
  -7   3   4         32.44         33.14         2.57 o                         
  -6   3   4        134.45        132.12         3.85 o                         
  -5   3   4        568.71        554.43         5.13 o                         
  -4   3   4        480.83        485.35         4.69 o                         
  -3   3   4        197.89        220.34         1.71 o                         
  -2   3   4        653.02        685.56         5.31 o                         
  -1   3   4        914.73       1035.60         8.90 o                         
   0   3   4          0.72          0.20         0.23 o                         
   1   3   4        917.53       1021.52         8.01 o                         
   2   3   4        632.81        665.53         4.87 o                         
   3   3   4        196.37        217.34         1.77 o                         
   4   3   4        473.62        474.67         4.54 o                         
   5   3   4        575.09        560.71         5.08 o                         
   6   3   4        137.64        131.14         2.84 o                         
   7   3   4         35.18         36.96         1.52 o                         
   8   3   4         25.02         26.13         2.57 o                         
   9   3   4         37.18         39.77         2.99 o                         
  10   3   4         78.71         73.34         4.28 o                         
  11   3   4         36.61         45.12         3.42 o                         
 -11   4   4          2.84          2.35         2.35 o                         
 -10   4   4          3.76          4.70         2.35 o                         
  -9   4   4         71.43         68.85         4.06 o                         
  -8   4   4         25.80         27.37         2.57 o                         
  -7   4   4         84.72         90.66         3.63 o                         
  -6   4   4         80.49         76.76         3.21 o                         
  -5   4   4        282.67        277.50         2.88 o                         
  -4   4   4         30.89         30.64         0.78 o                         
  -3   4   4        494.35        518.15         3.90 o                         
  -2   4   4         27.87         35.74         0.67 o                         
  -1   4   4        839.09        894.73         7.91 o                         
   0   4   4         74.00         82.32         1.12 o                         
   1   4   4        847.24        904.43         7.11 o                         
   2   4   4         25.68         34.10         0.59 o                         
   3   4   4        517.26        540.36         4.37 o                         
   4   4   4         31.66         31.13         1.03 o                         
   5   4   4        305.96        295.87         3.11 o                         
   6   4   4         77.99         70.44         2.20 o                         
   7   4   4         79.14         83.67         2.57 o                         
   8   4   4         24.39         24.98         1.73 o                         
   9   4   4         70.50         72.49         3.85 o                         
  10   4   4          3.88          4.28         2.35 o                         
  11   4   4          3.20          3.63         2.35 o                         
 -11   5   4          0.65         -1.71         2.35 o                         
 -10   5   4         86.38         93.44         4.70 o                         
  -9   5   4         70.53         63.50         4.06 o                         
  -8   5   4        179.53        182.58         5.56 o                         
  -7   5   4         95.25         84.89         3.63 o                         
  -6   5   4        544.62        553.52        11.12 o                         
  -5   5   4        384.85        375.40         5.44 o                         
  -4   5   4       1526.54       1453.32        12.77 o                         
  -3   5   4        813.54        852.01         7.59 o                         
  -2   5   4        653.06        649.30         6.95 o                         
  -1   5   4        237.22        248.21         2.50 o                         
   0   5   4        297.42        315.06         3.58 o                         
   1   5   4        235.89        249.19         2.31 o                         
   2   5   4        675.97        665.61         4.91 o                         
   3   5   4        812.75        851.49         6.88 o                         
   4   5   4       1537.21       1475.84        12.99 o                         
   5   5   4        378.10        366.62         3.90 o                         
   6   5   4        539.54        542.43         6.42 o                         
   7   5   4         91.11         84.55         2.49 o                         
   8   5   4        182.82        186.02         3.93 o                         
   9   5   4         70.33         63.08         3.85 o                         
  10   5   4         86.84         91.09         4.92 o                         
  11   5   4          0.50         -1.07         2.14 o                         
 -11   6   4         10.07          5.99         2.78 o                         
 -10   6   4          4.00          4.49         2.57 o                         
  -9   6   4          0.12          2.14         2.14 o                         
  -8   6   4        150.35        137.89         5.13 o                         
  -7   6   4         50.94         49.39         3.21 o                         
  -6   6   4        115.93        111.38         4.06 o                         
  -5   6   4         46.51         54.96         2.14 o                         
  -4   6   4        330.75        322.68         2.88 o                         
  -3   6   4        711.66        701.91         6.52 o                         
  -2   6   4         56.47         56.92         1.22 o                         
  -1   6   4        348.42        319.26         3.51 o                         
   0   6   4          8.49         17.99         0.72 o                         
   1   6   4        347.63        320.83         2.90 o                         
   2   6   4         53.94         53.38         0.99 o                         
   3   6   4        730.40        726.12         5.38 o                         
   4   6   4        338.66        331.21         3.05 o                         
   5   6   4         48.86         53.05         1.34 o                         
   6   6   4        116.38        117.04         5.99 o                         
   7   6   4         48.46         44.58         3.10 o                         
   8   6   4        151.41        148.31         4.28 o                         
   9   6   4          0.19         -1.43         1.43 o                         
  10   6   4          4.58         -1.50         2.35 o                         
  11   6   4          9.88         10.05         2.78 o                         
 -11   7   4          1.30          1.92         2.78 o                         
 -10   7   4          6.30          6.84         2.78 o                         
  -9   7   4         28.65         25.23         3.21 o                         
  -8   7   4         24.85         22.02         2.57 o                         
  -7   7   4         33.83         34.64         2.99 o                         
  -6   7   4        169.42        175.31         4.92 o                         
  -5   7   4          4.99          3.13         1.50 o                         
  -4   7   4        383.56        375.71         3.34 o                         
  -3   7   4       1238.97       1203.25        12.43 o                         
  -2   7   4        144.06        119.09         2.17 o                         
  -1   7   4       1539.96       1591.27        14.16 o                         
   0   7   4        144.31        118.46         1.62 o                         
   1   7   4       1597.66       1650.59        12.74 o                         
   2   7   4        139.90        114.01         1.48 o                         
   3   7   4       1261.79       1207.73         9.71 o                         
   4   7   4        385.69        380.48         3.50 o                         
   5   7   4          4.46          3.85         0.85 o                         
   6   7   4        170.50        170.51         3.62 o                         
   7   7   4         32.93         33.53         2.04 o                         
   8   7   4         22.59         24.40         2.89 o                         
   9   7   4         27.91         27.61         2.57 o                         
  10   7   4          6.29          5.35         2.57 o                         
  11   7   4          1.16         -0.21         2.78 o                         
 -11   8   4          2.52          0.43         2.78 o                         
 -10   8   4          4.27          2.35         2.78 o                         
  -9   8   4          6.14          3.21         2.57 o                         
  -8   8   4         96.35         93.01         4.70 o                         
  -7   8   4         16.15         18.82         2.57 o                         
  -6   8   4         49.32         53.46         2.99 o                         
  -5   8   4         71.73         73.58         1.85 o                         
  -4   8   4          0.00          1.44         0.51 o                         
  -3   8   4         39.64         31.90         1.97 o                         
  -2   8   4        251.99        232.87         2.66 o                         
  -1   8   4        267.15        246.18         3.23 o                         
   0   8   4        216.07        201.36         2.36 o                         
   1   8   4        263.12        251.42         2.79 o                         
   2   8   4        236.85        215.45         2.34 o                         
   3   8   4         39.64         30.47         1.00 o                         
   4   8   4          0.01          0.18         0.46 o                         
   5   8   4         71.66         74.13         1.92 o                         
   6   8   4         47.92         50.58         3.85 o                         
   7   8   4         18.16         16.14         1.81 o                         
   8   8   4         98.60         98.77         3.40 o                         
   9   8   4          6.02          1.71         2.57 o                         
  10   8   4          4.42          3.63         2.78 o                         
  11   8   4          2.26          8.55         3.21 o                         
 -10   9   4          9.69         11.97         3.21 o                         
  -9   9   4         79.53         84.46         4.92 o                         
  -8   9   4         45.35         49.61         4.06 o                         
  -7   9   4        253.37        242.88         6.84 o                         
  -6   9   4        235.13        234.54         6.41 o                         
  -5   9   4        105.59        100.83         2.72 o                         
  -4   9   4        512.20        509.64         9.54 o                         
  -3   9   4         30.15         27.22         1.30 o                         
  -2   9   4        474.22        482.93         5.58 o                         
  -1   9   4         50.22         44.86         1.75 o                         
   0   9   4        157.00        166.23         2.10 o                         
   1   9   4         50.65         43.56         1.17 o                         
   2   9   4        471.60        477.19         4.89 o                         
   3   9   4         30.20         26.42         1.08 o                         
   4   9   4        507.41        503.03         5.18 o                         
   5   9   4        107.37         97.61         3.15 o                         
   6   9   4        232.30        233.32         4.61 o                         
   7   9   4        250.49        252.55         5.06 o                         
   8   9   4         47.26         43.92         2.57 o                         
   9   9   4         76.29         79.33         4.92 o                         
  10   9   4          9.79          9.19         3.21 o                         
 -10  10   4          0.93          0.00         2.99 o                         
  -9  10   4          8.62          7.48         2.99 o                         
  -8  10   4          1.86          0.86         2.35 o                         
  -7  10   4          2.20          2.78         2.14 o                         
  -6  10   4         20.15         16.25         2.57 o                         
  -5  10   4        105.81        101.97         2.86 o                         
  -4  10   4         16.85         17.40         2.24 o                         
  -3  10   4        167.05        167.68         2.74 o                         
  -2  10   4        189.74        176.03         2.73 o                         
  -1  10   4         77.83         70.12         1.66 o                         
   0  10   4         47.91         43.63         2.12 o                         
   1  10   4         73.98         62.61         1.42 o                         
   2  10   4        179.97        170.57         2.42 o                         
   3  10   4        173.24        172.39         2.59 o                         
   4  10   4         15.01         15.00         0.93 o                         
   5  10   4        105.74        103.35         2.46 o                         
   6  10   4         20.92         23.38         2.03 o                         
   7  10   4          1.89         -1.58         1.58 o                         
   8  10   4          1.94          0.21         2.35 o                         
   9  10   4          8.90          8.13         2.78 o                         
  10  10   4          0.86          2.14         2.99 o                         
 -10  11   4         10.13          7.48         3.21 o                         
  -9  11   4          1.38         -2.78         2.78 o                         
  -8  11   4         69.06         78.04         4.92 o                         
  -7  11   4          4.76          4.06         2.35 o                         
  -6  11   4          1.26         -0.21         1.92 o                         
  -5  11   4        175.55        179.13         3.92 o                         
  -4  11   4        114.05        115.91         3.01 o                         
  -3  11   4        401.86        403.75         5.13 o                         
  -2  11   4        430.60        429.41         5.25 o                         
  -1  11   4        135.62        134.80         3.33 o                         
   0  11   4          0.43          0.21         1.06 o                         
   1  11   4        131.07        132.85         2.42 o                         
   2  11   4        425.25        422.28         4.61 o                         
   3  11   4        404.93        410.16         4.48 o                         
   4  11   4        117.48        110.87         2.46 o                         
   5  11   4        179.49        177.46         3.33 o                         
   6  11   4          1.95          2.05         1.58 o                         
   7  11   4          4.78          2.57         2.35 o                         
   8  11   4         67.93         62.86         4.70 o                         
   9  11   4          1.33         -0.86         2.99 o                         
  10  11   4          9.60         15.18         3.42 o                         
  -9  12   4         18.82         16.25         3.63 o                         
  -8  12   4         18.42         22.02         3.21 o                         
  -7  12   4         11.69         13.04         2.78 o                         
  -6  12   4          0.95          2.35         2.14 o                         
  -5  12   4        116.09        119.28         3.38 o                         
  -4  12   4          6.54          5.75         1.28 o                         
  -3  12   4         49.36         44.09         1.78 o                         
  -2  12   4         12.82         13.79         1.10 o                         
  -1  12   4         16.82         19.04         1.51 o                         
   0  12   4         29.35         35.21         2.27 o                         
   1  12   4         15.92         16.74         1.43 o                         
   2  12   4         12.65         11.32         1.16 o                         
   3  12   4         48.64         43.97         1.83 o                         
   4  12   4          6.37          4.39         2.78 o                         
   5  12   4        114.78        116.04         3.32 o                         
   6  12   4          1.03          0.00         2.14 o                         
   7  12   4         12.40         13.68         2.78 o                         
   8  12   4         18.80         20.74         3.21 o                         
   9  12   4         19.10         16.46         3.63 o                         
  -9  13   4          6.10          2.57         3.21 o                         
  -8  13   4          7.05          4.28         2.99 o                         
  -7  13   4          8.35          8.55         2.78 o                         
  -6  13   4         37.52         38.27         3.21 o                         
  -5  13   4         25.66         27.16         2.78 o                         
  -4  13   4        199.17        213.63         4.51 o                         
  -3  13   4         58.05         61.13         2.05 o                         
  -2  13   4        176.06        187.73         5.35 o                         
  -1  13   4         91.81         91.60         3.10 o                         
   0  13   4         41.41         45.49         2.64 o                         
   1  13   4         92.50         92.09         3.10 o                         
   2  13   4        174.63        179.21         4.23 o                         
   3  13   4         58.79         60.48         2.11 o                         
   4  13   4        195.77        205.35         4.41 o                         
   5  13   4         26.27         35.28         2.99 o                         
   6  13   4         34.84         39.13         3.42 o                         
   7  13   4          8.66         14.54         2.99 o                         
   8  13   4          6.74          2.57         2.99 o                         
   9  13   4          6.13          3.85         3.42 o                         
  -8  14   4         12.49         10.90         3.21 o                         
  -7  14   4         19.71         23.09         3.42 o                         
  -6  14   4          7.78          8.77         2.57 o                         
  -5  14   4         35.93         38.27         2.99 o                         
  -4  14   4         33.97         33.78         2.78 o                         
  -3  14   4         31.21         30.15         2.57 o                         
  -2  14   4          0.62         -1.40         1.82 o                         
  -1  14   4         27.60         26.95         1.97 o                         
   0  14   4         85.42         90.02         3.33 o                         
   1  14   4         28.70         26.59         1.89 o                         
   2  14   4          0.56         -0.23         1.18 o                         
   3  14   4         29.98         29.40         3.42 o                         
   4  14   4         31.95         33.14         2.78 o                         
   5  14   4         34.78         34.64         3.21 o                         
   6  14   4          7.91          5.13         2.57 o                         
   7  14   4         19.48         16.46         3.21 o                         
   8  14   4         13.12         16.46         3.42 o                         
  -7  15   4         29.26         29.72         3.63 o                         
  -6  15   4         31.63         40.84         3.63 o                         
  -5  15   4          7.96          6.84         2.35 o                         
   4  15   4          6.90         10.05         2.35 o                         
   5  15   4          8.74          5.13         2.35 o                         
   6  15   4         33.22         38.06         3.63 o                         
   7  15   4         28.85         26.51         3.63 o                         
  -7  16   4          4.99          0.64         2.99 o                         
  -6  16   4          2.86          0.21         2.78 o                         
   5  16   4          7.20          8.34         2.57 o                         
   6  16   4          2.89          3.21         2.78 o                         
   7  16   4          4.79          7.91         3.21 o                         
   1   0   5        188.34        208.86         2.45 o                         
   2   0   5        121.58        107.80         1.22 o                         
   3   0   5       1668.77       1663.32        20.62 o                         
   4   0   5        750.81        737.22         5.37 o                         
   5   0   5       1115.32       1080.72         8.55 o                         
   6   0   5          0.44          0.37         0.53 o                         
   7   0   5         37.00         36.27         1.35 o                         
   8   0   5         12.72         13.19         1.82 o                         
   9   0   5         23.10         19.89         2.35 o                         
 -10   1   5          8.17         10.69         2.14 o                         
  -9   1   5         17.62         17.11         2.14 o                         
  -8   1   5         93.65         98.36         3.63 o                         
  -7   1   5        281.29        282.57         4.46 o                         
  -6   1   5        671.14        637.13         5.91 o                         
  -5   1   5         82.68         82.82         1.08 o                         
  -4   1   5        844.43        811.34         5.76 o                         
  -3   1   5        980.51       1086.03         9.38 o                         
  -2   1   5       3881.46       3962.06        30.53 o                         
  -1   1   5       5819.42       6338.41        46.69 o                         
   0   1   5       9358.79       9528.93        70.03 o                         
   1   1   5       5733.69       6263.30        51.40 o                         
   2   1   5       3916.02       4036.37        29.51 o                         
   3   1   5        975.57       1073.52        13.85 o                         
   4   1   5        811.31        768.52         6.33 o                         
   5   1   5         89.62         89.82         1.15 o                         
   6   1   5        657.69        627.04         5.96 o                         
   7   1   5        281.60        283.34         3.20 o                         
   8   1   5         96.31         99.55         2.57 o                         
   9   1   5         17.30         19.03         2.14 o                         
 -10   2   5         44.96         43.19         3.42 o                         
  -9   2   5         18.48         18.60         2.35 o                         
  -8   2   5         35.46         36.14         2.78 o                         
  -7   2   5        449.59        441.50         8.98 o                         
  -6   2   5         12.88         15.53         0.90 o                         
  -5   2   5        797.54        791.82         6.64 o                         
  -4   2   5        141.96        151.24         1.71 o                         
  -3   2   5        257.06        306.64         2.56 o                         
  -2   2   5        127.24        128.06         1.13 o                         
  -1   2   5        317.41        329.67         3.07 o                         
   0   2   5        703.51        715.89         6.28 o                         
   1   2   5        328.61        343.39         2.54 o                         
   2   2   5        133.18        134.38         1.46 o                         
   3   2   5        245.47        293.54         2.94 o                         
   4   2   5        135.32        144.76         1.54 o                         
   5   2   5        801.44        799.28         6.46 o                         
   6   2   5         12.09         15.29         0.77 o                         
   7   2   5        437.77        429.66         4.46 o                         
   8   2   5         36.62         37.34         1.97 o                         
   9   2   5         16.74         15.18         2.14 o                         
  10   2   5         43.97         44.90         3.63 o                         
 -11   3   5          0.18          0.86         2.35 o                         
 -10   3   5         57.62         63.08         3.85 o                         
  -9   3   5         50.44         48.75         3.42 o                         
  -8   3   5        330.49        330.31         7.91 o                         
  -7   3   5         39.97         40.41         2.78 o                         
  -6   3   5        337.50        341.44         5.21 o                         
  -5   3   5        278.49        278.29         2.83 o                         
  -4   3   5        582.81        556.70         5.62 o                         
  -3   3   5        404.64        431.08         3.21 o                         
  -2   3   5        326.44        395.52         3.66 o                         
  -1   3   5        532.15        620.50         5.48 o                         
   0   3   5        336.42        385.60         5.27 o                         
   1   3   5        531.75        617.24         4.95 o                         
   2   3   5        332.94        400.42         3.02 o                         
   3   3   5        399.69        429.07         3.27 o                         
   4   3   5        579.41        553.26         5.24 o                         
   5   3   5        274.97        278.94         2.61 o                         
   6   3   5        344.57        344.88         3.65 o                         
   7   3   5         38.37         36.99         1.61 o                         
   8   3   5        332.35        330.36         5.37 o                         
   9   3   5         52.44         51.10         3.63 o                         
  10   3   5         54.65         61.37         4.06 o                         
  11   3   5          0.17         -1.07         2.14 o                         
 -11   4   5          3.46          0.64         2.35 o                         
 -10   4   5         11.63         16.46         2.78 o                         
  -9   4   5          2.73         -0.64         1.92 o                         
  -8   4   5          2.45          0.86         1.92 o                         
  -7   4   5          6.22          1.71         1.71 o                         
  -6   4   5          4.48          2.78         1.50 o                         
  -5   4   5        535.13        504.14         4.83 o                         
  -4   4   5         18.05         18.18         0.66 o                         
  -3   4   5        455.29        441.03         3.40 o                         
  -2   4   5        890.12        939.13         8.23 o                         
  -1   4   5       2159.42       2309.88        19.72 o                         
   0   4   5       4539.71       4897.87        62.02 o                         
   1   4   5       2088.92       2240.75        22.09 o                         
   2   4   5        879.57        939.55         6.26 o                         
   3   4   5        471.40        454.63         3.46 o                         
   4   4   5         17.39         17.97         0.77 o                         
   5   4   5        547.09        517.43         5.02 o                         
   6   4   5          4.26          2.85         0.78 o                         
   7   4   5          6.28          5.94         0.99 o                         
   8   4   5          2.60          1.82         1.21 o                         
   9   4   5          2.78          2.99         2.14 o                         
  10   4   5         12.04         14.54         2.57 o                         
  11   4   5          3.61          4.49         2.35 o                         
 -11   5   5          7.88          5.99         2.78 o                         
 -10   5   5         13.06         15.61         2.78 o                         
  -9   5   5         59.94         64.36         4.06 o                         
  -8   5   5         33.91         35.92         2.99 o                         
  -7   5   5         12.10          8.98         1.92 o                         
  -6   5   5        136.20        127.84         4.06 o                         
  -5   5   5        159.82        150.25         2.16 o                         
  -4   5   5        735.11        715.70         6.57 o                         
  -3   5   5        244.28        239.92         2.46 o                         
  -2   5   5       1163.78       1176.75        10.40 o                         
  -1   5   5         78.71         85.15         1.60 o                         
   0   5   5       2783.27       2909.02        27.55 o                         
   1   5   5         92.15        100.67         1.36 o                         
   2   5   5       1181.18       1194.91         8.51 o                         
   3   5   5        233.34        228.97         2.56 o                         
   4   5   5        742.40        725.55         6.79 o                         
   5   5   5        158.05        148.04         2.07 o                         
   6   5   5        136.17        129.53         2.52 o                         
   7   5   5         11.40         11.25         1.60 o                         
   8   5   5         34.52         29.93         3.31 o                         
   9   5   5         61.34         59.01         4.06 o                         
  10   5   5         12.69         11.97         2.57 o                         
  11   5   5          8.43          6.41         2.57 o                         
 -11   6   5         12.68         13.68         2.99 o                         
 -10   6   5         22.49         20.95         2.99 o                         
  -9   6   5         20.98         18.39         2.78 o                         
  -8   6   5         58.76         61.58         3.85 o                         
  -7   6   5        177.76        174.88         5.13 o                         
  -6   6   5         16.13         16.68         2.14 o                         
  -5   6   5        110.73        102.93         2.40 o                         
  -4   6   5        382.51        351.28         3.11 o                         
  -3   6   5        255.89        249.16         2.64 o                         
  -2   6   5          5.76          2.95         0.49 o                         
  -1   6   5        191.66        229.46         2.13 o                         
   0   6   5        452.53        479.15         4.60 o                         
   1   6   5        190.21        225.61         2.05 o                         
   2   6   5          5.94          3.12         0.41 o                         
   3   6   5        258.58        249.96         2.16 o                         
   4   6   5        382.37        353.76         3.23 o                         
   5   6   5        103.65         98.19         1.75 o                         
   6   6   5         17.35         18.30         1.19 o                         
   7   6   5        171.93        182.51         3.85 o                         
   8   6   5         59.49         63.83         3.74 o                         
   9   6   5         19.50         17.53         1.89 o                         
  10   6   5         21.75         21.60         2.99 o                         
  11   6   5         11.85         13.90         2.99 o                         
 -11   7   5          2.63          6.20         2.78 o                         
 -10   7   5         20.41         16.46         2.99 o                         
  -9   7   5          2.69         -0.21         2.14 o                         
  -8   7   5         30.18         34.00         2.99 o                         
  -7   7   5        139.63        151.36         5.13 o                         
  -6   7   5        109.24        102.85         4.06 o                         
  -5   7   5        126.72        124.42         2.72 o                         
  -4   7   5         79.96         88.68         1.21 o                         
  -3   7   5        267.57        260.79         3.33 o                         
  -2   7   5        584.09        587.93         6.50 o                         
  -1   7   5        300.89        324.22         2.99 o                         
   0   7   5         86.68        102.84         1.30 o                         
   1   7   5        308.73        335.57         3.41 o                         
   2   7   5        586.89        593.31         5.09 o                         
   3   7   5        264.87        255.51         2.63 o                         
   4   7   5         84.27         91.22         1.35 o                         
   5   7   5        126.79        123.00         2.05 o                         
   6   7   5        103.60        102.05         2.79 o                         
   7   7   5        140.08        144.78         3.55 o                         
   8   7   5         30.61         32.69         2.12 o                         
   9   7   5          2.65          0.97         1.58 o                         
  10   7   5         19.45         16.04         2.99 o                         
  11   7   5          2.69          2.57         2.78 o                         
 -11   8   5         15.18         16.68         3.42 o                         
 -10   8   5          0.92         -1.28         2.78 o                         
  -9   8   5          1.74          1.07         2.35 o                         
  -8   8   5         12.08          9.84         2.35 o                         
  -7   8   5         30.10         25.02         2.57 o                         
  -6   8   5         46.02         46.83         3.21 o                         
  -5   8   5        347.61        353.32         6.84 o                         
  -4   8   5        304.05        302.02         3.85 o                         
  -3   8   5         67.11         71.17         1.60 o                         
  -2   8   5        431.81        447.25         5.05 o                         
  -1   8   5        406.64        391.61         3.97 o                         
   0   8   5        521.11        534.66         4.60 o                         
   1   8   5        421.34        403.04         3.65 o                         
   2   8   5        411.78        425.63         3.96 o                         
   3   8   5         66.07         70.40         1.57 o                         
   4   8   5        308.28        305.98         3.10 o                         
   5   8   5        350.99        360.91         4.65 o                         
   6   8   5         48.32         49.18         2.40 o                         
   7   8   5         31.62         28.33         1.97 o                         
   8   8   5         11.00         14.16         1.81 o                         
   9   8   5          1.46         -1.92         1.92 o                         
  10   8   5          0.82          0.21         2.57 o                         
  11   8   5         15.21         17.75         3.42 o                         
 -10   9   5          0.82         -1.92         2.78 o                         
  -9   9   5         16.76         16.68         3.21 o                         
  -8   9   5         42.97         38.49         3.21 o                         
  -7   9   5          9.68         11.33         2.14 o                         
  -6   9   5         23.04         28.01         2.57 o                         
  -5   9   5        119.58        109.04         3.52 o                         
  -4   9   5        163.41        160.53         2.32 o                         
  -3   9   5         61.63         52.70         1.34 o                         
  -2   9   5        124.65        122.87         2.22 o                         
  -1   9   5        344.50        350.90         4.29 o                         
   0   9   5        567.11        514.08         5.07 o                         
   1   9   5        351.41        349.05         3.76 o                         
   2   9   5        127.88        126.82         1.91 o                         
   3   9   5         57.92         50.37         1.91 o                         
   4   9   5        166.13        165.62         2.32 o                         
   5   9   5        121.03        112.94         3.91 o                         
   6   9   5         21.48         19.33         1.92 o                         
   7   9   5          8.92          9.47         1.73 o                         
   8   9   5         43.75         40.70         2.49 o                         
   9   9   5         17.03         11.76         2.99 o                         
  10   9   5          0.94          1.07         2.78 o                         
 -10  10   5         26.34         28.01         3.85 o                         
  -9  10   5          3.52          6.63         2.99 o                         
  -8  10   5          3.35         -0.86         2.35 o                         
  -7  10   5         12.08         13.68         2.57 o                         
  -6  10   5         38.07         37.85         2.99 o                         
  -5  10   5          6.59          8.85         1.28 o                         
  -4  10   5         37.67         38.39         1.79 o                         
  -3  10   5         97.48        100.66         2.08 o                         
  -2  10   5        119.86        104.50         2.15 o                         
  -1  10   5        424.49        437.51         5.29 o                         
   0  10   5        186.36        204.31         3.93 o                         
   1  10   5        427.44        447.15         4.63 o                         
   2  10   5        118.01        106.38         1.85 o                         
   3  10   5         97.08         99.80         1.85 o                         
   4  10   5         41.05         42.96         1.46 o                         
   5  10   5          7.35          7.18         1.05 o                         
   6  10   5         37.70         37.28         2.19 o                         
   7  10   5         11.85          7.28         1.81 o                         
   8  10   5          3.12          3.54         1.73 o                         
   9  10   5          3.16          4.92         2.78 o                         
  10  10   5         26.18         29.08         3.85 o                         
 -10  11   5          6.25          8.13         3.21 o                         
  -9  11   5         29.79         28.65         3.85 o                         
  -8  11   5         28.02         25.66         3.21 o                         
  -7  11   5         74.11         67.78         4.28 o                         
  -6  11   5         45.25         46.83         3.63 o                         
  -5  11   5        189.42        190.83         4.07 o                         
  -4  11   5         17.52         18.94         1.51 o                         
  -3  11   5         73.50         76.88         2.03 o                         
  -2  11   5         36.27         42.96         1.60 o                         
  -1  11   5         26.58         23.59         1.58 o                         
   0  11   5         16.76         14.47         1.36 o                         
   1  11   5         28.47         26.93         1.14 o                         
   2  11   5         37.28         43.45         1.76 o                         
   3  11   5         74.71         82.38         1.81 o                         
   4  11   5         18.40         19.01         1.31 o                         
   5  11   5        193.28        196.18         3.49 o                         
   6  11   5         46.23         43.67         2.71 o                         
   7  11   5         72.79         76.86         4.17 o                         
   8  11   5         30.34         27.80         3.21 o                         
   9  11   5         29.28         31.86         3.85 o                         
  10  11   5          6.88          4.28         3.42 o                         
  -9  12   5         10.61         14.33         3.63 o                         
  -8  12   5          5.94          8.34         2.99 o                         
  -7  12   5         18.92         13.90         2.78 o                         
  -6  12   5         54.25         51.96         3.85 o                         
  -5  12   5         50.67         53.15         2.56 o                         
  -4  12   5         19.86         22.50         1.73 o                         
  -3  12   5         22.43         20.73         2.22 o                         
  -2  12   5          2.03         -0.40         0.85 o                         
  -1  12   5          3.81          3.74         1.21 o                         
   0  12   5         73.17         66.00         2.72 o                         
   1  12   5          3.82          3.74         1.21 o                         
   2  12   5          1.89         -0.85         0.85 o                         
   3  12   5         23.04         19.17         1.10 o                         
   4  12   5         19.44         21.24         1.47 o                         
   5  12   5         50.12         45.83         2.24 o                         
   6  12   5         54.88         50.26         2.72 o                         
   7  12   5         19.90         23.31         2.99 o                         
   8  12   5          5.67         10.26         2.99 o                         
   9  12   5         11.07         13.04         3.42 o                         
  -9  13   5          0.09          2.14         3.21 o                         
  -8  13   5         13.00         13.04         3.21 o                         
  -7  13   5          6.19          3.85         2.78 o                         
  -6  13   5         14.91         14.11         2.78 o                         
  -5  13   5          2.92         -0.86         1.92 o                         
  -4  13   5         84.09         83.23         3.85 o                         
  -3  13   5        137.74        141.87         2.80 o                         
  -2  13   5        309.12        323.53         5.89 o                         
  -1  13   5        133.29        142.47         3.70 o                         
   0  13   5        242.76        229.99         4.84 o                         
   1  13   5        137.48        145.07         3.78 o                         
   2  13   5        306.89        319.28         4.68 o                         
   3  13   5        136.85        139.13         2.85 o                         
   4  13   5         81.53         87.14         6.09 o                         
   5  13   5          3.40          3.63         2.14 o                         
   6  13   5         14.66         19.03         2.78 o                         
   7  13   5          6.15          5.13         2.57 o                         
   8  13   5         12.82         10.69         3.21 o                         
   9  13   5          0.09         -3.21         3.21 o                         
  -8  14   5          2.07          1.50         2.99 o                         
  -7  14   5          0.00         -0.86         2.78 o                         
  -6  14   5         10.31         10.90         2.78 o                         
  -5  14   5         51.54         62.44         4.06 o                         
  -4  14   5         59.03         56.66         3.63 o                         
  -3  14   5          4.10          5.35         1.71 o                         
  -2  14   5         70.72         68.94         2.98 o                         
  -1  14   5        111.07        111.58         4.49 o                         
   0  14   5          0.04         -1.22         1.28 o                         
   1  14   5        115.35        119.70         3.62 o                         
   2  14   5         68.63         70.32         3.03 o                         
   3  14   5          4.47          5.20         1.28 o                         
   4  14   5         58.84         60.73         3.85 o                         
   5  14   5         50.02         58.80         3.85 o                         
   6  14   5         10.59         12.83         2.78 o                         
   7  14   5          0.01         -0.86         2.78 o                         
   8  14   5          2.02          3.63         3.21 o                         
  -7  15   5          3.50          2.14         2.99 o                         
  -6  15   5         50.60         58.37         4.70 o                         
  -5  15   5          3.69          0.21         2.14 o                         
   4  15   5         37.09         37.63         2.99 o                         
   5  15   5          3.90          0.00         2.35 o                         
   6  15   5         51.41         59.66         4.70 o                         
   7  15   5          3.64          4.49         2.99 o                         
  -7  16   5          8.66          6.63         3.21 o                         
  -6  16   5         15.92         19.46         3.21 o                         
   5  16   5         15.45         19.24         2.78 o                         
   6  16   5         15.38         15.40         2.99 o                         
   7  16   5          8.82         11.97         3.21 o                         
   0   0   6       2904.03       3512.38        39.97 o                         
   1   0   6        489.13        520.72         3.84 o                         
   2   0   6          1.40          0.33         0.22 o                         
   3   0   6        179.30        209.81         2.13 o                         
   4   0   6          1.06          1.91         0.36 o                         
   5   0   6        115.21        110.84         1.31 o                         
   6   0   6          4.15          3.71         0.56 o                         
   7   0   6       1122.85       1118.42        11.73 o                         
   8   0   6         22.11         19.15         1.43 o                         
   9   0   6         78.32         82.75         3.85 o                         
 -10   1   6         11.82         14.33         2.35 o                         
  -9   1   6         13.56         17.11         2.35 o                         
  -8   1   6         20.64         17.75         1.92 o                         
  -7   1   6         43.82         41.75         1.62 o                         
  -6   1   6         23.48         24.13         1.05 o                         
  -5   1   6        559.22        554.19         4.63 o                         
  -4   1   6         55.20         71.08         0.84 o                         
  -3   1   6          6.14          6.58         0.29 o                         
  -2   1   6       1613.87       1767.33        12.56 o                         
  -1   1   6       2455.16       2655.18        19.92 o                         
   0   1   6       5516.77       5740.88        45.16 o                         
   1   1   6       2448.84       2654.44        21.24 o                         
   2   1   6       1562.75       1728.81        13.82 o                         
   3   1   6          7.73          8.48         0.53 o                         
   4   1   6         55.95         73.94         0.98 o                         
   5   1   6        554.27        554.42         4.64 o                         
   6   1   6         23.36         24.16         0.95 o                         
   7   1   6         42.25         42.62         1.25 o                         
   8   1   6         19.34         19.54         1.43 o                         
   9   1   6         14.20         14.33         2.14 o                         
 -10   2   6         22.53         22.67         2.78 o                         
  -9   2   6          8.83          8.77         2.14 o                         
  -8   2   6         16.88         16.68         2.14 o                         
  -7   2   6          2.88          5.35         1.50 o                         
  -6   2   6         46.50         39.15         1.00 o                         
  -5   2   6        599.49        585.61         4.86 o                         
  -4   2   6        482.65        484.52         4.94 o                         
  -3   2   6       2423.43       2418.45        17.24 o                         
  -2   2   6       2463.39       2803.00        20.06 o                         
  -1   2   6        595.80        492.73         3.82 o                         
   0   2   6        932.97       1063.20        10.75 o                         
   1   2   6        557.24        449.76         3.82 o                         
   2   2   6       2443.41       2775.75        30.40 o                         
   3   2   6       2424.97       2435.37        21.37 o                         
   4   2   6        471.00        474.75         4.51 o                         
   5   2   6        607.00        593.21         4.95 o                         
   6   2   6         42.81         37.16         1.67 o                         
   7   2   6          2.31          2.85         0.96 o                         
   8   2   6         17.01         16.79         1.82 o                         
   9   2   6          8.75          5.35         1.92 o                         
  10   2   6         23.41         22.02         2.57 o                         
 -11   3   6         87.86         89.38         4.70 o                         
 -10   3   6         25.35         26.73         2.99 o                         
  -9   3   6         35.05         27.16         2.78 o                         
  -8   3   6        118.79        126.77         4.49 o                         
  -7   3   6         38.18         32.71         2.78 o                         
  -6   3   6        196.10        189.25         5.99 o                         
  -5   3   6         59.11         53.29         1.00 o                         
  -4   3   6        395.48        416.55         3.98 o                         
  -3   3   6        275.27        297.24         2.29 o                         
  -2   3   6        271.78        343.86         2.90 o                         
  -1   3   6        768.71        824.09         7.11 o                         
   0   3   6        622.68        756.30        11.06 o                         
   1   3   6        750.86        795.56         6.39 o                         
   2   3   6        274.39        343.46         2.67 o                         
   3   3   6        265.80        290.00         2.33 o                         
   4   3   6        389.70        409.50         4.06 o                         
   5   3   6         54.41         50.40         1.15 o                         
   6   3   6        199.99        191.66         2.36 o                         
   7   3   6         37.84         33.62         1.73 o                         
   8   3   6        121.91        121.64         3.02 o                         
   9   3   6         35.61         36.99         2.99 o                         
  10   3   6         25.70         27.37         2.78 o                         
  11   3   6         87.97         88.31         6.63 o                         
 -11   4   6          1.27         -1.92         2.35 o                         
 -10   4   6         60.30         67.14         4.49 o                         
  -9   4   6         31.47         31.22         2.99 o                         
  -8   4   6         36.61         38.92         2.99 o                         
  -7   4   6         26.27         24.38         2.35 o                         
  -6   4   6         86.67         86.81         3.42 o                         
  -5   4   6        291.49        287.50         2.99 o                         
  -4   4   6       1406.74       1476.09        12.78 o                         
  -3   4   6        423.37        440.41         3.37 o                         
  -2   4   6        804.25        851.92         6.15 o                         
  -1   4   6        338.07        350.06         3.28 o                         
   0   4   6       1304.37       1490.75        19.97 o                         
   1   4   6        331.90        340.54         4.23 o                         
   2   4   6        810.10        856.32         6.79 o                         
   3   4   6        424.65        440.73         3.43 o                         
   4   4   6       1368.95       1445.05        12.91 o                         
   5   4   6        289.12        281.19         3.15 o                         
   6   4   6         88.43         88.57         1.93 o                         
   7   4   6         25.92         26.32         1.31 o                         
   8   4   6         38.60         34.71         2.19 o                         
   9   4   6         33.18         31.00         2.99 o                         
  10   4   6         60.36         59.01         4.28 o                         
  11   4   6          0.97         -1.07         2.14 o                         
 -11   5   6          0.82         -1.07         2.57 o                         
 -10   5   6         31.49         28.87         3.21 o                         
  -9   5   6         11.84         14.97         2.57 o                         
  -8   5   6         16.91         15.18         2.35 o                         
  -7   5   6        126.14        129.34         4.28 o                         
  -6   5   6         68.33         67.14         3.21 o                         
  -5   5   6        397.80        374.83         3.76 o                         
  -4   5   6       1153.75       1113.85         8.76 o                         
  -3   5   6        362.56        347.16         3.39 o                         
  -2   5   6        642.47        642.93         5.18 o                         
  -1   5   6         93.84        111.29         1.41 o                         
   0   5   6         64.73        104.90         1.60 o                         
   1   5   6         88.74        107.51         1.41 o                         
   2   5   6        640.91        641.70         4.86 o                         
   3   5   6        355.81        339.12         3.11 o                         
   4   5   6       1145.53       1104.12         8.87 o                         
   5   5   6        399.58        376.43         4.00 o                         
   6   5   6         67.69         68.59         1.89 o                         
   7   5   6        124.21        126.51         2.59 o                         
   8   5   6         19.15         17.57         1.66 o                         
   9   5   6         11.66         11.88         2.25 o                         
  10   5   6         32.16         29.94         3.21 o                         
  11   5   6          0.88          1.28         2.35 o                         
 -11   6   6          5.74          4.92         2.78 o                         
 -10   6   6         29.80         34.00         3.42 o                         
  -9   6   6         17.05         20.95         2.99 o                         
  -8   6   6         89.91         94.30         4.28 o                         
  -7   6   6        251.38        247.16         6.63 o                         
  -6   6   6         70.51         68.00         3.21 o                         
  -5   6   6        126.76        125.64         2.07 o                         
  -4   6   6        308.01        275.34         2.51 o                         
  -3   6   6         50.80         54.66         1.12 o                         
  -2   6   6        665.75        655.10         5.27 o                         
  -1   6   6        171.03        197.65         1.94 o                         
   0   6   6         64.12         59.62         1.08 o                         
   1   6   6        170.73        199.54         2.02 o                         
   2   6   6        658.16        643.88         5.76 o                         
   3   6   6         50.99         55.57         1.06 o                         
   4   6   6        293.38        264.36         2.63 o                         
   5   6   6        131.16        130.58         2.05 o                         
   6   6   6         71.16         73.50         2.01 o                         
   7   6   6        255.97        251.90         4.61 o                         
   8   6   6         90.41         87.19         3.10 o                         
   9   6   6         16.65         16.55         1.89 o                         
  10   6   6         30.24         28.65         3.21 o                         
  11   6   6          5.87          6.41         2.78 o                         
 -11   7   6          1.87         -1.28         2.57 o                         
 -10   7   6          0.43         -2.35         2.35 o                         
  -9   7   6          5.18          1.50         2.35 o                         
  -8   7   6         61.51         59.66         4.06 o                         
  -7   7   6         12.85         14.75         2.35 o                         
  -6   7   6         70.40         70.35         3.21 o                         
  -5   7   6         61.87         52.28         1.81 o                         
  -4   7   6        118.92        117.38         1.48 o                         
  -3   7   6        312.01        305.18         3.20 o                         
  -2   7   6       1965.03       1975.77        19.67 o                         
  -1   7   6        219.33        214.24         2.13 o                         
   0   7   6       2879.54       2952.28        22.75 o                         
   1   7   6        216.23        215.63         2.03 o                         
   2   7   6       1926.29       1933.93        15.28 o                         
   3   7   6        305.04        299.38         2.96 o                         
   4   7   6        126.34        123.62         1.62 o                         
   5   7   6         64.04         54.90         1.49 o                         
   6   7   6         72.19         73.20         2.09 o                         
   7   7   6         12.69         12.49         1.51 o                         
   8   7   6         62.12         64.36         2.87 o                         
   9   7   6          5.16          2.77         2.67 o                         
  10   7   6          0.40         -2.14         2.35 o                         
  11   7   6          1.73          4.28         2.78 o                         
 -11   8   6         26.43         26.51         3.63 o                         
 -10   8   6          4.86          6.20         2.99 o                         
  -9   8   6         21.45         18.60         2.99 o                         
  -8   8   6         17.77         16.89         2.78 o                         
  -7   8   6          2.00          2.35         1.92 o                         
  -6   8   6         24.88         27.37         2.57 o                         
  -5   8   6          8.01          8.21         1.18 o                         
  -4   8   6         87.24         88.06         1.73 o                         
  -3   8   6        147.90        150.08         3.28 o                         
  -2   8   6         73.70         70.24         1.54 o                         
  -1   8   6        940.81        932.47         8.49 o                         
   0   8   6          1.72          0.91         0.38 o                         
   1   8   6        947.38        933.17         7.67 o                         
   2   8   6         72.93         69.91         1.27 o                         
   3   8   6        146.40        148.46         1.90 o                         
   4   8   6         85.66         86.76         1.61 o                         
   5   8   6          8.26          9.12         0.87 o                         
   6   8   6         23.44         26.33         2.57 o                         
   7   8   6          2.31          2.16         1.43 o                         
   8   8   6         17.41         18.56         3.10 o                         
   9   8   6         20.97         19.81         2.12 o                         
  10   8   6          4.83          6.41         2.99 o                         
  11   8   6         25.97         33.78         3.85 o                         
 -10   9   6         30.02         33.14         3.85 o                         
  -9   9   6         30.68         25.23         3.42 o                         
  -8   9   6         94.24         99.00         4.92 o                         
  -7   9   6         30.26         27.16         2.78 o                         
  -6   9   6        141.22        132.55         4.70 o                         
  -5   9   6         22.73         24.62         1.55 o                         
  -4   9   6         92.49         94.27         1.88 o                         
  -3   9   6          3.51          3.77         0.72 o                         
  -2   9   6        106.68         93.63         1.91 o                         
  -1   9   6         29.12         24.58         1.45 o                         
   0   9   6        207.79        185.71         2.32 o                         
   1   9   6         31.09         25.88         0.98 o                         
   2   9   6        107.07         95.98         1.58 o                         
   3   9   6          4.34          4.38         0.61 o                         
   4   9   6         89.72         92.34         1.61 o                         
   5   9   6         22.80         22.67         1.41 o                         
   6   9   6        138.20        130.51         3.96 o                         
   7   9   6         29.50         28.63         2.35 o                         
   8   9   6         96.61         97.97         3.44 o                         
   9   9   6         31.41         34.16         2.42 o                         
  10   9   6         31.02         31.43         3.63 o                         
 -10  10   6          2.36          1.71         2.99 o                         
  -9  10   6          7.28          6.84         2.99 o                         
  -8  10   6         19.54         18.39         2.99 o                         
  -7  10   6         15.41         18.17         2.78 o                         
  -6  10   6        124.43        116.94         4.70 o                         
  -5  10   6         74.93         71.90         2.57 o                         
  -4  10   6        318.63        312.85         5.29 o                         
  -3  10   6         21.92         24.69         1.31 o                         
  -2  10   6         43.32         34.95         2.14 o                         
  -1  10   6        940.37        928.09        10.11 o                         
   0  10   6        168.66        186.54         3.55 o                         
   1  10   6        954.80        940.96         8.79 o                         
   2  10   6         46.40         39.32         1.35 o                         
   3  10   6         22.64         23.49         1.08 o                         
   4  10   6        317.30        317.39         4.43 o                         
   5  10   6         72.58         71.47         2.18 o                         
   6  10   6        126.32        131.27         9.52 o                         
   7  10   6         16.00         13.30         1.97 o                         
   8  10   6         19.09         21.82         2.27 o                         
   9  10   6          7.49          5.35         2.78 o                         
  10  10   6          2.43          3.21         2.99 o                         
 -10  11   6          4.75          3.63         3.21 o                         
  -9  11   6          0.23          1.07         2.99 o                         
  -8  11   6          7.73         10.26         2.99 o                         
  -7  11   6         13.18         13.26         2.57 o                         
  -6  11   6         56.62         56.45         3.63 o                         
  -5  11   6         46.84         48.49         3.74 o                         
  -4  11   6        314.55        313.28         5.99 o                         
  -3  11   6         57.68         51.26         1.85 o                         
  -2  11   6        403.87        417.05         5.25 o                         
  -1  11   6        126.96        117.75         3.10 o                         
   0  11   6        479.98        495.56         7.63 o                         
   1  11   6        130.63        122.75         2.04 o                         
   2  11   6        401.76        412.15         4.56 o                         
   3  11   6         58.55         51.00         1.61 o                         
   4  11   6        314.20        321.90         4.56 o                         
   5  11   6         52.10         52.83         2.52 o                         
   6  11   6         56.79         50.98         4.06 o                         
   7  11   6         12.85         15.55         2.04 o                         
   8  11   6          8.07          7.27         2.78 o                         
   9  11   6          0.22          4.06         2.99 o                         
  10  11   6          4.78          0.43         3.21 o                         
  -9  12   6         26.26         31.43         4.06 o                         
  -8  12   6          5.22          2.99         2.78 o                         
  -7  12   6          8.88          7.91         2.57 o                         
  -6  12   6        116.90        108.39         4.92 o                         
  -5  12   6         14.17         16.26         1.66 o                         
  -4  12   6         62.94         58.20         2.52 o                         
  -3  12   6         33.80         33.74         1.72 o                         
  -2  12   6         37.27         32.70         1.50 o                         
  -1  12   6         15.49         12.71         1.36 o                         
   0  12   6         90.02         93.09         4.17 o                         
   1  12   6         14.54         12.62         1.51 o                         
   2  12   6         40.12         37.07         2.22 o                         
   3  12   6         34.24         34.10         1.42 o                         
   4  12   6         64.23         62.70         2.20 o                         
   5  12   6         14.17         14.86         1.40 o                         
   6  12   6        117.45        117.01         3.68 o                         
   7  12   6          8.44          5.13         2.57 o                         
   8  12   6          4.97          6.63         2.99 o                         
   9  12   6         25.37         25.23         3.85 o                         
  -9  13   6          0.02         -2.14         2.99 o                         
  -8  13   6          0.62          5.77         2.99 o                         
  -7  13   6         14.72         13.68         2.99 o                         
  -6  13   6          2.52          6.84         2.35 o                         
  -5  13   6         77.72         79.54         4.06 o                         
  -4  13   6          4.06          1.18         1.36 o                         
  -3  13   6         37.52         45.48         2.35 o                         
  -2  13   6         93.19         97.02         3.16 o                         
  -1  13   6          7.90          9.60         1.43 o                         
   0  13   6         85.59         84.59         3.18 o                         
   1  13   6          8.15          8.17         1.43 o                         
   2  13   6         91.34         99.56         2.45 o                         
   3  13   6         38.12         42.40         1.95 o                         
   4  13   6          4.08          4.90         1.43 o                         
   5  13   6         80.66         85.10         4.28 o                         
   6  13   6          2.49          2.78         2.35 o                         
   7  13   6         14.55         12.83         2.99 o                         
   8  13   6          0.57          1.71         2.99 o                         
   9  13   6          0.02         -1.28         3.21 o                         
  -8  14   6         17.10         16.25         3.42 o                         
  -7  14   6         41.33         38.92         3.85 o                         
  -6  14   6         88.12         95.58         4.70 o                         
  -5  14   6         52.10         54.10         4.06 o                         
  -4  14   6         97.52        104.13         4.49 o                         
  -3  14   6         83.50         85.53         4.28 o                         
  -2  14   6         19.73         19.03         2.35 o                         
  -1  14   6          0.20         -1.28         1.28 o                         
   0  14   6         21.26         17.65         1.73 o                         
   1  14   6          0.29         -0.19         1.28 o                         
   2  14   6         21.45         19.46         2.35 o                         
   3  14   6         84.67         86.35         2.77 o                         
   4  14   6         98.78        112.23         4.70 o                         
   5  14   6         49.61         45.76         3.85 o                         
   6  14   6         86.53         91.30         4.92 o                         
   7  14   6         39.82         42.55         4.06 o                         
   8  14   6         17.66         23.95         3.63 o                         
  -7  15   6          4.19          1.07         2.78 o                         
  -6  15   6         29.91         35.71         3.42 o                         
  -5  15   6          0.48         -1.28         2.14 o                         
   4  15   6          0.33          2.57         2.14 o                         
   5  15   6          0.42          0.43         2.35 o                         
   6  15   6         30.46         36.78         3.63 o                         
   7  15   6          4.06          2.35         2.99 o                         
  -7  16   6          1.49         -0.86         2.78 o                         
  -6  16   6          8.23          5.35         2.78 o                         
   5  16   6          2.11          2.78         2.57 o                         
   6  16   6          8.07         10.48         2.99 o                         
   7  16   6          1.57          1.50         2.99 o                         
   1   0   7        424.95        502.07         4.07 o                         
   2   0   7       2170.53       2450.73        20.48 o                         
   3   0   7       1174.69       1161.13         7.64 o                         
   4   0   7        304.21        314.18         2.79 o                         
   5   0   7       1178.67       1163.65         9.22 o                         
   6   0   7          4.39          4.54         1.23 o                         
   7   0   7          8.48          7.16         1.13 o                         
   8   0   7        178.79        170.20         3.40 o                         
   9   0   7          0.23         -0.64         1.71 o                         
 -10   1   7         49.26         47.47         3.63 o                         
  -9   1   7          8.85         11.97         2.14 o                         
  -8   1   7         38.85         39.77         2.78 o                         
  -7   1   7          8.27          9.32         1.09 o                         
  -6   1   7        331.03        320.04         3.39 o                         
  -5   1   7         55.00         56.75         0.93 o                         
  -4   1   7        403.67        405.68         3.17 o                         
  -3   1   7        336.42        356.15         2.50 o                         
  -2   1   7       1624.94       1658.00        12.01 o                         
  -1   1   7        494.90        527.78         3.87 o                         
   0   1   7       5788.61       6137.35        47.88 o                         
   1   1   7        489.81        517.60        16.36 o                         
   2   1   7       1679.47       1721.04        13.25 o                         
   3   1   7        334.17        353.91         2.52 o                         
   4   1   7        416.95        418.66         3.56 o                         
   5   1   7         49.45         48.25         0.97 o                         
   6   1   7        324.89        317.66         3.42 o                         
   7   1   7          8.17          9.34         0.75 o                         
   8   1   7         42.07         38.87         1.97 o                         
   9   1   7          8.54          9.41         1.92 o                         
 -10   2   7          5.93          6.41         2.35 o                         
  -9   2   7          4.94          2.35         1.92 o                         
  -8   2   7          3.14          4.06         1.71 o                         
  -7   2   7        248.55        239.67         5.99 o                         
  -6   2   7        134.52        130.36         1.78 o                         
  -5   2   7         78.97         76.05         1.16 o                         
  -4   2   7        349.10        359.31         2.58 o                         
  -3   2   7        153.82        166.87         1.44 o                         
  -2   2   7       1766.32       1909.40        12.50 o                         
  -1   2   7        129.45        134.69         1.43 o                         
   0   2   7         91.60        100.26         1.27 o                         
   1   2   7        124.31        127.96         2.54 o                         
   2   2   7       1766.30       1908.71        14.85 o                         
   3   2   7        153.37        166.92         1.47 o                         
   4   2   7        340.18        351.30         3.55 o                         
   5   2   7         77.03         73.76         1.15 o                         
   6   2   7        137.99        131.37         1.92 o                         
   7   2   7        246.42        243.34         2.96 o                         
   8   2   7          2.93          2.78         1.28 o                         
   9   2   7          4.29          4.49         1.92 o                         
  10   2   7          6.54          7.70         2.14 o                         
 -11   3   7          0.07          2.78         2.35 o                         
 -10   3   7         31.27         30.15         2.99 o                         
  -9   3   7          9.44          7.27         2.14 o                         
  -8   3   7        173.02        170.82         5.13 o                         
  -7   3   7        110.53        109.88         4.06 o                         
  -6   3   7         99.23         98.05         2.25 o                         
  -5   3   7         47.02         44.30         1.00 o                         
  -4   3   7        146.26        145.80         2.19 o                         
  -3   3   7         44.69         59.45         0.69 o                         
  -2   3   7        570.87        678.50         4.89 o                         
  -1   3   7        528.05        533.76         4.84 o                         
   0   3   7        140.10        128.60         2.70 o                         
   1   3   7        539.16        532.88         6.07 o                         
   2   3   7        556.24        667.35         4.94 o                         
   3   3   7         48.13         61.20         0.80 o                         
   4   3   7        148.97        146.44         1.86 o                         
   5   3   7         49.19         48.13         1.13 o                         
   6   3   7        100.79        100.84         2.01 o                         
   7   3   7        113.09        111.97         2.26 o                         
   8   3   7        165.10        165.49         3.63 o                         
   9   3   7          9.98         12.19         2.35 o                         
  10   3   7         30.33         35.28         2.99 o                         
 -11   4   7          0.38         -1.92         2.35 o                         
 -10   4   7         38.71         38.49         3.42 o                         
  -9   4   7         18.05         14.11         2.57 o                         
  -8   4   7         23.72         22.88         2.57 o                         
  -7   4   7         25.27         25.66         2.35 o                         
  -6   4   7        124.76        111.34         2.46 o                         
  -5   4   7        125.86        114.27         1.62 o                         
  -4   4   7        313.11        311.69         3.18 o                         
  -3   4   7        852.52        833.37         6.05 o                         
  -2   4   7        681.47        757.43         5.52 o                         
  -1   4   7        830.77        858.24         8.98 o                         
   0   4   7         83.80         80.41         1.92 o                         
   1   4   7        824.86        850.04         6.83 o                         
   2   4   7        677.02        761.25         5.58 o                         
   3   4   7        848.71        825.65         6.73 o                         
   4   4   7        310.28        310.39         3.31 o                         
   5   4   7        123.52        113.37         1.78 o                         
   6   4   7        123.08        110.06         2.22 o                         
   7   4   7         24.89         25.00         1.36 o                         
   8   4   7         24.28         20.86         1.66 o                         
   9   4   7         18.59         15.18         2.57 o                         
  10   4   7         39.18         38.70         3.42 o                         
  11   4   7          0.38         -2.14         2.14 o                         
 -11   5   7          0.36         -0.64         2.57 o                         
 -10   5   7          6.03          4.06         2.57 o                         
  -9   5   7          4.13          2.57         2.14 o                         
  -8   5   7          4.76          2.99         2.14 o                         
  -7   5   7          0.64          2.57         1.71 o                         
  -6   5   7         21.76         20.53         2.14 o                         
  -5   5   7        263.78        258.59         3.12 o                         
  -4   5   7        231.76        254.96         2.40 o                         
  -3   5   7        135.89        139.34         1.45 o                         
  -2   5   7       1507.38       1475.12        11.47 o                         
  -1   5   7        718.33        752.93         6.16 o                         
   0   5   7       1689.43       1567.93        13.71 o                         
   1   5   7        735.13        785.86         6.25 o                         
   2   5   7       1505.20       1486.47        11.65 o                         
   3   5   7        129.40        131.60         1.59 o                         
   4   5   7        233.84        256.58         2.73 o                         
   5   5   7        265.28        259.01         3.04 o                         
   6   5   7         23.18         22.31         1.23 o                         
   7   5   7          0.57          0.73         0.94 o                         
   8   5   7          4.82          4.17         1.36 o                         
   9   5   7          4.24          3.74         1.82 o                         
  10   5   7          6.11          3.85         2.35 o                         
  11   5   7          0.43         -1.92         2.35 o                         
 -11   6   7         18.09         19.89         3.21 o                         
 -10   6   7          7.38         11.76         2.78 o                         
  -9   6   7         67.91         77.19         4.28 o                         
  -8   6   7         37.48         35.49         3.21 o                         
  -7   6   7         97.42        101.78         4.28 o                         
  -6   6   7          5.45          2.99         1.71 o                         
  -5   6   7        602.28        568.49         6.42 o                         
  -4   6   7         44.25         41.35         0.84 o                         
  -3   6   7        421.77        420.64         4.17 o                         
  -2   6   7        377.69        379.38         3.34 o                         
  -1   6   7        113.19        108.74         1.32 o                         
   0   6   7        928.32        963.92         7.72 o                         
   1   6   7        119.04        116.25         1.42 o                         
   2   6   7        390.18        390.69         3.20 o                         
   3   6   7        423.42        428.27         3.86 o                         
   4   6   7         45.11         41.02         1.14 o                         
   5   6   7        602.55        582.88         5.80 o                         
   6   6   7          5.86          4.31         0.99 o                         
   7   6   7        100.86        101.92         2.46 o                         
   8   6   7         36.11         36.73         2.25 o                         
   9   6   7         65.79         65.17         6.20 o                         
  10   6   7          8.38          8.13         2.57 o                         
  11   6   7         17.12         16.46         2.99 o                         
 -11   7   7          9.89         11.97         3.21 o                         
 -10   7   7          5.10          0.86         2.57 o                         
  -9   7   7         12.37         11.12         2.57 o                         
  -8   7   7         47.19         52.81         3.85 o                         
  -7   7   7        248.42        252.50         6.84 o                         
  -6   7   7         27.74         28.87         2.57 o                         
  -5   7   7         85.66         88.47         1.95 o                         
  -4   7   7         40.21         39.41         0.88 o                         
  -3   7   7        121.54        103.48         1.54 o                         
  -2   7   7       1100.83       1078.52         8.60 o                         
  -1   7   7        254.71        234.19         2.05 o                         
   0   7   7        164.80        172.97         1.88 o                         
   1   7   7        249.81        228.09         2.86 o                         
   2   7   7       1100.53       1077.61         8.74 o                         
   3   7   7        112.99         93.62         1.44 o                         
   4   7   7         36.28         37.99         1.02 o                         
   5   7   7         82.32         86.70         1.78 o                         
   6   7   7         27.05         25.16         1.83 o                         
   7   7   7        252.70        262.71         4.91 o                         
   8   7   7         45.70         45.90         4.70 o                         
   9   7   7         12.60         15.89         2.46 o                         
  10   7   7          4.75          4.92         2.57 o                         
  11   7   7          9.73         13.47         2.99 o                         
 -11   8   7          2.79          3.85         2.99 o                         
 -10   8   7          4.51          2.57         2.78 o                         
  -9   8   7          7.56          1.92         2.57 o                         
  -8   8   7         31.79         34.21         3.21 o                         
  -7   8   7        201.34        201.18         5.99 o                         
  -6   8   7         89.90         78.69         3.63 o                         
  -5   8   7        452.75        450.32         6.73 o                         
  -4   8   7         98.20         99.48         1.42 o                         
  -3   8   7        262.72        270.72         4.09 o                         
  -2   8   7        250.55        254.33         3.31 o                         
  -1   8   7        693.81        673.93         5.08 o                         
   0   8   7        260.93        248.54         2.24 o                         
   1   8   7        683.68        661.49         5.68 o                         
   2   8   7        244.82        247.05         2.63 o                         
   3   8   7        264.48        272.94         2.82 o                         
   4   8   7         94.68         96.24         1.55 o                         
   5   8   7        447.97        443.24         4.86 o                         
   6   8   7         89.55         90.09         2.36 o                         
   7   8   7        198.71        191.00         6.52 o                         
   8   8   7         30.12         33.89         2.27 o                         
   9   8   7          8.55         12.58         1.97 o                         
  10   8   7          4.53          5.77         2.78 o                         
  11   8   7          2.80         -0.21         2.78 o                         
 -10   9   7         15.77         21.38         3.42 o                         
  -9   9   7          2.29          0.43         2.78 o                         
  -8   9   7          7.11          7.91         2.57 o                         
  -7   9   7        114.90        114.37         4.70 o                         
  -6   9   7          2.74          1.71         1.92 o                         
  -5   9   7        158.85        155.36         3.40 o                         
  -4   9   7        156.24        153.73         2.51 o                         
  -3   9   7        156.83        140.97         3.35 o                         
  -2   9   7        175.72        183.02         2.79 o                         
  -1   9   7         12.00          7.56         0.89 o                         
   0   9   7          9.35         13.03         0.79 o                         
   1   9   7         12.24          7.65         0.65 o                         
   2   9   7        177.25        183.58         2.21 o                         
   3   9   7        153.79        136.32         1.91 o                         
   4   9   7        153.47        151.60         2.01 o                         
   5   9   7        154.02        149.93         2.98 o                         
   6   9   7          3.31          2.96         1.43 o                         
   7   9   7        115.17        111.89         3.47 o                         
   8   9   7          7.70          7.42         1.81 o                         
   9   9   7          2.09          1.28         1.81 o                         
  10   9   7         15.69         20.53         3.42 o                         
 -10  10   7          2.75          1.71         3.21 o                         
  -9  10   7         27.94         31.00         3.63 o                         
  -8  10   7         37.94         41.48         3.63 o                         
  -7  10   7         96.61         97.29         4.70 o                         
  -6  10   7         36.15         38.70         2.99 o                         
  -5  10   7         65.61         70.88         2.64 o                         
  -4  10   7         77.22         80.51         2.13 o                         
  -3  10   7        434.32        427.56         4.64 o                         
  -2  10   7         16.29         11.98         0.80 o                         
  -1  10   7        333.63        345.44         4.33 o                         
   0  10   7          2.83          2.80         0.68 o                         
   1  10   7        316.78        326.78         3.75 o                         
   2  10   7         17.54         12.48         0.77 o                         
   3  10   7        437.25        428.55         4.18 o                         
   4  10   7         80.21         78.92         2.20 o                         
   5  10   7         70.30         74.94         2.25 o                         
   6  10   7         37.11         32.14         2.04 o                         
   7  10   7         95.94         96.26         4.17 o                         
   8  10   7         36.46         37.14         2.49 o                         
   9  10   7         27.70         27.66         2.49 o                         
  10  10   7          2.80          2.14         2.99 o                         
  -9  11   7         49.50         58.80         4.92 o                         
  -8  11   7         36.38         32.07         3.42 o                         
  -7  11   7        122.54        129.34         5.35 o                         
  -6  11   7         39.29         39.98         3.21 o                         
  -5  11   7         39.93         38.19         2.40 o                         
  -4  11   7         84.28         79.86         2.89 o                         
  -3  11   7         82.19         83.91         2.05 o                         
  -2  11   7         70.92         71.38         1.98 o                         
  -1  11   7         21.49         18.13         1.43 o                         
   0  11   7        104.46         96.77         2.23 o                         
   1  11   7         20.32         20.84         1.42 o                         
   2  11   7         71.04         73.49         1.76 o                         
   3  11   7         81.06         82.40         1.83 o                         
   4  11   7         83.83         84.70         2.32 o                         
   5  11   7         37.99         39.03         1.97 o                         
   6  11   7         38.35         38.70         5.02 o                         
   7  11   7        125.02        125.65         3.99 o                         
   8  11   7         38.34         41.43         4.06 o                         
   9  11   7         49.68         50.25         4.28 o                         
  -9  12   7         27.48         32.29         3.85 o                         
  -8  12   7          8.93         11.76         2.99 o                         
  -7  12   7         49.11         59.44         4.28 o                         
  -6  12   7          2.23          0.21         2.14 o                         
  -5  12   7         62.44         58.56         2.71 o                         
  -4  12   7         30.32         27.02         2.25 o                         
  -3  12   7        177.39        183.66         3.15 o                         
  -2  12   7         21.48         18.75         1.38 o                         
  -1  12   7         31.52         35.43         2.34 o                         
   0  12   7        149.46        158.25         3.85 o                         
   1  12   7         32.24         37.59         1.88 o                         
   2  12   7         20.56         20.89         1.12 o                         
   3  12   7        177.50        181.39         2.76 o                         
   4  12   7         30.32         27.59         1.56 o                         
   5  12   7         62.00         62.97         2.38 o                         
   6  12   7          1.71          4.24         1.73 o                         
   7  12   7         49.73         53.90         3.16 o                         
   8  12   7          7.87          5.77         2.99 o                         
   9  12   7         27.81         26.09         4.06 o                         
  -9  13   7          8.49          7.91         3.42 o                         
  -8  13   7          1.49          6.41         2.99 o                         
  -7  13   7         11.95         11.12         2.78 o                         
  -6  13   7         22.66         23.09         2.99 o                         
  -5  13   7          1.11          1.07         2.14 o                         
  -4  13   7         44.24         43.12         2.57 o                         
  -3  13   7         63.86         67.12         2.10 o                         
  -2  13   7        146.21        150.92         4.81 o                         
  -1  13   7         33.31         32.22         2.14 o                         
   0  13   7        349.59        345.11         6.20 o                         
   1  13   7         33.48         32.02         4.92 o                         
   2  13   7        152.02        159.20         3.01 o                         
   3  13   7         66.57         69.69         2.50 o                         
   4  13   7         43.22         49.11         2.22 o                         
   5  13   7          1.38          4.18         1.64 o                         
   6  13   7         22.91         21.60         2.78 o                         
   7  13   7         11.93          7.06         2.78 o                         
   8  13   7          1.33          1.50         2.99 o                         
   9  13   7          8.38          9.84         3.42 o                         
  -8  14   7         12.23         15.18         3.42 o                         
  -7  14   7         11.49         11.76         2.99 o                         
  -6  14   7          8.41         11.33         2.78 o                         
  -5  14   7         68.55         78.26         4.49 o                         
  -4  14   7          9.59         12.83         2.14 o                         
  -3  14   7          5.83          4.06         2.14 o                         
  -2  14   7          4.03          3.21         1.71 o                         
  -1  14   7         53.57         52.89         4.06 o                         
   0  14   7         23.63         22.87         1.89 o                         
   1  14   7         49.54         59.75         5.13 o                         
   2  14   7          3.26          4.06         1.71 o                         
   3  14   7          5.38          4.38         1.36 o                         
   4  14   7          9.46          7.27         2.14 o                         
   5  14   7         68.62         82.96         4.49 o                         
   6  14   7          8.37         12.83         2.99 o                         
   7  14   7         11.37         12.19         3.21 o                         
   8  14   7         12.12         13.68         3.42 o                         
  -7  15   7         10.90         13.68         3.21 o                         
  -6  15   7         11.64          7.91         2.78 o                         
  -5  15   7          5.86          3.63         2.35 o                         
   4  15   7          6.83          4.70         2.14 o                         
   5  15   7          5.50          3.85         2.57 o                         
   6  15   7         12.38          9.84         2.99 o                         
   7  15   7         11.06         15.82         3.21 o                         
  -6  16   7          2.23          0.00         2.57 o                         
   5  16   7          5.98          1.92         2.57 o                         
   6  16   7          2.69          4.70         2.78 o                         
   0   0   8         67.99         50.22         0.94 o                         
   1   0   8       1894.80       1892.34        14.78 o                         
   2   0   8         35.25         22.69         0.69 o                         
   3   0   8        946.46        948.34         6.31 o                         
   4   0   8         35.10         32.72         0.77 o                         
   5   0   8       1602.46       1506.68        11.86 o                         
   6   0   8         31.45         30.47         1.09 o                         
   7   0   8        189.77        187.25         2.80 o                         
   8   0   8          0.07         -1.06         1.06 o                         
   9   0   8         24.45         23.09         2.35 o                         
 -10   1   8         14.34         13.04         2.57 o                         
  -9   1   8         43.33         45.12         3.21 o                         
  -8   1   8         37.64         36.78         2.78 o                         
  -7   1   8         40.06         41.20         1.47 o                         
  -6   1   8         65.12         60.66         1.54 o                         
  -5   1   8         43.47         43.20         0.76 o                         
  -4   1   8        470.84        452.62         3.52 o                         
  -3   1   8        747.38        762.22         5.12 o                         
  -2   1   8       1177.65       1266.91         8.37 o                         
  -1   1   8       1738.65       1872.52        13.92 o                         
   0   1   8        920.08        972.83         7.63 o                         
   1   1   8       1721.09       1867.34        18.59 o                         
   2   1   8       1195.42       1278.97        11.25 o                         
   3   1   8        750.23        760.36         5.55 o                         
   4   1   8        475.08        461.86         3.92 o                         
   5   1   8         41.86         40.12         0.93 o                         
   6   1   8         65.70         63.48         1.33 o                         
   7   1   8         39.24         41.89         1.33 o                         
   8   1   8         36.71         34.03         1.51 o                         
   9   1   8         42.04         39.56         3.21 o                         
 -11   2   8          0.15          0.43         3.63 o                         
 -10   2   8          0.35         -1.28         2.14 o                         
  -9   2   8         71.43         67.14         3.85 o                         
  -8   2   8         24.34         24.16         2.35 o                         
  -7   2   8        130.38        130.33         3.02 o                         
  -6   2   8         27.98         29.21         0.95 o                         
  -5   2   8        240.90        228.48         2.23 o                         
  -4   2   8        393.53        409.84         3.17 o                         
  -3   2   8       1125.56       1131.86         7.45 o                         
  -2   2   8       1980.77       2157.51        14.66 o                         
  -1   2   8       1203.70       1305.99        10.10 o                         
   0   2   8       3409.60       3480.35        40.04 o                         
   1   2   8       1206.96       1294.88        13.21 o                         
   2   2   8       2039.51       2218.31        17.02 o                         
   3   2   8       1103.56       1120.49         8.85 o                         
   4   2   8        384.74        400.04         4.03 o                         
   5   2   8        242.44        225.71         2.59 o                         
   6   2   8         28.54         28.00         1.08 o                         
   7   2   8        131.66        134.10         2.08 o                         
   8   2   8         23.28         23.44         1.66 o                         
   9   2   8         69.20         74.84         3.85 o                         
  10   2   8          0.40         -1.92         1.92 o                         
 -11   3   8          8.21         10.90         2.78 o                         
 -10   3   8         20.08         15.18         2.78 o                         
  -9   3   8         40.98         39.77         3.21 o                         
  -8   3   8         70.75         69.28         3.85 o                         
  -7   3   8         92.44         94.08         3.85 o                         
  -6   3   8        164.63        153.29         3.01 o                         
  -5   3   8         94.64         88.29         1.40 o                         
  -4   3   8        806.93        814.04         7.62 o                         
  -3   3   8         21.87         21.17         0.55 o                         
  -2   3   8       1365.87       1458.62         9.60 o                         
  -1   3   8        634.89        723.63         5.87 o                         
   0   3   8        233.02        256.65         2.59 o                         
   1   3   8        626.33        703.63         6.47 o                         
   2   3   8       1376.31       1471.17        11.46 o                         
   3   3   8         21.65         20.58         0.58 o                         
   4   3   8        840.92        862.13         7.70 o                         
   5   3   8         93.70         84.56         1.45 o                         
   6   3   8        162.42        151.82         4.53 o                         
   7   3   8         92.69         94.12         2.14 o                         
   8   3   8         68.01         64.57         3.63 o                         
   9   3   8         41.18         37.20         2.99 o                         
  10   3   8         20.30         21.17         2.57 o                         
 -11   4   8          4.50          6.41         2.78 o                         
 -10   4   8         11.26         12.19         2.78 o                         
  -9   4   8        132.43        131.05         5.13 o                         
  -8   4   8         13.92         12.40         2.35 o                         
  -7   4   8        152.83        152.43         4.70 o                         
  -6   4   8        178.03        175.66         3.32 o                         
  -5   4   8        697.16        684.82         6.39 o                         
  -4   4   8        255.63        242.56         3.33 o                         
  -3   4   8       1138.40       1100.24         8.00 o                         
  -2   4   8        630.03        694.74         5.07 o                         
  -1   4   8       1583.01       1651.11        12.93 o                         
   0   4   8         34.95         41.30         0.87 o                         
   1   4   8       1625.43       1690.20        13.00 o                         
   2   4   8        629.94        685.47         5.66 o                         
   3   4   8       1173.24       1131.41         8.93 o                         
   4   4   8        256.36        242.16         2.34 o                         
   5   4   8        694.25        680.20         6.57 o                         
   6   4   8        178.48        173.61         2.88 o                         
   7   4   8        159.36        151.39         2.71 o                         
   8   4   8         14.44         15.92         1.58 o                         
   9   4   8        133.41        134.23         3.84 o                         
  10   4   8         11.37         10.90         2.57 o                         
  11   4   8          4.02          2.57         2.35 o                         
 -11   5   8          2.01         -0.21         2.57 o                         
 -10   5   8          3.30          3.21         2.35 o                         
  -9   5   8          8.42          9.41         2.35 o                         
  -8   5   8        192.23        187.50         5.99 o                         
  -7   5   8         25.24         23.52         2.57 o                         
  -6   5   8         90.43         94.72         3.63 o                         
  -5   5   8        136.04        129.30         1.78 o                         
  -4   5   8       1081.25       1027.87         8.34 o                         
  -3   5   8         94.70         86.08         1.01 o                         
  -2   5   8        501.06        501.35         3.85 o                         
  -1   5   8          4.49          8.04         0.96 o                         
   0   5   8        377.93        368.65         3.61 o                         
   1   5   8          5.08          6.31         0.63 o                         
   2   5   8        511.80        513.57         4.40 o                         
   3   5   8         96.10         86.69         1.27 o                         
   4   5   8       1121.35       1061.82         8.48 o                         
   5   5   8        140.06        135.78         2.07 o                         
   6   5   8         92.02         89.96         2.14 o                         
   7   5   8         25.40         25.57         1.44 o                         
   8   5   8        189.59        196.36         3.46 o                         
   9   5   8          9.41          8.36         1.66 o                         
  10   5   8          3.82          2.57         2.35 o                         
  11   5   8          1.79          0.64         2.35 o                         
 -11   6   8         16.80         20.74         3.42 o                         
 -10   6   8          0.28         -1.50         2.35 o                         
  -9   6   8         13.09         10.90         2.57 o                         
  -8   6   8         79.60         77.19         4.06 o                         
  -7   6   8         44.76         43.83         3.42 o                         
  -6   6   8        118.56        104.77         4.06 o                         
  -5   6   8        274.89        259.39         3.37 o                         
  -4   6   8        114.91        111.67         1.44 o                         
  -3   6   8        151.45        148.22         2.07 o                         
  -2   6   8        163.91        162.17         1.71 o                         
  -1   6   8         74.09         74.40         0.96 o                         
   0   6   8         26.76         33.15         0.80 o                         
   1   6   8         75.74         75.76         1.18 o                         
   2   6   8        170.61        165.70         1.85 o                         
   3   6   8        160.74        158.12         1.87 o                         
   4   6   8        118.78        113.04         1.53 o                         
   5   6   8        263.38        251.67         3.12 o                         
   6   6   8        118.34        112.75         2.43 o                         
   7   6   8         46.88         50.19         2.01 o                         
   8   6   8         78.27         75.34         2.95 o                         
   9   6   8         13.60         13.25         1.89 o                         
  10   6   8          0.37         -2.14         2.35 o                         
  11   6   8         16.63         16.04         2.99 o                         
 -11   7   8          4.10          7.27         2.99 o                         
 -10   7   8         29.15         35.71         3.63 o                         
  -9   7   8         14.19         12.40         2.78 o                         
  -8   7   8         27.57         30.15         2.78 o                         
  -7   7   8         11.05         12.40         2.35 o                         
  -6   7   8        125.72        127.63         4.49 o                         
  -5   7   8         33.64         31.93         1.26 o                         
  -4   7   8        579.27        564.33         4.87 o                         
  -3   7   8        230.73        215.69         2.51 o                         
  -2   7   8        270.76        280.81         2.36 o                         
  -1   7   8        465.26        428.03         3.36 o                         
   0   7   8        198.92        209.11         2.17 o                         
   1   7   8        446.69        408.12         3.78 o                         
   2   7   8        272.08        275.03         2.79 o                         
   3   7   8        224.41        206.81         2.32 o                         
   4   7   8        580.65        563.70         5.02 o                         
   5   7   8         35.52         34.06         1.56 o                         
   6   7   8        125.41        123.66         2.62 o                         
   7   7   8         11.23         12.46         1.31 o                         
   8   7   8         24.98         27.74         2.67 o                         
   9   7   8         14.77         15.62         2.04 o                         
  10   7   8         28.74         35.07         3.63 o                         
  11   7   8          4.27          3.85         2.78 o                         
 -10   8   8          5.51          5.99         2.99 o                         
  -9   8   8          0.26         -2.57         2.57 o                         
  -8   8   8        125.85        124.64         5.13 o                         
  -7   8   8         18.77         20.31         2.57 o                         
  -6   8   8         31.70         32.71         2.78 o                         
  -5   8   8         37.86         39.53         2.57 o                         
  -4   8   8         23.15         24.88         0.87 o                         
  -3   8   8        298.91        308.98         3.39 o                         
  -2   8   8        867.39        839.91         9.21 o                         
  -1   8   8        223.23        212.75         2.55 o                         
   0   8   8        929.18        934.12         7.68 o                         
   1   8   8        223.23        210.72         2.13 o                         
   2   8   8        896.58        872.22         7.25 o                         
   3   8   8        299.21        310.71         3.17 o                         
   4   8   8         22.00         22.92         1.28 o                         
   5   8   8         38.08         39.35         1.45 o                         
   6   8   8         31.78         30.09         2.81 o                         
   7   8   8         20.06         19.14         1.89 o                         
   8   8   8        123.26        125.77         3.85 o                         
   9   8   8          0.39         -1.72         1.73 o                         
  10   8   8          4.99          9.41         2.99 o                         
 -10   9   8          5.19          4.06         3.21 o                         
  -9   9   8         19.46         18.60         3.21 o                         
  -8   9   8          8.91          6.41         2.57 o                         
  -7   9   8         62.45         67.78         4.06 o                         
  -6   9   8         23.76         20.31         2.57 o                         
  -5   9   8         50.71         49.37         2.27 o                         
  -4   9   8        161.44        153.38         2.80 o                         
  -3   9   8         29.24         27.12         1.38 o                         
  -2   9   8        176.26        175.06         3.47 o                         
  -1   9   8        425.07        402.29         3.66 o                         
   0   9   8         35.45         28.81         0.89 o                         
   1   9   8        409.66        386.08         3.74 o                         
   2   9   8        188.26        192.29         2.29 o                         
   3   9   8         27.39         26.31         1.02 o                         
   4   9   8        161.77        158.83         2.12 o                         
   5   9   8         49.29         47.95         1.70 o                         
   6   9   8         26.35         26.14         2.03 o                         
   7   9   8         63.93         61.86         3.42 o                         
   8   9   8         10.09          8.45         1.81 o                         
   9   9   8         19.68         21.09         2.27 o                         
  10   9   8          5.03          6.41         3.21 o                         
 -10  10   8         12.30         11.12         3.42 o                         
  -9  10   8          4.48          3.42         2.99 o                         
  -8  10   8         22.08         23.09         3.21 o                         
  -7  10   8          7.90          5.99         2.35 o                         
  -6  10   8          6.98          7.27         2.14 o                         
  -5  10   8        205.19        212.24         5.38 o                         
  -4  10   8         47.75         50.72         2.25 o                         
  -3  10   8        133.72        143.74         2.58 o                         
  -2  10   8         78.69         73.58         2.38 o                         
  -1  10   8         62.57         57.65         1.29 o                         
   0  10   8         28.97         26.74         1.23 o                         
   1  10   8         60.01         55.90         1.36 o                         
   2  10   8         81.49         72.21         1.50 o                         
   3  10   8        131.31        142.89         2.07 o                         
   4  10   8         47.14         50.64         2.58 o                         
   5  10   8        201.02        206.70         3.53 o                         
   6  10   8          7.01          6.02         1.54 o                         
   7  10   8          7.41          6.87         1.73 o                         
   8  10   8         22.29         23.19         2.34 o                         
   9  10   8          4.75          5.98         2.04 o                         
  10  10   8         12.48         15.61         3.63 o                         
  -9  11   8          1.68          4.70         3.21 o                         
  -8  11   8         52.03         57.30         4.70 o                         
  -7  11   8         12.54         16.25         2.78 o                         
  -6  11   8         28.05         36.78         3.21 o                         
  -5  11   8         33.57         30.48         1.97 o                         
  -4  11   8         41.41         37.58         2.25 o                         
  -3  11   8        176.22        176.65         3.02 o                         
  -2  11   8        261.76        251.57         3.71 o                         
  -1  11   8         41.46         37.32         2.25 o                         
   0  11   8        131.18        129.01         2.57 o                         
   1  11   8         38.68         34.29         1.39 o                         
   2  11   8        262.93        261.94         3.30 o                         
   3  11   8        176.02        174.67         2.90 o                         
   4  11   8         41.17         38.25         3.43 o                         
   5  11   8         34.72         36.08         2.03 o                         
   6  11   8         25.96         28.00         2.19 o                         
   7  11   8         12.58         13.13         2.14 o                         
   8  11   8         52.39         57.31         3.33 o                         
   9  11   8          1.78          4.06         3.21 o                         
  -9  12   8         17.94         24.38         3.63 o                         
  -8  12   8          1.83          2.35         2.78 o                         
  -7  12   8         40.38         45.97         3.85 o                         
  -6  12   8         59.11         59.23         4.28 o                         
  -5  12   8         21.96         21.88         1.89 o                         
  -4  12   8         46.48         48.21         3.21 o                         
  -3  12   8        235.12        234.84         3.68 o                         
  -2  12   8         14.53         13.60         1.44 o                         
  -1  12   8        223.39        232.14         4.76 o                         
   0  12   8          0.19         -0.53         1.50 o                         
   1  12   8        216.50        223.79         3.69 o                         
   2  12   8         13.62         11.34         0.98 o                         
   3  12   8        233.71        231.14         3.21 o                         
   4  12   8         48.15         48.71         2.20 o                         
   5  12   8         18.65         19.27         2.12 o                         
   6  12   8         60.07         59.26         3.07 o                         
   7  12   8         40.29         41.82         2.71 o                         
   8  12   8          1.67          1.92         2.78 o                         
   9  12   8         17.55         19.46         3.85 o                         
  -8  13   8          2.17          3.63         3.21 o                         
  -7  13   8          4.99         10.26         2.78 o                         
  -6  13   8         26.78         31.00         2.99 o                         
  -5  13   8          5.42          2.78         2.14 o                         
  -4  13   8         26.03         23.73         2.57 o                         
  -3  13   8          6.80          8.21         1.10 o                         
  -2  13   8          0.76          1.12         1.28 o                         
  -1  13   8          6.36          5.47         1.50 o                         
   0  13   8         78.90         82.27         3.63 o                         
   1  13   8          6.07          7.26         1.43 o                         
   2  13   8          0.57          1.49         0.92 o                         
   3  13   8          6.51          6.74         0.99 o                         
   4  13   8         24.28         25.94         2.10 o                         
   5  13   8          5.83          4.49         1.73 o                         
   6  13   8         26.57         28.33         2.67 o                         
   7  13   8          5.09          3.21         2.78 o                         
   8  13   8          2.19          2.78         2.99 o                         
  -8  14   8         16.83         19.89         3.63 o                         
  -7  14   8         32.33         35.28         3.63 o                         
  -6  14   8         12.22          7.91         2.78 o                         
  -5  14   8         35.51         39.34         3.21 o                         
  -4  14   8         19.43         21.38         2.57 o                         
  -2  14   8         55.16         60.73         4.06 o                         
  -1  14   8        151.76        169.75         6.41 o                         
   0  14   8         40.17         37.42         3.03 o                         
   1  14   8        153.72        156.71         6.41 o                         
   2  14   8         55.89         63.08         4.06 o                         
   3  14   8        122.69        124.42         4.49 o                         
   4  14   8         20.32         22.24         2.78 o                         
   5  14   8         32.70         34.43         3.21 o                         
   6  14   8         12.09          8.77         2.78 o                         
   7  14   8         32.89         37.63         3.85 o                         
   8  14   8         16.12         20.95         3.63 o                         
  -7  15   8         11.08         13.47         3.21 o                         
  -6  15   8          6.03          1.71         2.78 o                         
  -5  15   8         40.00         39.56         3.42 o                         
   4  15   8         28.46         33.36         2.99 o                         
   5  15   8         39.30         41.05         3.42 o                         
   6  15   8          5.94          5.35         2.78 o                         
   7  15   8         11.83         11.55         3.21 o                         
  -6  16   8          3.45          5.56         2.99 o                         
   5  16   8         34.57         34.64         3.42 o                         
   6  16   8          3.19         -0.64         2.78 o                         
   1   0   9        511.20        558.64         4.61 o                         
   2   0   9       1167.02       1289.32        10.10 o                         
   3   0   9        273.67        265.98         2.03 o                         
   4   0   9       1258.28       1252.00         9.91 o                         
   5   0   9        106.76         90.98         1.74 o                         
   6   0   9        112.87        104.15         1.71 o                         
   7   0   9          9.18         10.37         0.99 o                         
   8   0   9        289.34        296.59         5.24 o                         
   9   0   9          0.24         -0.43         1.92 o                         
 -10   1   9         10.57         10.69         2.35 o                         
  -9   1   9          8.28          8.77         2.14 o                         
  -8   1   9         73.31         75.27         3.63 o                         
  -7   1   9         86.33         87.46         2.01 o                         
  -6   1   9        295.57        280.34         3.10 o                         
  -5   1   9         29.34         32.39         0.85 o                         
  -4   1   9        602.76        553.78         4.26 o                         
  -3   1   9         96.53         91.88         0.85 o                         
  -2   1   9        442.22        421.24         3.26 o                         
  -1   1   9        192.26        203.54         1.87 o                         
   0   1   9        135.38        183.68         2.31 o                         
   1   1   9        186.33        190.66         2.11 o                         
   2   1   9        443.72        425.20         3.61 o                         
   3   1   9         93.93         88.20         1.00 o                         
   4   1   9        608.35        562.37         5.32 o                         
   5   1   9         33.83         36.77         0.88 o                         
   6   1   9        292.20        278.68         3.18 o                         
   7   1   9         88.31         91.23         1.76 o                         
   8   1   9         72.76         73.18         1.93 o                         
   9   1   9          8.05          6.20         1.92 o                         
 -11   2   9          6.44          1.50         4.28 o                         
 -10   2   9          6.05          5.35         2.35 o                         
  -9   2   9         67.88         63.93         3.85 o                         
  -8   2   9         89.28         86.81         3.85 o                         
  -7   2   9         85.35         85.75         4.60 o                         
  -6   2   9        111.29        106.68         1.67 o                         
  -5   2   9        118.29        106.57         1.95 o                         
  -4   2   9        103.47         99.18         1.12 o                         
  -3   2   9        215.79        222.54         1.63 o                         
  -2   2   9       3373.17       3682.15        25.24 o                         
  -1   2   9       2018.33       2098.07        17.04 o                         
   0   2   9          0.16          0.39         0.30 o                         
   1   2   9       2022.69       2091.17        21.33 o                         
   2   2   9       3357.98       3599.98        31.95 o                         
   3   2   9        216.81        228.27         2.17 o                         
   4   2   9        105.38        102.83         1.57 o                         
   5   2   9        114.26        101.93         1.62 o                         
   6   2   9        108.83        107.22         2.09 o                         
   7   2   9         83.76         88.32         2.05 o                         
   8   2   9         92.85         95.04         2.79 o                         
   9   2   9         68.09         67.35         3.85 o                         
  10   2   9          5.60          6.63         2.14 o                         
 -11   3   9         19.01         16.25         2.99 o                         
 -10   3   9          8.21          9.84         2.57 o                         
  -9   3   9         29.31         37.20         2.99 o                         
  -8   3   9          2.72          3.42         1.92 o                         
  -7   3   9         12.01         12.40         1.71 o                         
  -6   3   9        141.27        135.43         2.37 o                         
  -5   3   9        227.76        245.15         2.48 o                         
  -4   3   9        279.17        272.68         2.30 o                         
  -3   3   9         22.55         20.99         0.79 o                         
  -2   3   9        221.68        236.96         1.78 o                         
  -1   3   9        173.52        204.89         1.95 o                         
   0   3   9       1866.96       1878.35        19.35 o                         
   1   3   9        176.93        209.20         2.63 o                         
   2   3   9        195.38        207.56         2.16 o                         
   3   3   9         22.01         20.08         0.67 o                         
   4   3   9        289.10        282.40         3.07 o                         
   5   3   9        224.78        246.07         2.83 o                         
   6   3   9        141.23        137.74         2.51 o                         
   7   3   9         10.82         10.72         1.06 o                         
   8   3   9          2.58          2.03         2.46 o                         
   9   3   9         28.93         35.07         2.99 o                         
  10   3   9          8.21         10.26         2.35 o                         
 -11   4   9         15.33         15.40         2.99 o                         
 -10   4   9         72.18         81.89         4.49 o                         
  -9   4   9        148.64        144.95         5.35 o                         
  -8   4   9         54.74         59.66         3.63 o                         
  -7   4   9        128.41        130.20         4.49 o                         
  -6   4   9        220.00        219.09         3.84 o                         
  -5   4   9        126.86        125.70         1.81 o                         
  -4   4   9        306.40        272.30         2.55 o                         
  -3   4   9        102.85         92.67         1.07 o                         
  -2   4   9        453.03        459.48         3.51 o                         
  -1   4   9         11.46         11.71         0.56 o                         
   0   4   9       1083.72       1106.74         9.81 o                         
   1   4   9         11.91         11.75         0.77 o                         
   2   4   9        455.37        456.29         3.98 o                         
   3   4   9        101.16         90.58         1.41 o                         
   4   4   9        305.31        267.52         2.60 o                         
   5   4   9        128.07        126.45         2.69 o                         
   6   4   9        221.28        220.39         3.34 o                         
   7   4   9        131.56        133.62         2.67 o                         
   8   4   9         54.30         54.49         2.57 o                         
   9   4   9        146.90        145.73         3.78 o                         
  10   4   9         73.16         72.06         4.28 o                         
  11   4   9         15.49         19.24         2.78 o                         
 -11   5   9          1.39          0.86         2.78 o                         
 -10   5   9          2.64          0.43         2.35 o                         
  -9   5   9         15.98         17.75         2.78 o                         
  -8   5   9         21.61         26.09         2.78 o                         
  -7   5   9         16.48         13.04         1.92 o                         
  -6   5   9        164.42        161.76         3.16 o                         
  -5   5   9        126.25        121.86         1.78 o                         
  -4   5   9         80.11         79.78         1.18 o                         
  -3   5   9         51.01         51.34         1.05 o                         
  -2   5   9         96.40        108.88         1.17 o                         
  -1   5   9        394.37        365.03         3.17 o                         
   0   5   9         11.82          9.99         0.84 o                         
   1   5   9        386.50        356.52         3.27 o                         
   2   5   9         94.58        109.31         1.93 o                         
   3   5   9         57.12         55.98         1.04 o                         
   4   5   9         77.22         77.45         1.25 o                         
   5   5   9        128.14        122.83         1.99 o                         
   6   5   9        160.87        164.92         2.91 o                         
   7   5   9         16.21         13.79         1.23 o                         
   8   5   9         22.70         24.24         2.45 o                         
   9   5   9         16.27         12.25         1.81 o                         
  10   5   9          2.02          5.35         2.35 o                         
  11   5   9          1.40          0.21         2.35 o                         
 -11   6   9          2.54         -2.57         2.57 o                         
 -10   6   9          3.68          5.99         2.78 o                         
  -9   6   9         23.77         25.02         2.99 o                         
  -8   6   9         66.47         69.49         4.06 o                         
  -7   6   9          9.67          8.13         1.92 o                         
  -6   6   9         75.24         74.20         3.42 o                         
  -5   6   9        125.10        125.36         2.22 o                         
  -4   6   9         48.26         37.21         0.94 o                         
  -3   6   9       1683.17       1654.90        12.96 o                         
  -2   6   9         19.29         17.45         0.89 o                         
  -1   6   9       1576.49       1607.13        12.68 o                         
   0   6   9        125.33        114.58         1.43 o                         
   1   6   9       1581.16       1633.98        12.77 o                         
   2   6   9         22.28         20.53         0.80 o                         
   3   6   9       1695.86       1651.32        13.08 o                         
   4   6   9         45.07         34.26         1.32 o                         
   5   6   9        124.40        127.33         2.10 o                         
   6   6   9         76.90         78.01         2.18 o                         
   7   6   9         10.56         10.60         1.27 o                         
   8   6   9         66.61         71.29         3.01 o                         
   9   6   9         24.00         22.92         2.14 o                         
  10   6   9          4.17          2.57         2.57 o                         
  11   6   9          2.45         -0.21         2.57 o                         
 -11   7   9         14.06         14.75         3.42 o                         
 -10   7   9         13.19         12.19         3.21 o                         
  -9   7   9         35.44         32.71         3.42 o                         
  -8   7   9          6.35          6.63         2.35 o                         
  -7   7   9         31.63         36.35         2.99 o                         
  -6   7   9         10.44          9.62         2.14 o                         
  -5   7   9         14.45         12.16         0.90 o                         
  -4   7   9        123.64        115.29         1.56 o                         
  -3   7   9         18.34         16.12         1.36 o                         
  -2   7   9         89.45         87.90         1.23 o                         
  -1   7   9        264.41        272.88         2.35 o                         
   0   7   9         91.77        101.08         1.85 o                         
   1   7   9        263.30        269.82         2.71 o                         
   2   7   9         86.42         86.18         1.39 o                         
   3   7   9         21.35         17.75         0.79 o                         
   4   7   9        125.69        121.78         1.74 o                         
   5   7   9         16.17         14.44         0.94 o                         
   6   7   9         11.91         11.43         1.19 o                         
   7   7   9         30.99         28.76         1.56 o                         
   8   7   9          6.56          4.74         1.58 o                         
   9   7   9         36.53         33.82         2.34 o                         
  10   7   9         12.79         16.46         2.99 o                         
  11   7   9         14.08         14.11         3.21 o                         
 -10   8   9         15.45         14.75         3.21 o                         
  -9   8   9         11.87         10.90         2.78 o                         
  -8   8   9         41.96         45.97         4.06 o                         
  -7   8   9        245.54        245.23         7.06 o                         
  -6   8   9        123.12        118.65         4.49 o                         
  -5   8   9         92.61         94.23         2.13 o                         
  -4   8   9        186.32        181.85         2.09 o                         
  -3   8   9         78.33         83.19         1.57 o                         
  -2   8   9        187.34        174.85         2.38 o                         
  -1   8   9        458.88        443.59         3.58 o                         
   0   8   9        132.93        136.32         1.73 o                         
   1   8   9        453.88        440.76         4.54 o                         
   2   8   9        180.31        168.70         2.55 o                         
   3   8   9         82.40         91.16         1.52 o                         
   4   8   9        185.44        184.94         2.26 o                         
   5   8   9         92.62         93.55         1.97 o                         
   6   8   9        122.35        120.02         2.75 o                         
   7   8   9        241.12        248.94         5.06 o                         
   8   8   9         40.63         39.84         3.21 o                         
   9   8   9         12.16         13.30         2.04 o                         
  10   8   9         14.92         17.53         3.21 o                         
 -10   9   9          4.36          9.41         3.21 o                         
  -9   9   9         24.40         21.38         3.42 o                         
  -8   9   9         12.02          7.06         2.78 o                         
  -7   9   9          5.37          8.13         2.35 o                         
  -6   9   9         18.51         17.96         2.57 o                         
  -5   9   9        212.61        220.62         4.31 o                         
  -4   9   9         41.20         40.93         1.28 o                         
  -3   9   9         98.56         88.05         2.78 o                         
  -2   9   9         12.04         15.50         1.13 o                         
  -1   9   9         42.91         41.32         1.00 o                         
   0   9   9         42.59         45.64         1.18 o                         
   1   9   9         45.81         43.97         1.18 o                         
   2   9   9         11.52         12.87         0.79 o                         
   3   9   9         95.24         88.92         1.61 o                         
   4   9   9         40.50         39.67         1.25 o                         
   5   9   9        215.11        226.22         3.20 o                         
   6   9   9         18.82         15.26         1.81 o                         
   7   9   9          4.12          2.77         1.58 o                         
   8   9   9         12.51         11.31         1.97 o                         
   9   9   9         23.43         21.57         2.78 o                         
  10   9   9          4.25          0.21         2.78 o                         
 -10  10   9          2.96          6.63         3.21 o                         
  -9  10   9         14.80         13.47         3.21 o                         
  -8  10   9          4.41          1.71         2.57 o                         
  -7  10   9          5.67          8.13         2.57 o                         
  -6  10   9         99.11        101.35         4.49 o                         
  -5  10   9        206.43        211.43         4.38 o                         
  -4  10   9         93.22         92.95         2.86 o                         
  -3  10   9        248.34        242.07         3.87 o                         
  -2  10   9        101.13        101.29         2.13 o                         
  -1  10   9        217.28        219.04         2.74 o                         
   0  10   9        516.08        502.88         4.63 o                         
   1  10   9        216.31        218.24         2.55 o                         
   2  10   9        107.00        107.53         1.78 o                         
   3  10   9        248.55        246.32         2.88 o                         
   4  10   9         95.16         96.93         2.10 o                         
   5  10   9        210.64        215.44         3.19 o                         
   6  10   9        100.62        100.61         4.81 o                         
   7  10   9          5.15          6.61         1.73 o                         
   8  10   9          3.95          3.51         1.89 o                         
   9  10   9         15.22         14.15         2.19 o                         
  10  10   9          3.12          4.92         3.21 o                         
  -9  11   9          0.56          0.00         2.99 o                         
  -8  11   9         11.43         15.40         3.21 o                         
  -7  11   9         14.22         10.48         2.78 o                         
  -6  11   9         19.31         19.03         2.78 o                         
  -5  11   9         10.78          8.42         2.25 o                         
  -4  11   9         20.74         18.80         1.36 o                         
  -3  11   9         27.85         28.50         1.29 o                         
  -2  11   9        121.47        128.10         2.51 o                         
  -1  11   9         37.04         37.43         2.27 o                         
   0  11   9        150.94        156.54         2.86 o                         
   1  11   9         39.63         40.67         1.45 o                         
   2  11   9        121.66        129.61         2.51 o                         
   3  11   9         28.60         30.01         1.35 o                         
   4  11   9         19.49         18.01         1.43 o                         
   5  11   9         10.08          5.87         1.22 o                         
   6  11   9         20.03         19.90         2.04 o                         
   7  11   9         13.58         11.09         1.95 o                         
   8  11   9         12.36         12.62         2.27 o                         
   9  11   9          0.40         -0.64         3.21 o                         
  -9  12   9          7.16          5.56         3.21 o                         
  -8  12   9         18.69         28.65         3.63 o                         
  -7  12   9          9.21          8.98         2.78 o                         
  -6  12   9         16.73         12.19         2.57 o                         
  -5  12   9          2.63          2.57         1.36 o                         
  -4  12   9         41.56         43.39         3.74 o                         
  -3  12   9         81.73         85.88         2.30 o                         
  -2  12   9         29.50         23.74         1.73 o                         
  -1  12   9        415.09        420.40         7.03 o                         
   0  12   9          2.71         -1.06         1.06 o                         
   1  12   9        413.51        418.93         4.74 o                         
   2  12   9         29.90         27.62         1.28 o                         
   3  12   9         80.57         88.07         3.21 o                         
   4  12   9         42.43         43.31         2.40 o                         
   5  12   9          2.67          3.38         1.22 o                         
   6  12   9         16.94         22.22         2.35 o                         
   7  12   9          8.68          9.61         2.04 o                         
   8  12   9         17.01         16.89         2.42 o                         
   9  12   9          6.62          2.78         3.42 o                         
  -8  13   9         28.40         25.02         3.63 o                         
  -7  13   9          3.37          2.99         2.78 o                         
  -6  13   9         16.68         18.82         2.78 o                         
  -5  13   9          0.78         -1.71         1.92 o                         
  -4  13   9         21.19         19.67         2.35 o                         
  -3  13   9         34.62         35.43         1.77 o                         
  -2  13   9          2.69          2.26         1.28 o                         
  -1  13   9         27.60         25.80         2.46 o                         
   0  13   9         10.89         11.51         1.60 o                         
   1  13   9         29.48         28.41         1.89 o                         
   2  13   9          2.70          2.43         0.90 o                         
   3  13   9         34.67         35.32         1.55 o                         
   4  13   9         21.95         22.27         2.25 o                         
   5  13   9          0.58          3.52         1.64 o                         
   6  13   9         17.07         16.01         2.12 o                         
   7  13   9          2.75         -1.86         3.63 o                         
   8  13   9         28.84         35.49         3.85 o                         
  -8  14   9          5.76          4.70         3.21 o                         
  -7  14   9          5.67          7.91         2.99 o                         
  -6  14   9          4.24          0.86         2.57 o                         
  -5  14   9          8.41          8.13         2.35 o                         
  -4  14   9         57.17         62.22         3.85 o                         
   3  14   9         17.72         16.25         2.35 o                         
   4  14   9         59.21         58.80         2.83 o                         
   5  14   9          8.79         12.42         2.78 o                         
   6  14   9          4.22          3.42         2.78 o                         
   7  14   9          5.78          7.48         3.21 o                         
   8  14   9          5.89          7.06         3.21 o                         
  -7  15   9         10.19         12.19         3.21 o                         
  -6  15   9         14.76         13.47         2.99 o                         
  -5  15   9         28.52         27.58         2.99 o                         
   4  15   9          5.83          4.92         2.35 o                         
   5  15   9         27.72         34.43         3.42 o                         
   6  15   9         14.21         14.11         3.21 o                         
   7  15   9         10.69          8.98         3.21 o                         
  -6  16   9          6.92         -1.07         3.85 o                         
   5  16   9          7.32          2.99         2.78 o                         
   6  16   9          6.77          5.77         2.99 o                         
   0   0  10         13.77         19.11         0.87 o                         
   1   0  10       7607.13       7784.23        74.30 o                         
   2   0  10        198.52        171.46         1.98 o                         
   3   0  10          1.90          2.99         0.37 o                         
   4   0  10        704.25        677.67         5.64 o                         
   5   0  10         55.24         56.07         1.08 o                         
   6   0  10        126.60        125.01         1.92 o                         
   7   0  10         70.25         74.09         1.68 o                         
   8   0  10          8.49         13.14         1.15 o                         
  -9   1  10          4.35          4.28         2.14 o                         
  -8   1  10        223.08        220.43         5.99 o                         
  -7   1  10         48.47         47.21         1.55 o                         
  -6   1  10         68.12         72.93         1.43 o                         
  -5   1  10        365.09        347.33         3.21 o                         
  -4   1  10        686.63        660.92         5.02 o                         
  -3   1  10         47.09         50.33         0.64 o                         
  -2   1  10        751.01        753.78         5.53 o                         
  -1   1  10         28.26         28.88         0.80 o                         
   0   1  10        206.59        194.52         1.89 o                         
   1   1  10         28.20         26.90         1.05 o                         
   2   1  10        735.39        747.99         6.12 o                         
   3   1  10         45.99         48.32         0.99 o                         
   4   1  10        688.69        665.90         6.23 o                         
   5   1  10        362.33        340.12         3.63 o                         
   6   1  10         66.03         68.36         1.46 o                         
   7   1  10         47.19         44.23         1.68 o                         
   8   1  10        224.77        225.94         4.23 o                         
   9   1  10          4.71          6.20         1.92 o                         
 -10   2  10         24.66         22.02         2.99 o                         
  -9   2  10         15.27         15.18         2.35 o                         
  -8   2  10        114.31        109.67         4.28 o                         
  -7   2  10         69.64         70.81         2.25 o                         
  -6   2  10        166.59        156.86         2.10 o                         
  -5   2  10        123.09        119.15         1.54 o                         
  -4   2  10        646.38        644.04         4.43 o                         
  -3   2  10         51.68         50.54         0.68 o                         
  -2   2  10       1441.49       1500.27        10.63 o                         
  -1   2  10        488.26        562.86         4.70 o                         
   0   2  10        395.50        374.35         3.29 o                         
   1   2  10        492.74        572.96         5.32 o                         
   2   2  10       1410.93       1490.71        11.70 o                         
   3   2  10         51.77         51.48         0.94 o                         
   4   2  10        629.36        623.57         6.07 o                         
   5   2  10        127.13        123.37         1.86 o                         
   6   2  10        164.78        159.65         2.67 o                         
   7   2  10         65.40         65.18         1.93 o                         
   8   2  10        115.32        117.73         3.10 o                         
   9   2  10         16.17         17.96         2.35 o                         
  10   2  10         23.58         28.65         2.78 o                         
 -11   3  10          3.53          0.21         2.57 o                         
 -10   3  10          0.67          0.64         2.35 o                         
  -9   3  10         58.81         61.58         3.85 o                         
  -8   3  10          1.81          2.57         1.92 o                         
  -7   3  10         30.10         30.30         1.95 o                         
  -6   3  10         26.95         23.50         1.47 o                         
  -5   3  10         70.04         71.26         1.42 o                         
  -4   3  10        403.18        384.96         2.82 o                         
  -3   3  10       1885.38       1968.16        11.98 o                         
  -2   3  10       1245.67       1298.39         8.57 o                         
  -1   3  10       1554.09       1615.15        12.41 o                         
   0   3  10        290.44        278.90         2.91 o                         
   1   3  10       1540.63       1565.52        13.95 o                         
   2   3  10       1216.62       1276.68        12.88 o                         
   3   3  10       1855.45       1938.60        15.24 o                         
   4   3  10        404.37        380.18         3.45 o                         
   5   3  10         63.66         65.24         1.41 o                         
   6   3  10         26.84         24.83         2.17 o                         
   7   3  10         29.29         28.77         1.44 o                         
   8   3  10          1.65         -0.32         2.25 o                         
   9   3  10         57.58         58.37         3.63 o                         
  10   3  10          0.62         -1.07         2.14 o                         
 -11   4  10          8.34          3.85         2.78 o                         
 -10   4  10         23.06         27.80         3.21 o                         
  -9   4  10         11.80         13.90         2.57 o                         
  -8   4  10         66.10         65.22         3.85 o                         
  -7   4  10          4.65          1.92         1.71 o                         
  -6   4  10        132.77        136.90         2.95 o                         
  -5   4  10         72.35         71.07         1.41 o                         
  -4   4  10        249.72        248.31         2.42 o                         
  -3   4  10        895.61        898.32         6.56 o                         
  -2   4  10         81.24         72.13         0.93 o                         
  -1   4  10        182.48        145.86         1.77 o                         
   0   4  10          2.76          2.12         0.43 o                         
   1   4  10        186.45        151.43         1.66 o                         
   2   4  10         85.57         75.16         1.31 o                         
   3   4  10        889.72        876.92         7.27 o                         
   4   4  10        249.39        245.51         2.47 o                         
   5   4  10         70.51         71.14         1.48 o                         
   6   4  10        132.77        139.20         3.89 o                         
   7   4  10          4.64          2.35         0.99 o                         
   8   4  10         67.16         73.07         4.38 o                         
   9   4  10         11.58         13.22         1.66 o                         
  10   4  10         23.21         24.59         2.99 o                         
  11   4  10          8.55          7.70         2.57 o                         
 -11   5  10          1.69         -0.86         2.57 o                         
 -10   5  10          0.31         -1.07         2.57 o                         
  -9   5  10         74.19         70.35         4.28 o                         
  -8   5  10         12.01         10.90         2.35 o                         
  -7   5  10         19.08         19.24         2.35 o                         
  -6   5  10         98.57         94.74         2.67 o                         
  -5   5  10         66.22         63.96         1.35 o                         
  -4   5  10        235.25        206.78         2.43 o                         
  -3   5  10        957.12        931.26         6.85 o                         
  -2   5  10         85.01         80.79         1.04 o                         
  -1   5  10        126.04        132.54         1.97 o                         
   0   5  10        608.86        637.31         6.01 o                         
   1   5  10        133.14        138.05         1.62 o                         
   2   5  10         90.62         84.87         1.26 o                         
   3   5  10        935.28        918.21         7.61 o                         
   4   5  10        228.82        202.84         2.25 o                         
   5   5  10         71.69         66.45         1.53 o                         
   6   5  10         98.18         95.64         2.55 o                         
   7   5  10         20.18         21.56         1.76 o                         
   8   5  10         12.49         13.88         2.03 o                         
   9   5  10         75.32         78.11         3.10 o                         
  10   5  10          0.43         -0.21         2.35 o                         
  11   5  10          1.91          1.92         2.57 o                         
 -11   6  10          0.80          0.43         2.78 o                         
 -10   6  10          6.58          4.92         2.78 o                         
  -9   6  10         10.50         10.26         2.78 o                         
  -8   6  10         21.70         22.24         2.78 o                         
  -7   6  10         19.98         20.53         2.57 o                         
  -6   6  10        163.11        177.02         5.13 o                         
  -5   6  10         65.22         57.50         1.46 o                         
  -4   6  10        321.63        311.12         2.99 o                         
  -3   6  10         60.40         63.41         1.61 o                         
  -2   6  10        351.17        333.26         2.78 o                         
  -1   6  10       1004.02       1019.29         8.18 o                         
   0   6  10        426.47        437.54         3.90 o                         
   1   6  10       1000.13       1011.57         8.24 o                         
   2   6  10        348.18        330.95         3.17 o                         
   3   6  10         55.60         58.90         1.19 o                         
   4   6  10        304.77        298.00         3.02 o                         
   5   6  10         63.63         55.38         1.57 o                         
   6   6  10        157.37        162.37         3.04 o                         
   7   6  10         21.34         22.75         1.48 o                         
   8   6  10         23.32         25.09         2.04 o                         
   9   6  10         10.87         10.69         1.81 o                         
  10   6  10          6.18          9.41         2.78 o                         
  11   6  10          0.79         -1.28         2.57 o                         
 -11   7  10          1.11          1.07         2.99 o                         
 -10   7  10         28.73         26.94         3.42 o                         
  -9   7  10          2.06          3.21         2.57 o                         
  -8   7  10         61.73         59.01         4.06 o                         
  -7   7  10         67.85         63.50         3.85 o                         
  -6   7  10        329.06        313.87         7.70 o                         
  -5   7  10        154.15        159.74         2.63 o                         
  -4   7  10        119.01        117.75         1.58 o                         
  -3   7  10         83.14         88.77         1.54 o                         
  -2   7  10         59.10         60.23         1.06 o                         
  -1   7  10        110.92         98.98         1.34 o                         
   0   7  10         15.31          9.35         0.70 o                         
   1   7  10        110.80         99.48         1.47 o                         
   2   7  10         59.39         57.97         1.23 o                         
   3   7  10         76.54         81.09         1.67 o                         
   4   7  10        115.80        115.33         1.73 o                         
   5   7  10        149.42        152.70         2.65 o                         
   6   7  10        329.94        328.34         4.69 o                         
   7   7  10         64.83         61.11         2.79 o                         
   8   7  10         62.80         66.61         6.52 o                         
   9   7  10          1.74          6.02         2.67 o                         
  10   7  10         27.56         27.58         3.42 o                         
  11   7  10          0.99          2.57         2.78 o                         
 -10   8  10          8.39          9.41         3.21 o                         
  -9   8  10         14.10         12.19         2.99 o                         
  -8   8  10         23.30         17.53         2.99 o                         
  -7   8  10         33.24         28.87         2.99 o                         
  -6   8  10         17.59         15.61         2.35 o                         
  -5   8  10         19.22         19.14         1.15 o                         
  -4   8  10         41.91         39.49         1.11 o                         
  -3   8  10         36.89         35.01         1.19 o                         
  -2   8  10         24.17         22.25         0.95 o                         
  -1   8  10        187.32        182.15         1.87 o                         
   0   8  10        266.15        251.39         2.61 o                         
   1   8  10        201.38        197.13         2.20 o                         
   2   8  10         24.67         21.75         0.97 o                         
   3   8  10         39.21         34.33         1.15 o                         
   4   8  10         41.04         41.47         1.20 o                         
   5   8  10         19.25         17.00         1.08 o                         
   6   8  10         18.30         18.82         1.44 o                         
   7   8  10         30.67         28.83         2.04 o                         
   8   8  10         23.93         23.32         2.12 o                         
   9   8  10         14.48         16.32         2.10 o                         
  10   8  10          8.25         11.12         2.99 o                         
 -10   9  10         12.33         15.18         3.42 o                         
  -9   9  10         11.47         11.97         2.99 o                         
  -8   9  10          3.10          3.42         2.35 o                         
  -7   9  10          3.53          2.14         2.35 o                         
  -6   9  10         75.55         67.78         3.85 o                         
  -5   9  10         76.57         77.85         2.72 o                         
  -4   9  10         78.94         77.48         1.98 o                         
  -3   9  10        146.91        139.86         2.16 o                         
  -2   9  10        514.41        514.51         6.04 o                         
  -1   9  10        120.77        128.52         1.55 o                         
   0   9  10        882.90        889.27         7.45 o                         
   1   9  10        117.77        124.78         1.66 o                         
   2   9  10        499.10        501.46         4.70 o                         
   3   9  10        147.20        141.76         2.14 o                         
   4   9  10         82.62         82.69         1.87 o                         
   5   9  10         76.22         79.48         1.97 o                         
   6   9  10         73.65         65.73         2.86 o                         
   7   9  10          4.04          5.56         3.21 o                         
   8   9  10          3.04          4.02         1.73 o                         
   9   9  10         11.91         14.33         2.19 o                         
  10   9  10         12.27         13.68         3.21 o                         
 -10  10  10         12.78         13.90         3.42 o                         
  -9  10  10          9.19          8.13         3.21 o                         
  -8  10  10         17.87         19.03         2.99 o                         
  -7  10  10         73.35         75.27         4.49 o                         
  -6  10  10          5.96          4.92         1.92 o                         
  -5  10  10          4.61          3.32         1.28 o                         
  -4  10  10         27.21         25.24         2.89 o                         
  -3  10  10         63.83         66.68         1.62 o                         
  -2  10  10         86.95         81.05         2.01 o                         
  -1  10  10          0.74         -0.13         1.01 o                         
   0  10  10         36.01         32.48         1.09 o                         
   1  10  10          0.42         -0.39         0.65 o                         
   2  10  10         89.78         87.44         1.65 o                         
   3  10  10         63.17         65.69         1.57 o                         
   4  10  10         27.96         24.61         1.23 o                         
   5  10  10          4.37          2.91         1.03 o                         
   6  10  10          6.25          3.97         1.64 o                         
   7  10  10         72.19         68.04         4.81 o                         
   8  10  10         17.25         16.34         4.38 o                         
   9  10  10         10.11          8.97         2.19 o                         
  10  10  10         13.15         13.47         3.42 o                         
  -9  11  10         24.38         25.02         3.85 o                         
  -8  11  10         10.77          7.06         2.99 o                         
  -7  11  10         17.15         16.04         2.99 o                         
  -6  11  10         91.42         93.23         4.49 o                         
  -5  11  10         95.10         93.57         2.87 o                         
  -4  11  10         76.45         73.73         2.71 o                         
  -3  11  10         39.99         41.25         3.03 o                         
  -2  11  10         50.43         46.51         1.60 o                         
  -1  11  10          0.27         -1.06         1.06 o                         
   0  11  10         43.52         38.55         1.79 o                         
   1  11  10          0.10         -0.28         0.72 o                         
   2  11  10         49.96         48.84         1.49 o                         
   3  11  10         36.96         37.80         1.40 o                         
   4  11  10         77.05         77.56         2.81 o                         
   5  11  10        101.00         97.82         2.66 o                         
   6  11  10         93.34         98.01         3.38 o                         
   7  11  10         18.58         19.54         2.12 o                         
   8  11  10         10.18         14.48         2.46 o                         
   9  11  10         24.01         27.58         3.85 o                         
  -9  12  10          1.39          0.43         2.99 o                         
  -8  12  10         19.90         22.24         3.42 o                         
  -7  12  10         25.16         19.46         3.21 o                         
  -6  12  10         15.50         14.54         2.78 o                         
  -5  12  10         89.86         91.30         4.49 o                         
  -4  12  10        133.29        137.89         3.59 o                         
  -3  12  10         35.91         38.09         1.78 o                         
  -2  12  10        178.34        184.61         7.59 o                         
  -1  12  10         24.33         24.65         3.31 o                         
   0  12  10          0.39         -0.90         0.90 o                         
   1  12  10         25.73         25.84         2.01 o                         
   2  12  10        184.58        192.69         2.90 o                         
   3  12  10         38.72         39.75         1.69 o                         
   4  12  10        137.66        143.09         3.12 o                         
   5  12  10         91.17         88.44         3.23 o                         
   6  12  10         15.00         13.73         1.95 o                         
   7  12  10         26.39         28.44         2.49 o                         
   8  12  10         20.88         20.54         2.57 o                         
   9  12  10          1.53         -3.21         3.21 o                         
  -8  13  10          5.54          1.50         2.99 o                         
  -7  13  10          1.93          1.28         2.78 o                         
  -6  13  10         43.51         49.39         4.06 o                         
  -5  13  10        175.66        171.46         5.77 o                         
  -4  13  10         52.21         51.74         3.42 o                         
  -3  13  10         25.38         28.22         2.35 o                         
  -2  13  10         53.06         52.54         2.71 o                         
  -1  13  10        141.70        145.39         3.93 o                         
   0  13  10          3.60          5.07         1.36 o                         
   1  13  10        147.44        152.88         3.16 o                         
   2  13  10         55.08         54.96         1.84 o                         
   3  13  10         25.68         25.75         1.50 o                         
   4  13  10         48.74         46.01         2.79 o                         
   5  13  10        174.11        174.82         4.44 o                         
   6  13  10         41.65         37.08         2.49 o                         
   7  13  10          1.77          1.27         2.04 o                         
   8  13  10          5.76          5.56         3.21 o                         
  -8  14  10          6.29          6.84         3.21 o                         
  -7  14  10          4.96          7.48         2.99 o                         
  -6  14  10          4.19          2.78         2.57 o                         
  -5  14  10         23.98         24.80         2.99 o                         
  -4  14  10         36.30         45.76         3.63 o                         
   3  14  10         36.18         36.49         2.57 o                         
   4  14  10         37.64         38.50         2.31 o                         
   5  14  10         23.89         26.05         3.53 o                         
   6  14  10          3.66          4.06         1.97 o                         
   7  14  10          5.01          5.35         3.21 o                         
   8  14  10          5.96          5.99         3.21 o                         
  -7  15  10         24.14         25.87         3.63 o                         
  -6  15  10          1.88          3.63         2.78 o                         
  -5  15  10         13.47         15.61         2.78 o                         
   4  15  10         44.42         53.46         3.85 o                         
   5  15  10         13.97         14.54         2.78 o                         
   6  15  10          1.60         -1.28         2.78 o                         
   7  15  10         24.48         20.95         3.63 o                         
   5  16  10         16.72         14.75         2.99 o                         
   6  16  10         27.87         37.85         3.85 o                         
   1   0  11         14.12         28.58         2.57 o                         
   2   0  11        452.23        486.84         4.17 o                         
   3   0  11        180.18        175.79         1.71 o                         
   4   0  11          0.08         -0.25         0.30 o                         
   5   0  11        599.75        555.84         4.84 o                         
   6   0  11         27.94         26.41         1.04 o                         
   7   0  11          0.31         -0.35         0.69 o                         
   8   0  11         18.70         19.66         1.51 o                         
  -9   1  11         11.71         13.47         2.35 o                         
  -8   1  11         80.40         80.82         3.63 o                         
  -7   1  11         60.56         59.04         1.72 o                         
  -6   1  11        155.07        154.71         2.19 o                         
  -5   1  11        227.17        247.86         2.52 o                         
  -4   1  11        478.90        459.29         3.32 o                         
  -3   1  11        208.95        201.40         1.64 o                         
  -2   1  11        513.71        516.64         3.90 o                         
  -1   1  11        644.99        637.54         4.83 o                         
   0   1  11        119.65        130.99         1.37 o                         
   1   1  11        655.64        653.75         5.34 o                         
   2   1  11        498.13        494.02         6.39 o                         
   3   1  11        198.86        190.50         2.00 o                         
   4   1  11        468.54        445.11         3.95 o                         
   5   1  11        222.72        238.86         2.86 o                         
   6   1  11        159.24        161.00         2.59 o                         
   7   1  11         62.73         66.01         2.05 o                         
   8   1  11         76.97         68.90         2.49 o                         
   9   1  11         12.04         11.97         2.14 o                         
  -9   2  11         37.57         35.49         2.99 o                         
  -8   2  11          3.86          3.42         1.92 o                         
  -7   2  11         16.69         16.78         1.36 o                         
  -6   2  11          4.53          4.73         0.66 o                         
  -5   2  11          8.73          7.91         0.54 o                         
  -4   2  11         41.23         38.63         0.94 o                         
  -3   2  11         56.03         42.38         0.65 o                         
  -2   2  11        561.98        574.60         4.36 o                         
  -1   2  11        352.86        376.18         3.05 o                         
   0   2  11         49.21         48.95         0.98 o                         
   1   2  11        366.31        386.01         3.82 o                         
   2   2  11        563.64        578.31         4.88 o                         
   3   2  11         62.18         50.26         1.80 o                         
   4   2  11         38.22         34.61         0.86 o                         
   5   2  11          9.96          6.93         0.65 o                         
   6   2  11          4.81          4.41         0.99 o                         
   7   2  11         16.32         18.67         1.23 o                         
   8   2  11          3.97          4.94         1.71 o                         
   9   2  11         37.09         38.49         2.99 o                         
  10   2  11          1.80          0.86         2.57 o                         
 -10   3  11          1.10         -0.86         2.35 o                         
  -9   3  11         28.14         26.73         2.99 o                         
  -8   3  11         24.21         19.46         2.57 o                         
  -7   3  11         49.37         49.38         2.10 o                         
  -6   3  11          0.17          0.13         0.72 o                         
  -5   3  11        104.78        108.14         1.50 o                         
  -4   3  11        231.97        235.09         1.93 o                         
  -3   3  11       1159.22       1170.42         7.84 o                         
  -2   3  11       1237.25       1270.73         9.13 o                         
  -1   3  11       1220.29       1167.83         9.31 o                         
   0   3  11        436.09        424.24         4.14 o                         
   1   3  11       1212.20       1179.60        10.45 o                         
   2   3  11       1260.18       1268.06        11.03 o                         
   3   3  11       1153.02       1163.78         9.35 o                         
   4   3  11        233.59        236.09         2.75 o                         
   5   3  11        109.87        112.20         2.13 o                         
   6   3  11          0.37         -0.78         0.78 o                         
   7   3  11         50.64         48.12         2.47 o                         
   8   3  11         25.06         25.35         3.31 o                         
   9   3  11         27.46         27.45         2.78 o                         
  10   3  11          1.07         -1.28         2.14 o                         
 -10   4  11         33.08         35.28         3.42 o                         
  -9   4  11         29.40         27.16         3.21 o                         
  -8   4  11         72.50         69.92         4.06 o                         
  -7   4  11         44.69         45.12         3.21 o                         
  -6   4  11        135.94        131.63         2.95 o                         
  -5   4  11        144.48        132.13         1.95 o                         
  -4   4  11        192.35        206.37         2.18 o                         
  -3   4  11        122.45        125.81         1.26 o                         
  -2   4  11          9.45          9.38         0.62 o                         
  -1   4  11        289.81        312.65         2.88 o                         
   0   4  11        157.76        177.09         3.21 o                         
   1   4  11        293.98        313.81         4.16 o                         
   2   4  11         10.45          9.02         0.69 o                         
   3   4  11        121.28        124.82         1.63 o                         
   4   4  11        194.42        209.97         2.25 o                         
   5   4  11        150.51        139.23         2.13 o                         
   6   4  11        143.02        138.89         2.67 o                         
   7   4  11         41.19         37.89         1.75 o                         
   8   4  11         74.29         72.92         2.55 o                         
   9   4  11         27.57         27.38         2.14 o                         
  10   4  11         33.45         34.43         3.21 o                         
  11   4  11          0.80          1.92         2.35 o                         
 -11   5  11          5.29          6.84         2.99 o                         
 -10   5  11         41.24         44.26         3.85 o                         
  -9   5  11         38.14         39.13         3.42 o                         
  -8   5  11         28.74         25.87         2.78 o                         
  -7   5  11         57.99         58.16         3.63 o                         
  -6   5  11         94.81         87.73         2.46 o                         
  -5   5  11          1.63          1.34         0.57 o                         
  -4   5  11        262.35        243.68         2.52 o                         
  -3   5  11        117.84         95.52         1.38 o                         
  -2   5  11         39.21         42.97         0.83 o                         
  -1   5  11         34.82         33.90         0.93 o                         
   0   5  11         22.80         19.15         0.82 o                         
   1   5  11         34.25         32.79         0.98 o                         
   2   5  11         38.44         41.86         0.98 o                         
   3   5  11        116.77         94.39         1.44 o                         
   4   5  11        263.74        246.86         2.58 o                         
   5   5  11          1.27          1.57         0.65 o                         
   6   5  11         92.19         84.62         4.07 o                         
   7   5  11         56.05         54.73         2.47 o                         
   8   5  11         30.36         29.48         2.04 o                         
   9   5  11         40.43         46.61         2.86 o                         
  10   5  11         39.97         44.05         3.63 o                         
  11   5  11          5.45          8.77         2.78 o                         
 -11   6  11          1.12          0.64         2.99 o                         
 -10   6  11          1.24          4.49         2.78 o                         
  -9   6  11         33.64         34.21         3.42 o                         
  -8   6  11         15.25         16.25         2.35 o                         
  -7   6  11          5.57          7.06         2.35 o                         
  -6   6  11        202.18        203.28         3.77 o                         
  -5   6  11         68.35         58.02         1.41 o                         
  -4   6  11        174.57        163.41         1.94 o                         
  -3   6  11        887.78        847.28         7.13 o                         
  -2   6  11        450.13        421.43         3.40 o                         
  -1   6  11        115.50        110.95         1.69 o                         
   0   6  11       1169.91       1141.09         9.16 o                         
   1   6  11        127.72        120.40         1.56 o                         
   2   6  11        440.23        412.73         3.84 o                         
   3   6  11        891.28        867.91         7.21 o                         
   4   6  11        177.52        167.52         2.05 o                         
   5   6  11         67.35         57.48         1.62 o                         
   6   6  11        202.49        204.53         3.41 o                         
   7   6  11          6.29          7.37         1.27 o                         
   8   6  11         15.36         16.72         1.89 o                         
   9   6  11         33.98         37.65         2.42 o                         
  10   6  11          1.31          2.57         2.57 o                         
  11   6  11          1.16         -0.86         2.57 o                         
 -10   7  11          0.08          1.71         2.78 o                         
  -9   7  11         11.08         12.83         2.99 o                         
  -8   7  11          7.33          5.13         2.57 o                         
  -7   7  11         32.78         30.58         2.99 o                         
  -6   7  11         48.61         59.87         3.63 o                         
  -5   7  11         19.53         19.81         1.18 o                         
  -4   7  11        220.38        224.00         2.46 o                         
  -3   7  11         38.75         34.39         1.17 o                         
  -2   7  11        259.97        252.16         2.59 o                         
  -1   7  11        547.46        515.28         4.54 o                         
   0   7  11        348.63        322.65         3.11 o                         
   1   7  11        553.84        523.60         4.66 o                         
   2   7  11        260.34        253.55         2.69 o                         
   3   7  11         34.43         28.71         1.05 o                         
   4   7  11        223.40        227.34         2.60 o                         
   5   7  11         20.64         21.56         1.08 o                         
   6   7  11         49.02         55.99         2.14 o                         
   7   7  11         33.18         30.53         2.25 o                         
   8   7  11          7.30          4.16         1.73 o                         
   9   7  11         11.52          9.39         1.89 o                         
  10   7  11          0.04          0.43         2.57 o                         
 -10   8  11         25.34         28.01         3.63 o                         
  -9   8  11         27.28         29.08         3.42 o                         
  -8   8  11         10.63         14.11         2.78 o                         
  -7   8  11          0.22         -2.14         2.14 o                         
  -6   8  11         76.99         79.54         4.06 o                         
  -5   8  11          0.67          0.39         0.90 o                         
  -4   8  11        300.77        303.05         3.09 o                         
  -3   8  11        137.43        138.38         2.10 o                         
  -2   8  11        194.44        179.92         2.07 o                         
  -1   8  11        127.93        134.68         1.72 o                         
   0   8  11          0.60          0.90         0.60 o                         
   1   8  11        130.07        133.20         1.84 o                         
   2   8  11        194.72        174.72         2.19 o                         
   3   8  11        135.09        137.21         1.93 o                         
   4   8  11        296.44        298.24         3.19 o                         
   5   8  11          0.89          0.47         0.82 o                         
   6   8  11         78.35         79.79         2.43 o                         
   7   8  11          0.29         -1.07         1.51 o                         
   8   8  11         10.92         10.61         2.03 o                         
   9   8  11         26.02         27.82         2.42 o                         
  10   8  11         25.73         30.15         3.63 o                         
 -10   9  11         10.38         11.55         3.42 o                         
  -9   9  11         11.76         11.76         3.21 o                         
  -8   9  11         42.94         45.12         3.85 o                         
  -7   9  11         65.90         68.85         4.28 o                         
  -6   9  11         54.52         50.03         3.42 o                         
  -5   9  11         59.88         56.94         2.05 o                         
  -4   9  11        118.65        119.18         2.37 o                         
  -3   9  11         19.61         17.53         0.92 o                         
  -2   9  11         44.79         42.35         1.54 o                         
  -1   9  11         37.65         38.89         1.09 o                         
   0   9  11         29.14         22.38         0.90 o                         
   1   9  11         36.35         41.41         1.24 o                         
   2   9  11         44.24         42.04         1.47 o                         
   3   9  11         20.96         17.84         0.89 o                         
   4   9  11        118.36        117.69         2.38 o                         
   5   9  11         59.58         61.01         1.89 o                         
   6   9  11         55.33         57.77         2.79 o                         
   7   9  11         66.80         67.62         3.10 o                         
   8   9  11         44.31         39.63         2.56 o                         
   9   9  11         11.20         14.15         2.19 o                         
  10   9  11         10.57         16.25         3.42 o                         
  -9  10  11         28.02         28.22         3.85 o                         
  -8  10  11         88.43         94.08         5.13 o                         
  -7  10  11         47.31         47.47         3.63 o                         
  -6  10  11        119.52        114.37         4.70 o                         
  -5  10  11         12.06         11.18         1.51 o                         
  -4  10  11        123.49        117.33         2.50 o                         
  -3  10  11        150.20        149.14         2.33 o                         
  -2  10  11         99.01        100.55         2.23 o                         
  -1  10  11        219.93        213.12         2.81 o                         
   0  10  11         71.40         67.22         1.43 o                         
   1  10  11        223.38        214.87         2.56 o                         
   2  10  11         99.85        102.25         1.82 o                         
   3  10  11        149.58        145.62         2.15 o                         
   4  10  11        120.15        115.71         2.32 o                         
   5  10  11         12.26         11.36         1.37 o                         
   6  10  11        121.33        118.66         4.70 o                         
   7  10  11         48.23         50.19         2.92 o                         
   8  10  11         89.39         95.22         6.31 o                         
   9  10  11         28.13         31.43         3.85 o                         
  -9  11  11          5.70          7.91         3.21 o                         
  -8  11  11         43.55         41.05         3.85 o                         
  -7  11  11          2.29          1.07         2.35 o                         
  -6  11  11         17.07         21.81         2.99 o                         
  -5  11  11          1.36          1.92         1.92 o                         
  -4  11  11         23.19         22.60         1.93 o                         
  -3  11  11         19.25         16.90         1.76 o                         
  -2  11  11        327.67        329.15         4.80 o                         
  -1  11  11        104.71        103.03         2.59 o                         
   0  11  11          0.06         -0.48         0.80 o                         
   1  11  11        105.73        104.05         1.85 o                         
   2  11  11        319.20        321.24         3.53 o                         
   3  11  11         18.18         17.79         1.00 o                         
   4  11  11         24.52         22.93         1.52 o                         
   5  11  11          1.35          2.53         1.16 o                         
   6  11  11         16.60         17.30         2.04 o                         
   7  11  11          2.26         -0.11         1.66 o                         
   8  11  11         44.29         45.24         2.79 o                         
   9  11  11          5.89         11.55         3.63 o                         
  -9  12  11          3.81          0.64         3.21 o                         
  -8  12  11          2.02          2.57         2.99 o                         
  -7  12  11         12.01         15.40         2.99 o                         
  -6  12  11          4.06          7.48         2.57 o                         
  -5  12  11         24.76         26.51         2.78 o                         
  -4  12  11         93.95        105.04         3.84 o                         
  -3  12  11         57.26         62.56         2.05 o                         
  -2  12  11        118.07        123.80         3.47 o                         
  -1  12  11         73.41         73.52         2.95 o                         
   0  12  11         12.41         11.65         1.19 o                         
   1  12  11         74.19         74.94         1.88 o                         
   2  12  11        116.48        121.87         2.32 o                         
   3  12  11         58.69         64.52         1.92 o                         
   4  12  11         95.76        101.52         3.79 o                         
   5  12  11         24.05         28.55         2.78 o                         
   6  12  11          3.84          5.26         1.80 o                         
   7  12  11         11.75         14.01         2.12 o                         
   8  12  11          1.90          3.42         3.21 o                         
   9  12  11          3.61          4.28         3.21 o                         
  -8  13  11         35.77         34.43         4.06 o                         
  -7  13  11         19.02         16.89         3.21 o                         
  -6  13  11          2.90          1.71         2.35 o                         
  -5  13  11         14.47         13.26         2.57 o                         
  -4  13  11         10.72         12.19         2.35 o                         
  -3  13  11          4.33          4.48         1.92 o                         
  -2  13  11         31.49         36.62         2.77 o                         
  -1  13  11         46.12         55.09         5.02 o                         
   0  13  11          1.23          0.16         1.28 o                         
   1  13  11         47.31         49.60         2.16 o                         
   2  13  11         31.98         35.24         2.39 o                         
   3  13  11          4.12          3.73         1.12 o                         
   4  13  11         10.64         10.01         2.14 o                         
   5  13  11         14.45         15.42         2.04 o                         
   6  13  11          2.78          1.80         1.89 o                         
   7  13  11         17.41         14.84         3.21 o                         
   8  13  11         36.12         41.27         4.28 o                         
  -7  14  11          5.51          2.57         2.99 o                         
  -6  14  11         43.76         44.05         3.63 o                         
  -5  14  11          4.13          2.99         2.35 o                         
  -4  14  11         10.97         14.75         2.35 o                         
   2  14  11         10.56          8.34         2.35 o                         
   3  14  11         13.03         10.41         1.69 o                         
   4  14  11         11.20         13.39         1.85 o                         
   5  14  11          4.34          4.60         1.81 o                         
   6  14  11         43.34         49.58         2.95 o                         
   7  14  11          5.75          5.13         3.21 o                         
  -7  15  11          2.71          2.35         2.99 o                         
  -6  15  11         15.84         14.33         3.21 o                         
  -5  15  11         18.41         18.17         2.99 o                         
   4  15  11         46.71         48.32         4.06 o                         
   5  15  11         18.88         20.53         3.21 o                         
   6  15  11         16.12         17.11         3.42 o                         
   7  15  11          2.48          1.92         2.99 o                         
   5  16  11          2.15          0.43         2.78 o                         
   6  16  11          7.33          6.63         2.99 o                         
   0   0  12       4112.71       4090.05        49.23 o                         
   1   0  12        345.92        367.17         2.99 o                         
   2   0  12       1389.45       1364.20        11.75 o                         
   3   0  12         33.15         27.46         0.73 o                         
   4   0  12         33.06         32.07         0.74 o                         
   5   0  12          5.29          4.09         0.53 o                         
   6   0  12         65.18         69.72         1.76 o                         
   7   0  12         59.88         53.83         1.72 o                         
   8   0  12          0.28          1.85         1.13 o                         
  -8   1  12         61.99         65.22         3.63 o                         
  -7   1  12         88.05         89.27         2.01 o                         
  -6   1  12          6.64          6.21         0.72 o                         
  -5   1  12        117.40        109.90         1.54 o                         
  -4   1  12        151.88        136.61         1.46 o                         
  -3   1  12         41.33         44.71         0.74 o                         
  -2   1  12        208.63        230.59         2.06 o                         
  -1   1  12        215.25        262.73         2.22 o                         
   0   1  12        119.64        113.42         1.59 o                         
   1   1  12        201.12        244.59         2.47 o                         
   2   1  12        212.71        234.85         2.31 o                         
   3   1  12         41.85         44.99         0.94 o                         
   4   1  12        154.74        142.11         1.66 o                         
   5   1  12        117.90        112.27         1.81 o                         
   6   1  12          6.71          5.55         0.90 o                         
   7   1  12         90.12         89.56         2.13 o                         
   8   1  12         62.05         58.88         2.40 o                         
   9   1  12         46.74         45.33         3.21 o                         
  -9   2  12          4.43          5.35         2.14 o                         
  -8   2  12         94.61        102.63         4.28 o                         
  -7   2  12         82.45         80.68         2.49 o                         
  -6   2  12        418.67        418.48         4.40 o                         
  -5   2  12        388.62        366.91         3.46 o                         
  -4   2  12        118.10        117.88         1.24 o                         
  -3   2  12        132.72        136.84         1.30 o                         
  -2   2  12         19.22         26.07         0.66 o                         
  -1   2  12          7.73         10.31         0.57 o                         
   0   2  12         20.11         17.70         0.71 o                         
   1   2  12          5.69          8.00         0.91 o                         
   2   2  12         19.40         28.68         1.67 o                         
   3   2  12        135.39        138.72         2.07 o                         
   4   2  12        121.23        121.32         1.53 o                         
   5   2  12        392.61        371.07         3.98 o                         
   6   2  12        415.10        422.34         5.31 o                         
   7   2  12         81.22         79.83         4.42 o                         
   8   2  12         93.07         98.27         5.24 o                         
   9   2  12          4.60          4.92         2.14 o                         
  -9   3  12          0.41         -2.14         2.14 o                         
  -8   3  12          8.06          6.41         2.14 o                         
  -7   3  12        159.79        155.39         3.40 o                         
  -6   3  12         99.00        101.30         2.14 o                         
  -5   3  12         85.36         88.86         1.37 o                         
  -4   3  12        266.51        261.39         2.31 o                         
  -3   3  12        368.57        416.61         3.12 o                         
  -2   3  12         97.76        117.45         1.30 o                         
  -1   3  12        540.23        525.46         4.51 o                         
   0   3  12         24.24         22.69         0.79 o                         
   1   3  12        544.16        529.09         5.10 o                         
   2   3  12        104.31        121.53         1.81 o                         
   3   3  12        383.56        425.56         3.82 o                         
   4   3  12        268.76        261.87         2.66 o                         
   5   3  12         82.17         86.52         1.70 o                         
   6   3  12         97.04         92.58         2.22 o                         
   7   3  12        159.56        154.58         2.92 o                         
   8   3  12          7.52          6.47         1.51 o                         
   9   3  12          0.42          1.10         1.43 o                         
  10   3  12         15.51         15.18         2.57 o                         
 -10   4  12          0.90          2.99         2.57 o                         
  -9   4  12          3.02          2.57         2.35 o                         
  -8   4  12          3.61          5.13         2.14 o                         
  -7   4  12         80.49         78.47         3.85 o                         
  -6   4  12        135.69        135.59         3.74 o                         
  -5   4  12        340.54        344.78         3.77 o                         
  -4   4  12        135.47        142.02         1.65 o                         
  -3   4  12        673.16        671.08         5.22 o                         
  -2   4  12         64.00         63.45         0.99 o                         
  -1   4  12         51.68         56.57         1.01 o                         
   0   4  12        257.66        240.94         2.70 o                         
   1   4  12         48.77         52.13         1.14 o                         
   2   4  12         67.44         68.49         1.19 o                         
   3   4  12        699.61        696.41         5.85 o                         
   4   4  12        132.52        138.67         2.11 o                         
   5   4  12        341.28        340.38         3.87 o                         
   6   4  12        137.45        133.79         2.63 o                         
   7   4  12         80.20         84.60         2.69 o                         
   8   4  12          3.22          2.15         1.43 o                         
   9   4  12          3.01          4.15         1.58 o                         
  10   4  12          0.79          1.07         2.35 o                         
  11   4  12          6.81          6.20         2.57 o                         
 -10   5  12          7.18          8.13         2.78 o                         
  -9   5  12          8.98         12.83         2.78 o                         
  -8   5  12         32.55         25.66         2.78 o                         
  -7   5  12         30.13         25.87         2.57 o                         
  -6   5  12         48.10         44.96         2.89 o                         
  -5   5  12        232.66        224.66         2.83 o                         
  -4   5  12        137.75        138.69         1.76 o                         
  -3   5  12        982.12        978.58         7.30 o                         
  -2   5  12        288.91        281.78         2.76 o                         
  -1   5  12        298.78        298.72         2.86 o                         
   0   5  12       1170.33       1217.59        10.93 o                         
   1   5  12        303.75        297.43         2.90 o                         
   2   5  12        301.06        292.55         2.89 o                         
   3   5  12        991.01        986.76         8.13 o                         
   4   5  12        138.72        139.39         2.01 o                         
   5   5  12        234.50        230.74         2.99 o                         
   6   5  12         51.22         50.79         1.93 o                         
   7   5  12         28.67         25.21         1.56 o                         
   8   5  12         33.50         33.02         2.19 o                         
   9   5  12          8.70         11.97         3.53 o                         
  10   5  12          7.09          5.13         2.57 o                         
  11   5  12         15.88         16.68         2.99 o                         
 -10   6  12          0.27         -0.86         2.57 o                         
  -9   6  12         23.64         26.09         3.21 o                         
  -8   6  12          8.02          7.06         2.35 o                         
  -7   6  12         40.08         42.12         3.21 o                         
  -6   6  12         23.34         25.46         2.03 o                         
  -5   6  12        115.84        111.07         2.03 o                         
  -4   6  12         99.74         94.19         1.45 o                         
  -3   6  12        547.55        521.17         4.72 o                         
  -2   6  12        416.17        396.35         3.25 o                         
  -1   6  12        332.80        320.51         3.72 o                         
   0   6  12        788.52        714.49         6.02 o                         
   1   6  12        326.90        312.97         3.10 o                         
   2   6  12        405.62        381.92         4.52 o                         
   3   6  12        555.83        537.30         4.80 o                         
   4   6  12        103.53         98.40         1.60 o                         
   5   6  12        119.37        117.15         2.72 o                         
   6   6  12         23.06         23.85         1.44 o                         
   7   6  12         39.33         38.55         1.94 o                         
   8   6  12          8.18          7.82         1.73 o                         
   9   6  12         23.43         24.21         2.27 o                         
  10   6  12          0.23          4.28         2.57 o                         
  11   6  12          2.00          1.28         2.57 o                         
 -10   7  12          1.34         -2.78         2.78 o                         
  -9   7  12         25.78         28.44         3.42 o                         
  -8   7  12         40.88         40.20         3.42 o                         
  -7   7  12        343.72        341.43         8.55 o                         
  -6   7  12         59.12         55.17         3.63 o                         
  -5   7  12        147.44        147.13         2.67 o                         
  -4   7  12          6.41          5.40         0.61 o                         
  -3   7  12         31.84         29.17         1.17 o                         
  -2   7  12        143.65        142.43         1.80 o                         
  -1   7  12         88.66         88.84         1.68 o                         
   0   7  12          7.07          6.09         0.55 o                         
   1   7  12         87.94         84.72         1.42 o                         
   2   7  12        138.11        140.48         1.90 o                         
   3   7  12         32.50         31.94         1.46 o                         
   4   7  12          5.26          3.51         0.67 o                         
   5   7  12        150.51        152.08         2.46 o                         
   6   7  12         59.60         64.19         2.83 o                         
   7   7  12        345.70        346.64         6.12 o                         
   8   7  12         39.79         43.13         3.10 o                         
   9   7  12         22.96         22.27         2.67 o                         
  10   7  12          1.31         -1.28         2.57 o                         
 -10   8  12         17.48         19.24         3.42 o                         
  -9   8  12         13.48          9.41         2.99 o                         
  -8   8  12         19.81         18.82         2.99 o                         
  -7   8  12          0.70          3.85         2.14 o                         
  -6   8  12         78.76         83.18         4.06 o                         
  -5   8  12         15.23         12.72         1.06 o                         
  -4   8  12         65.87         68.05         1.40 o                         
  -3   8  12         38.96         33.49         1.25 o                         
  -2   8  12        163.59        165.95         1.81 o                         
  -1   8  12         38.25         36.60         1.16 o                         
   0   8  12        481.86        445.45         4.12 o                         
   1   8  12         39.05         37.10         1.16 o                         
   2   8  12        161.13        159.79         2.13 o                         
   3   8  12         38.88         32.85         1.21 o                         
   4   8  12         66.41         66.29         1.52 o                         
   5   8  12         15.05         14.18         1.10 o                         
   6   8  12         75.03         71.85         2.86 o                         
   7   8  12          0.61         -0.62         1.58 o                         
   8   8  12         18.95         20.26         3.10 o                         
   9   8  12         13.32         14.18         2.19 o                         
  10   8  12         18.07         21.38         3.63 o                         
 -10   9  12          9.24         11.33         3.42 o                         
  -9   9  12          1.21          5.56         2.99 o                         
  -8   9  12          1.35          0.86         2.57 o                         
  -7   9  12         76.65         82.75         4.49 o                         
  -6   9  12         31.49         30.79         2.99 o                         
  -5   9  12        150.05        151.71         2.91 o                         
  -4   9  12        210.75        210.73         3.36 o                         
  -3   9  12         98.61         96.69         1.88 o                         
  -2   9  12        161.61        162.06         2.69 o                         
  -1   9  12       1173.19       1164.53         9.59 o                         
   0   9  12        189.71        190.92         2.30 o                         
   1   9  12       1178.23       1178.05         9.71 o                         
   2   9  12        158.97        155.63         2.17 o                         
   3   9  12        103.04        102.93         1.76 o                         
   4   9  12        209.74        208.63         3.07 o                         
   5   9  12        147.86        156.42         2.72 o                         
   6   9  12         30.90         28.30         2.35 o                         
   7   9  12         76.51         77.79         3.32 o                         
   8   9  12          1.14          2.68         1.73 o                         
   9   9  12          1.14          1.07         1.95 o                         
  10   9  12          9.68          7.27         3.21 o                         
  -9  10  12          1.10          2.78         3.21 o                         
  -8  10  12         14.94         17.11         3.21 o                         
  -7  10  12         11.47         10.05         2.57 o                         
  -6  10  12         85.47         84.89         4.28 o                         
  -5  10  12          3.83          6.04         1.51 o                         
  -4  10  12        112.19        119.71         2.58 o                         
  -3  10  12         24.32         24.29         1.19 o                         
  -2  10  12        130.15        127.12         2.57 o                         
  -1  10  12          3.29          4.49         0.82 o                         
   0  10  12          2.84          1.26         0.76 o                         
   1  10  12          3.72          4.44         0.66 o                         
   2  10  12        129.28        126.04         2.03 o                         
   3  10  12         24.26         22.88         1.03 o                         
   4  10  12        111.22        115.46         2.39 o                         
   5  10  12          3.39          3.27         1.15 o                         
   6  10  12         84.27         85.35         3.32 o                         
   7  10  12         11.74          9.15         1.82 o                         
   8  10  12         16.12         13.98         2.12 o                         
   9  10  12          1.34          1.92         2.99 o                         
  -9  11  12         11.50         19.03         3.63 o                         
  -8  11  12          2.58          4.28         2.99 o                         
  -7  11  12          0.38          0.86         2.57 o                         
  -6  11  12          8.64          7.70         2.57 o                         
  -5  11  12         34.59         29.72         2.78 o                         
  -4  11  12         18.85         19.08         1.31 o                         
  -3  11  12         42.22         40.82         1.83 o                         
  -2  11  12        139.38        140.34         3.74 o                         
  -1  11  12          8.67          6.01         1.36 o                         
   0  11  12        404.08        424.71         3.91 o                         
   1  11  12          8.98          6.03         0.81 o                         
   2  11  12        135.52        135.42         2.18 o                         
   3  11  12         43.12         41.26         1.88 o                         
   4  11  12         16.84         15.19         1.40 o                         
   5  11  12         35.25         33.93         1.80 o                         
   6  11  12          9.24         11.16         1.95 o                         
   7  11  12          0.55         -0.20         1.73 o                         
   8  11  12          2.52         -0.36         2.04 o                         
   9  11  12         11.41         18.82         3.63 o                         
  -8  12  12          0.56          3.42         2.99 o                         
  -7  12  12          8.82         10.26         2.78 o                         
  -6  12  12         34.53         37.20         3.42 o                         
  -5  12  12         10.46         12.40         2.35 o                         
  -4  12  12         77.47         78.56         2.69 o                         
  -3  12  12         62.06         58.60         2.72 o                         
  -2  12  12         74.74         75.00         2.43 o                         
  -1  12  12         83.60         78.37         3.96 o                         
   0  12  12         86.17         83.12         2.39 o                         
   1  12  12         82.51         81.02         2.01 o                         
   2  12  12         73.36         72.11         1.79 o                         
   3  12  12         62.81         63.69         1.94 o                         
   4  12  12         79.04         78.38         3.07 o                         
   5  12  12          9.69         10.91         1.80 o                         
   6  12  12         35.91         32.60         2.40 o                         
   7  12  12          8.46         10.30         2.78 o                         
   8  12  12          0.76         -1.50         3.21 o                         
  -8  13  12         16.44         23.31         3.63 o                         
  -7  13  12         27.08         28.22         3.63 o                         
  -6  13  12         11.93         13.26         2.78 o                         
  -5  13  12         70.16         76.55         4.49 o                         
  -4  13  12         12.35         13.47         2.35 o                         
  -3  13  12         64.86         66.59         2.86 o                         
  -2  13  12         99.11        100.28         4.49 o                         
  -1  13  12         40.51         44.47         3.85 o                         
   0  13  12          3.74          3.10         1.36 o                         
   1  13  12         38.90         40.41         2.24 o                         
   2  13  12         97.05         97.64         2.45 o                         
   3  13  12         63.49         63.30         2.41 o                         
   4  13  12         10.77         13.56         1.80 o                         
   5  13  12         70.78         74.38         3.32 o                         
   6  13  12         12.10         14.53         2.19 o                         
   7  13  12         26.24         32.40         2.72 o                         
   8  13  12         16.39         21.81         3.85 o                         
  -7  14  12          3.19          2.99         2.99 o                         
  -6  14  12          3.75         -1.71         2.57 o                         
  -5  14  12          2.93          3.85         2.35 o                         
  -4  14  12         76.42         77.62         4.28 o                         
   2  14  12          3.96          4.70         2.35 o                         
   3  14  12          2.59          2.55         1.58 o                         
   4  14  12         74.28         82.49         3.32 o                         
   5  14  12          2.45          1.39         2.25 o                         
   6  14  12          4.08          5.35         2.12 o                         
   7  14  12          3.32          2.35         3.21 o                         
  -7  15  12          1.63          1.07         2.99 o                         
  -6  15  12          1.48         -0.64         2.57 o                         
  -5  15  12          4.59          7.48         3.63 o                         
   4  15  12          0.98          0.86         2.14 o                         
   5  15  12          4.47          3.85         2.78 o                         
   6  15  12          1.18          1.28         2.99 o                         
   7  15  12          1.83         -1.50         2.99 o                         
   5  16  12         13.11         15.82         3.21 o                         
   6  16  12         23.69         30.58         3.85 o                         
   1   0  13          1.94          2.75         0.39 o                         
   2   0  13          2.54          3.06         0.40 o                         
   3   0  13         84.45         86.80         1.17 o                         
   4   0  13        101.47        106.30         1.31 o                         
   5   0  13          0.38         -0.42         0.58 o                         
   6   0  13          7.01          6.39         1.66 o                         
   7   0  13         21.17         21.23         1.35 o                         
   8   0  13         48.20         50.21         2.34 o                         
  -8   1  13         22.96         24.80         2.35 o                         
  -7   1  13        195.31        197.52         4.81 o                         
  -6   1  13         31.35         32.07         1.41 o                         
  -5   1  13        397.46        382.29         4.00 o                         
  -4   1  13        584.01        560.85         4.39 o                         
  -3   1  13       1140.00       1116.33         7.57 o                         
  -2   1  13         48.97         52.14         1.08 o                         
  -1   1  13        688.96        696.47         5.32 o                         
   0   1  13        950.73       1035.39         7.61 o                         
   1   1  13        703.17        708.44         5.89 o                         
   2   1  13         49.09         49.40         1.01 o                         
   3   1  13       1144.17       1123.47         8.23 o                         
   4   1  13        588.70        559.05         4.85 o                         
   5   1  13        389.15        377.48         4.11 o                         
   6   1  13         29.40         28.96         1.36 o                         
   7   1  13        194.90        199.29         3.24 o                         
   8   1  13         23.14         24.30         1.73 o                         
   9   1  13        110.37        120.15         4.70 o                         
  -8   2  13         43.18         39.98         3.21 o                         
  -7   2  13         16.22         17.20         1.58 o                         
  -6   2  13         51.32         52.21         1.37 o                         
  -5   2  13          5.36          6.56         0.98 o                         
  -4   2  13         96.49        110.04         1.28 o                         
  -3   2  13         25.75         26.66         0.69 o                         
  -2   2  13        290.28        321.08         2.69 o                         
  -1   2  13        264.49        249.92         2.22 o                         
   0   2  13        393.77        437.93         3.86 o                         
   1   2  13        264.20        251.83         2.48 o                         
   2   2  13        276.80        304.43         2.98 o                         
   3   2  13         27.31         27.62         0.94 o                         
   4   2  13         95.97        109.62         1.80 o                         
   5   2  13          5.58          5.50         0.71 o                         
   6   2  13         51.63         51.44         1.76 o                         
   7   2  13         17.02         16.90         1.22 o                         
   8   2  13         42.56         41.14         2.31 o                         
   9   2  13         32.91         29.78         2.42 o                         
  -9   3  13         42.80         46.61         3.85 o                         
  -8   3  13         72.95         69.92         4.06 o                         
  -7   3  13         25.78         29.67         1.89 o                         
  -6   3  13         58.03         54.92         1.72 o                         
  -5   3  13        152.63        145.05         1.86 o                         
  -4   3  13         65.22         57.36         1.02 o                         
  -3   3  13       2475.16       2449.00        18.93 o                         
  -2   3  13        318.68        321.78         2.76 o                         
  -1   3  13        656.38        626.95         5.24 o                         
   0   3  13          4.21          5.77         0.66 o                         
   1   3  13        635.34        601.99         5.85 o                         
   2   3  13        327.96        329.18         4.67 o                         
   3   3  13       2477.17       2432.95        19.01 o                         
   4   3  13         63.50         57.67         1.16 o                         
   5   3  13        153.67        150.25         2.24 o                         
   6   3  13         56.76         52.63         1.84 o                         
   7   3  13         24.58         23.82         1.44 o                         
   8   3  13         71.85         65.67         2.79 o                         
   9   3  13         42.29         42.97         2.49 o                         
  10   3  13          2.58         -0.86         2.14 o                         
  -9   4  13         15.89         13.68         2.78 o                         
  -8   4  13         36.97         31.43         2.99 o                         
  -7   4  13          1.37          1.38         1.18 o                         
  -6   4  13          5.74          8.95         1.28 o                         
  -5   4  13         19.22         20.21         0.93 o                         
  -4   4  13        145.71        140.14         1.59 o                         
  -3   4  13         57.92         60.63         1.11 o                         
  -2   4  13        244.33        229.82         2.14 o                         
  -1   4  13        436.55        460.15         4.03 o                         
   0   4  13         63.42         67.38         1.33 o                         
   1   4  13        430.65        445.36         4.57 o                         
   2   4  13        244.98        235.01         2.48 o                         
   3   4  13         53.05         57.20         1.22 o                         
   4   4  13        145.39        140.45         1.86 o                         
   5   4  13         19.24         20.84         1.05 o                         
   6   4  13          7.51         10.20         1.40 o                         
   7   4  13          1.19          1.11         1.06 o                         
   8   4  13         36.92         42.99         3.10 o                         
   9   4  13         16.31         18.39         1.97 o                         
  10   4  13         15.07         19.46         2.78 o                         
  11   4  13          0.33          0.86         2.57 o                         
 -10   5  13          8.44         10.26         2.99 o                         
  -9   5  13         75.18         82.54         4.70 o                         
  -8   5  13         27.77         26.09         2.78 o                         
  -7   5  13        114.21        110.74         4.70 o                         
  -6   5  13         28.31         32.96         1.81 o                         
  -5   5  13        171.17        162.00         2.90 o                         
  -4   5  13        261.46        259.89         2.72 o                         
  -3   5  13          0.99          0.64         0.46 o                         
  -2   5  13        381.01        383.54         3.54 o                         
  -1   5  13         28.82         29.99         1.03 o                         
   0   5  13        303.01        293.23         3.23 o                         
   1   5  13         28.63         29.20         0.98 o                         
   2   5  13        393.49        393.77         3.67 o                         
   3   5  13          0.80          0.73         0.55 o                         
   4   5  13        258.90        257.64         3.10 o                         
   5   5  13        170.56        163.98         2.53 o                         
   6   5  13         27.32         26.84         1.47 o                         
   7   5  13        116.38        122.57         2.83 o                         
   8   5  13         26.84         25.46         2.12 o                         
   9   5  13         76.33         81.11         5.99 o                         
  10   5  13          8.93         13.04         2.78 o                         
  11   5  13          9.28          8.77         2.78 o                         
 -10   6  13         17.81         14.33         3.21 o                         
  -9   6  13          3.47          5.35         2.57 o                         
  -8   6  13         47.30         53.03         4.06 o                         
  -7   6  13         89.16        102.42         4.49 o                         
  -6   6  13          1.23          1.92         1.71 o                         
  -5   6  13         49.47         45.74         1.48 o                         
  -4   6  13         41.18         40.64         1.08 o                         
  -3   6  13        193.56        177.03         2.16 o                         
  -2   6  13        260.10        264.17         2.69 o                         
  -1   6  13         76.46         75.35         1.45 o                         
   0   6  13         82.60         76.98         1.32 o                         
   1   6  13         70.95         71.61         1.71 o                         
   2   6  13        256.68        259.19         2.79 o                         
   3   6  13        201.26        188.32         2.25 o                         
   4   6  13         37.78         37.03         1.15 o                         
   5   6  13         47.10         45.13         1.59 o                         
   6   6  13          1.25          1.40         1.06 o                         
   7   6  13         90.64         92.67         3.16 o                         
   8   6  13         47.92         45.61         2.49 o                         
   9   6  13          3.22          2.46         2.35 o                         
  10   6  13         17.55         18.60         3.21 o                         
 -10   7  13          0.15          0.00         2.78 o                         
  -9   7  13         32.98         32.29         3.42 o                         
  -8   7  13         12.10         17.32         2.78 o                         
  -7   7  13         23.19         18.60         2.57 o                         
  -6   7  13         10.14         13.47         1.66 o                         
  -5   7  13        150.95        148.64         3.11 o                         
  -4   7  13         98.07        100.69         1.63 o                         
  -3   7  13         66.74         64.72         1.35 o                         
  -2   7  13         92.65         87.35         1.67 o                         
  -1   7  13        258.03        254.17         2.63 o                         
   0   7  13          2.24          1.26         0.79 o                         
   1   7  13        255.05        251.28         2.73 o                         
   2   7  13         97.65         89.89         1.56 o                         
   3   7  13         61.15         59.09         1.36 o                         
   4   7  13         99.20        100.33         1.71 o                         
   5   7  13        147.37        150.03         2.52 o                         
   6   7  13          9.58         12.06         1.31 o                         
   7   7  13         23.37         27.22         2.12 o                         
   8   7  13         12.02         14.57         3.53 o                         
   9   7  13         32.90         32.59         2.49 o                         
  10   7  13          0.17          4.06         2.78 o                         
 -10   8  13         17.12         14.54         3.42 o                         
  -9   8  13          9.02          8.77         2.99 o                         
  -8   8  13         10.47          8.77         2.78 o                         
  -7   8  13         10.97         10.48         2.57 o                         
  -6   8  13         16.28         14.54         2.14 o                         
  -5   8  13         53.22         49.67         1.88 o                         
  -4   8  13        151.50        156.92         2.22 o                         
  -3   8  13         22.07         20.61         1.01 o                         
  -2   8  13        282.05        282.47         2.97 o                         
  -1   8  13         75.13         71.99         1.40 o                         
   0   8  13        270.98        249.53         2.68 o                         
   1   8  13         72.26         70.10         1.43 o                         
   2   8  13        283.25        282.62         3.07 o                         
   3   8  13         21.02         18.54         0.88 o                         
   4   8  13        154.65        162.76         3.09 o                         
   5   8  13         54.39         52.05         1.84 o                         
   6   8  13         14.26         12.06         1.73 o                         
   7   8  13         10.75         10.48         1.81 o                         
   8   8  13         11.56         11.74         1.97 o                         
   9   8  13          8.97          6.79         1.89 o                         
  10   8  13         17.53         22.02         3.42 o                         
 -10   9  13          6.53          3.85         3.21 o                         
  -9   9  13         19.09         17.53         3.42 o                         
  -8   9  13         42.56         36.78         3.63 o                         
  -7   9  13          1.07          1.92         2.35 o                         
  -6   9  13         64.62         69.28         4.06 o                         
  -5   9  13         98.56         96.38         2.33 o                         
  -4   9  13         86.96         85.01         2.17 o                         
  -3   9  13         20.58         19.65         1.04 o                         
  -2   9  13        160.16        151.21         2.83 o                         
  -1   9  13         38.99         41.07         1.21 o                         
   0   9  13         45.15         41.71         1.24 o                         
   1   9  13         38.41         42.42         1.34 o                         
   2   9  13        161.80        155.28         2.00 o                         
   3   9  13         22.96         21.13         0.97 o                         
   4   9  13         89.73         90.60         2.24 o                         
   5   9  13         97.44        103.68         2.59 o                         
   6   9  13         61.74         66.02         3.85 o                         
   7   9  13          1.27          0.99         1.73 o                         
   8   9  13         41.38         42.98         3.74 o                         
   9   9  13         18.50         14.78         2.27 o                         
  10   9  13          6.88          5.13         3.21 o                         
  -9  10  13         17.06         18.17         3.42 o                         
  -8  10  13         40.54         44.26         3.85 o                         
  -7  10  13          2.36          0.86         2.35 o                         
  -6  10  13         11.84         14.33         2.57 o                         
  -5  10  13          6.28          7.35         1.64 o                         
  -4  10  13         87.35         85.55         2.30 o                         
  -3  10  13         18.02         19.13         1.06 o                         
  -2  10  13         50.36         48.87         2.40 o                         
  -1  10  13         27.10         25.23         3.17 o                         
   0  10  13          8.19          7.03         0.87 o                         
   1  10  13         25.57         24.63         1.45 o                         
   2  10  13         47.09         49.13         1.44 o                         
   3  10  13         17.69         16.55         1.15 o                         
   4  10  13         88.06         91.75         2.19 o                         
   5  10  13          6.42          5.87         1.89 o                         
   6  10  13         12.72          9.61         1.69 o                         
   7  10  13          2.66          0.32         2.03 o                         
   8  10  13         38.53         41.05         2.79 o                         
   9  10  13         17.31         23.09         3.63 o                         
  -9  11  13          6.38          4.92         3.21 o                         
  -8  11  13          2.79         -2.35         2.99 o                         
  -7  11  13         10.52         10.48         2.78 o                         
  -6  11  13         27.98         26.73         2.99 o                         
  -5  11  13         14.87         19.46         2.57 o                         
  -4  11  13         66.25         60.03         2.12 o                         
  -3  11  13         44.53         47.47         1.90 o                         
  -2  11  13         10.54          8.31         1.71 o                         
  -1  11  13         58.12         51.42         2.64 o                         
   0  11  13         69.43         68.55         1.48 o                         
   1  11  13         61.42         56.69         1.58 o                         
   2  11  13         10.76         11.01         0.91 o                         
   3  11  13         46.15         51.58         1.62 o                         
   4  11  13         66.72         62.15         2.32 o                         
   5  11  13         14.00         14.68         1.68 o                         
   6  11  13         27.29         28.95         2.25 o                         
   7  11  13         11.56         13.07         2.12 o                         
   8  11  13          2.32          0.96         5.88 o                         
   9  11  13          6.88         10.48         3.42 o                         
  -8  12  13          5.84          5.13         2.99 o                         
  -7  12  13         34.04         30.58         3.63 o                         
  -6  12  13          1.80         -0.21         2.35 o                         
  -5  12  13          1.16          1.50         2.14 o                         
  -4  12  13         25.26         34.92         2.10 o                         
  -3  12  13         24.58         24.80         2.02 o                         
  -2  12  13        130.38        136.69         3.12 o                         
  -1  12  13         61.72         61.98         2.95 o                         
   0  12  13        159.54        159.19         3.17 o                         
   1  12  13         59.11         57.50         1.75 o                         
   2  12  13        135.73        149.27         2.50 o                         
   3  12  13         25.28         28.35         1.48 o                         
   4  12  13         23.66         31.98         2.25 o                         
   5  12  13          1.10          0.21         1.66 o                         
   6  12  13          1.44          3.17         1.89 o                         
   7  12  13         35.35         34.64         2.64 o                         
   8  12  13          5.94          7.06         3.21 o                         
  -8  13  13          8.66          7.70         3.21 o                         
  -7  13  13          4.77          7.06         2.99 o                         
  -6  13  13         30.20         26.94         3.21 o                         
  -5  13  13          7.81          4.70         2.35 o                         
  -4  13  13          2.95          1.71         2.14 o                         
   1  13  13          2.45          1.28         1.92 o                         
   2  13  13         17.93         21.37         1.80 o                         
   3  13  13        139.92        146.87         3.84 o                         
   4  13  13          3.14          2.43         1.73 o                         
   5  13  13          7.04          7.90         1.89 o                         
   6  13  13         29.48         27.28         3.53 o                         
   7  13  13          4.06          7.48         2.99 o                         
   8  13  13          8.26         10.48         3.42 o                         
  -7  14  13          2.68         -1.50         2.99 o                         
  -6  14  13          7.04          7.27         2.78 o                         
  -5  14  13          1.43          0.00         2.35 o                         
   1  14  13         23.65         25.87         2.78 o                         
   2  14  13         11.42         11.12         2.57 o                         
   3  14  13         12.67          9.67         1.80 o                         
   4  14  13         32.86         34.59         2.40 o                         
   5  14  13          1.62          0.43         1.81 o                         
   6  14  13          7.29          9.83         2.19 o                         
   7  14  13          2.74         -0.86         3.21 o                         
   3  15  13         18.03         24.80         3.21 o                         
   4  15  13          8.89          7.83         1.85 o                         
   5  15  13         49.67         55.26         8.34 o                         
   6  15  13          1.33         -2.99         2.99 o                         
   5  16  13          4.08          2.78         2.99 o                         
   0   0  14        103.85         68.84         1.47 o                         
   1   0  14        654.95        679.24         5.21 o                         
   2   0  14        486.63        476.89         3.84 o                         
   3   0  14         69.85         60.57         1.11 o                         
   4   0  14        775.60        715.98         6.44 o                         
   5   0  14         49.30         46.61         1.38 o                         
   6   0  14         47.67         49.84         1.77 o                         
   7   0  14          6.44          6.87         1.06 o                         
   8   0  14          3.48          3.59         2.35 o                         
  -8   1  14         21.80         19.24         2.35 o                         
  -7   1  14          7.45         10.67         1.28 o                         
  -6   1  14          3.24          2.82         0.90 o                         
  -5   1  14         18.87         17.03         0.90 o                         
  -4   1  14         46.31         39.78         0.90 o                         
  -3   1  14        181.11        163.02         1.58 o                         
  -2   1  14        553.07        548.46         4.38 o                         
  -1   1  14         58.05         56.74         0.97 o                         
   0   1  14        859.68        828.13         6.83 o                         
   1   1  14         55.42         51.17         1.06 o                         
   2   1  14        570.35        568.44         4.88 o                         
   3   1  14        185.48        169.57         1.87 o                         
   4   1  14         47.18         41.28         0.92 o                         
   5   1  14         19.02         17.83         0.79 o                         
   6   1  14          2.58          1.35         0.86 o                         
   7   1  14          7.92         11.95         1.15 o                         
   8   1  14         19.83         21.29         1.73 o                         
   9   1  14         11.28         10.69         2.14 o                         
  -7   2  14         90.78         89.59         3.85 o                         
  -6   2  14         19.92         22.44         1.16 o                         
  -5   2  14         36.97         36.27         1.22 o                         
  -4   2  14         35.75         35.92         0.86 o                         
  -3   2  14       1054.76       1043.47         7.11 o                         
  -2   2  14        723.78        710.46         5.38 o                         
  -1   2  14        486.93        494.20         3.94 o                         
   0   2  14       1144.57       1165.12         9.41 o                         
   1   2  14        484.90        485.58         4.36 o                         
   2   2  14        703.02        690.88         5.97 o                         
   3   2  14       1047.05       1042.16         8.55 o                         
   4   2  14         29.64         30.91         0.96 o                         
   5   2  14         36.28         37.22         1.31 o                         
   6   2  14         22.29         24.73         1.31 o                         
   7   2  14         89.56         91.71         2.41 o                         
   8   2  14         61.88         69.09         2.77 o                         
   9   2  14         41.08         43.32         2.49 o                         
  -7   3  14         70.28         68.96         2.56 o                         
  -6   3  14        101.90         94.45         2.14 o                         
  -5   3  14        126.43        126.74         1.78 o                         
  -4   3  14         54.23         42.36         1.01 o                         
  -3   3  14        302.08        330.11         3.13 o                         
  -2   3  14        173.72        190.04         2.07 o                         
  -1   3  14         40.40         39.54         0.87 o                         
   0   3  14        417.99        441.49         3.98 o                         
   1   3  14         40.35         40.20         1.05 o                         
   2   3  14        178.75        194.46         2.18 o                         
   3   3  14        288.46        317.31         3.19 o                         
   4   3  14         53.11         41.16         1.10 o                         
   5   3  14        124.84        128.42         2.13 o                         
   6   3  14        103.25         94.50         2.30 o                         
   7   3  14         71.35         69.75         2.25 o                         
   8   3  14          8.09          8.67         1.58 o                         
   9   3  14         13.29         10.19         2.03 o                         
  10   3  14          0.96          0.00         2.14 o                         
  -8   4  14         83.26         94.30         4.49 o                         
  -7   4  14          5.68          4.60         1.34 o                         
  -6   4  14         13.04         11.73         1.43 o                         
  -5   4  14        111.85        103.36         1.92 o                         
  -4   4  14        212.75        203.54         2.07 o                         
  -3   4  14        117.68        129.85         1.69 o                         
  -2   4  14        803.77        767.22         5.82 o                         
  -1   4  14         66.23         69.71         1.23 o                         
   0   4  14        199.10        199.95         2.23 o                         
   1   4  14         65.01         67.80         1.44 o                         
   2   4  14        803.66        750.93         6.42 o                         
   3   4  14        113.98        124.24         1.77 o                         
   4   4  14        213.55        209.32         2.37 o                         
   5   4  14        111.16        107.10         2.02 o                         
   6   4  14         14.86         15.58         1.23 o                         
   7   4  14          6.11          3.69         1.15 o                         
   8   4  14         84.62         85.30         3.16 o                         
   9   4  14         12.05         13.22         1.89 o                         
  10   4  14         10.56         12.19         2.57 o                         
  -9   5  14         55.47         63.50         4.49 o                         
  -8   5  14         35.99         36.14         3.21 o                         
  -7   5  14         52.17         58.37         3.42 o                         
  -6   5  14          7.98          8.28         1.34 o                         
  -5   5  14        141.79        145.38         3.24 o                         
  -4   5  14        325.66        315.67         3.15 o                         
  -3   5  14         91.17         94.71         1.47 o                         
  -2   5  14         63.75         60.77         1.14 o                         
  -1   5  14        303.52        301.28         2.99 o                         
   0   5  14        635.99        630.54         6.12 o                         
   1   5  14        307.49        304.02         3.02 o                         
   2   5  14         61.17         58.75         1.27 o                         
   3   5  14         90.76         94.14         1.94 o                         
   4   5  14        323.66        310.65         3.22 o                         
   5   5  14        143.65        148.67         2.43 o                         
   6   5  14          9.13          7.43         1.22 o                         
   7   5  14         53.90         56.24         2.71 o                         
   8   5  14         36.01         34.25         2.27 o                         
   9   5  14         56.50         61.25         3.16 o                         
  10   5  14         12.16         19.67         2.99 o                         
  -9   6  14         27.25         23.31         3.21 o                         
  -8   6  14          1.50          4.49         2.57 o                         
  -7   6  14         14.55         12.40         2.57 o                         
  -6   6  14         18.77         20.76         1.64 o                         
  -5   6  14         20.50         19.11         1.11 o                         
  -4   6  14        134.77        125.23         1.86 o                         
  -3   6  14         95.10         93.67         2.16 o                         
  -2   6  14        155.94        150.15         2.17 o                         
  -1   6  14         13.46         13.41         0.66 o                         
   0   6  14         25.95         20.01         1.02 o                         
   1   6  14         15.23         13.14         0.69 o                         
   2   6  14        155.37        154.70         2.02 o                         
   3   6  14         92.82         89.07         1.59 o                         
   4   6  14        131.47        118.98         1.81 o                         
   5   6  14         20.51         19.33         1.14 o                         
   6   6  14         18.85         17.48         1.40 o                         
   7   6  14         13.42          9.77         1.73 o                         
   8   6  14          1.64          4.17         1.66 o                         
   9   6  14         27.56         27.96         3.74 o                         
  10   6  14          2.65          2.78         2.57 o                         
  -9   7  14          5.19          7.91         2.99 o                         
  -8   7  14         22.68         23.52         2.99 o                         
  -7   7  14         32.30         29.51         2.99 o                         
  -6   7  14        142.48        136.53         3.38 o                         
  -5   7  14        249.74        252.52         3.78 o                         
  -4   7  14          2.42          2.97         0.63 o                         
  -3   7  14        356.34        338.83         3.44 o                         
  -2   7  14        160.24        142.08         2.17 o                         
  -1   7  14        348.99        344.37         3.78 o                         
   0   7  14          4.45          8.73         0.85 o                         
   1   7  14        341.63        340.38         3.43 o                         
   2   7  14        168.56        148.57         2.04 o                         
   3   7  14        350.70        340.15         3.51 o                         
   4   7  14          2.40          2.88         0.66 o                         
   5   7  14        246.56        254.14         3.44 o                         
   6   7  14        144.74        134.03         5.35 o                         
   7   7  14         31.28         33.34         3.10 o                         
   8   7  14         22.47         21.64         2.12 o                         
   9   7  14          5.22          4.49         1.81 o                         
  10   7  14          2.79          0.43         2.78 o                         
  -9   8  14         15.98         17.32         3.42 o                         
  -8   8  14         18.07         16.89         2.99 o                         
  -7   8  14         15.64         17.53         2.78 o                         
  -6   8  14         36.73         42.34         3.63 o                         
  -5   8  14         24.80         22.81         1.36 o                         
  -4   8  14         37.19         41.83         1.52 o                         
  -3   8  14          8.17          6.16         0.80 o                         
  -2   8  14          3.49          3.43         0.72 o                         
  -1   8  14         63.30         60.66         1.37 o                         
   0   8  14         29.15         29.06         1.39 o                         
   1   8  14         63.07         60.07         1.44 o                         
   2   8  14          3.02          1.30         0.66 o                         
   3   8  14          7.04          4.62         0.74 o                         
   4   8  14         37.20         37.47         1.56 o                         
   5   8  14         23.54         23.17         1.25 o                         
   6   8  14         36.62         42.90         2.57 o                         
   7   8  14         14.96         14.30         1.89 o                         
   8   8  14         18.97         20.30         2.19 o                         
   9   8  14         15.79         16.25         2.27 o                         
  10   8  14         17.37         19.24         3.42 o                         
  -9   9  14         12.94         11.97         3.42 o                         
  -8   9  14         19.42         16.68         3.21 o                         
  -7   9  14         65.32         65.64         4.28 o                         
  -6   9  14         63.38         57.95         4.06 o                         
  -5   9  14        126.36        129.69         2.82 o                         
  -4   9  14          1.08          0.69         0.90 o                         
  -3   9  14        108.75        104.15         2.02 o                         
  -2   9  14         42.00         37.88         1.77 o                         
  -1   9  14         23.98         24.83         0.97 o                         
   0   9  14        288.30        297.13         3.16 o                         
   1   9  14         25.01         24.61         0.97 o                         
   2   9  14         42.30         36.04         1.34 o                         
   3   9  14        108.48        106.07         1.88 o                         
   4   9  14          0.85          0.86         0.87 o                         
   5   9  14        128.61        133.99         2.96 o                         
   6   9  14         64.76         63.93         6.41 o                         
   7   9  14         67.09         68.96         5.24 o                         
   8   9  14         18.36         20.11         2.27 o                         
   9   9  14         12.87         16.46         3.42 o                         
  -9  10  14          6.84          8.77         3.21 o                         
  -8  10  14          2.36          1.50         2.99 o                         
  -7  10  14         15.72         17.32         2.99 o                         
  -6  10  14          3.74          0.86         2.35 o                         
  -5  10  14          5.82          5.79         1.40 o                         
  -4  10  14         99.75         96.69         2.45 o                         
  -3  10  14         55.13         54.88         2.49 o                         
  -2  10  14         18.01         18.88         1.31 o                         
  -1  10  14          3.14          3.73         0.91 o                         
   0  10  14         74.25         69.55         1.54 o                         
   1  10  14          2.34          3.62         0.74 o                         
   2  10  14         20.19         21.36         1.03 o                         
   3  10  14         54.25         59.40         1.64 o                         
   4  10  14        102.89        102.74         3.04 o                         
   5  10  14          6.02          5.54         1.25 o                         
   6  10  14          3.84          0.67         1.58 o                         
   7  10  14         16.28         24.60         2.25 o                         
   8  10  14          2.38          2.35         2.35 o                         
   9  10  14          6.31          8.55         3.21 o                         
  -9  11  14         12.24         15.40         3.42 o                         
  -8  11  14          1.48          4.70         3.21 o                         
  -7  11  14         18.07         19.89         3.21 o                         
  -6  11  14         13.96         19.24         2.78 o                         
  -5  11  14         66.78         74.62         4.06 o                         
  -4  11  14         18.49         16.09         1.36 o                         
  -3  11  14        247.28        251.23         6.71 o                         
  -2  11  14          0.93          1.48         0.94 o                         
  -1  11  14        172.12        161.83         4.00 o                         
   0  11  14         93.04         84.38         1.89 o                         
   1  11  14        171.74        165.39         2.40 o                         
   2  11  14          0.93          0.07         0.82 o                         
   3  11  14        250.02        253.53         3.49 o                         
   4  11  14         19.29         20.01         1.51 o                         
   5  11  14         66.57         68.49         3.16 o                         
   6  11  14         14.23         15.19         3.63 o                         
   7  11  14         17.85         17.36         3.42 o                         
   8  11  14          1.45          2.78         2.99 o                         
   9  11  14         11.95          9.41         3.42 o                         
  -8  12  14         19.21         21.38         3.63 o                         
  -7  12  14          4.75          0.64         2.78 o                         
  -6  12  14         22.84         18.39         2.99 o                         
  -5  12  14         28.09         27.16         2.99 o                         
  -4  12  14         54.34         53.94         2.64 o                         
  -3  12  14         34.46         28.87         2.57 o                         
  -2  12  14         12.82         12.90         1.27 o                         
  -1  12  14         59.23         55.02         2.30 o                         
   0  12  14         22.93         23.90         1.65 o                         
   1  12  14         59.57         57.60         1.63 o                         
   2  12  14         12.41         13.34         1.12 o                         
   3  12  14         35.08         34.93         1.79 o                         
   4  12  14         54.84         49.18         2.86 o                         
   5  12  14         27.07         28.58         2.25 o                         
   6  12  14         23.25         24.84         2.34 o                         
   7  12  14          4.52          3.82         2.04 o                         
   8  12  14         18.11         22.67         3.85 o                         
  -8  13  14          5.49          3.63         3.21 o                         
  -7  13  14         25.44         34.00         3.85 o                         
  -6  13  14         26.96         27.37         3.21 o                         
  -5  13  14         46.67         56.24         4.28 o                         
   1  13  14         14.36         10.48         2.35 o                         
   2  13  14          1.72          3.92         1.49 o                         
   3  13  14         50.59         59.41         2.95 o                         
   4  13  14          1.28          1.82         2.03 o                         
   5  13  14         47.11         54.28         3.23 o                         
   6  13  14         28.24         26.51         2.49 o                         
   7  13  14         24.60         29.08         3.85 o                         
   8  13  14          5.42          8.34         3.42 o                         
   1  14  14         25.05         20.53         2.78 o                         
   2  14  14         30.62         31.00         3.21 o                         
   3  14  14          3.23          4.04         2.03 o                         
   4  14  14         14.94         16.62         2.04 o                         
   5  14  14          9.85          9.61         2.04 o                         
   6  14  14         37.41         42.34         4.06 o                         
   7  14  14          1.20         -1.28         2.99 o                         
   3  15  14         13.05         13.68         2.99 o                         
   4  15  14         18.09         16.29         2.04 o                         
   5  15  14         40.50         45.12         3.85 o                         
   6  15  14          6.39          6.84         3.21 o                         
   5  16  14          3.59          4.28         2.78 o                         
   1   0  15         17.24         21.85         0.79 o                         
   2   0  15        442.75        432.10         3.58 o                         
   3   0  15          0.42         -0.13         0.37 o                         
   4   0  15          1.47          0.38         0.44 o                         
   5   0  15         48.26         50.70         1.45 o                         
   6   0  15        110.34        111.25         2.32 o                         
   7   0  15          4.18          4.28         1.02 o                         
   8   0  15          3.26          3.09         1.34 o                         
  -8   1  15         10.59         13.04         2.35 o                         
  -7   1  15         71.49         76.85         2.89 o                         
  -6   1  15         57.63         58.04         1.82 o                         
  -5   1  15        153.27        153.55         2.50 o                         
  -4   1  15        201.17        194.20         1.99 o                         
  -3   1  15        173.76        176.36         1.71 o                         
  -2   1  15         69.45         66.79         1.10 o                         
  -1   1  15        758.98        757.98         5.79 o                         
   0   1  15        300.19        306.72         2.70 o                         
   1   1  15        761.80        757.57         5.80 o                         
   2   1  15         65.49         62.65         1.22 o                         
   3   1  15        181.57        183.04         1.94 o                         
   4   1  15        196.17        190.07         2.01 o                         
   5   1  15        150.01        150.64         2.04 o                         
   6   1  15         57.59         53.30         1.88 o                         
   7   1  15         70.55         71.89         2.25 o                         
   8   1  15          9.71         13.84         2.14 o                         
   9   1  15         19.82         22.24         3.21 o                         
  -8   2  15         23.98         22.88         3.85 o                         
  -7   2  15         12.67         10.48         1.92 o                         
  -6   2  15        268.55        274.23         3.81 o                         
  -5   2  15         98.51         94.28         1.80 o                         
  -4   2  15          6.54          7.88         0.52 o                         
  -3   2  15         47.16         49.53         0.97 o                         
  -2   2  15         57.18         58.04         1.04 o                         
  -1   2  15         92.47         85.09         1.25 o                         
   0   2  15          2.66          5.13         0.49 o                         
   1   2  15         96.77         87.84         1.39 o                         
   2   2  15         54.91         54.32         1.46 o                         
   3   2  15         42.56         44.05         1.07 o                         
   4   2  15          7.06          7.96         0.64 o                         
   5   2  15        100.00         98.44         1.92 o                         
   6   2  15        266.56        276.04         4.02 o                         
   7   2  15         14.01         12.95         1.38 o                         
   8   2  15         22.12         25.34         1.95 o                         
   9   2  15         10.30         12.01         2.78 o                         
  -7   3  15         91.88         94.72         4.06 o                         
  -6   3  15         59.66         61.52         2.34 o                         
  -5   3  15        146.27        147.22         2.59 o                         
  -4   3  15         64.07         63.76         1.24 o                         
  -3   3  15         36.64         33.60         1.01 o                         
  -2   3  15        645.34        640.83         5.03 o                         
  -1   3  15         53.27         54.29         1.03 o                         
   0   3  15        189.17        169.84         2.04 o                         
   1   3  15         53.63         56.15         1.22 o                         
   2   3  15        653.82        649.02         5.60 o                         
   3   3  15         34.86         31.19         1.04 o                         
   4   3  15         63.35         62.44         1.30 o                         
   5   3  15        145.57        146.65         2.32 o                         
   6   3  15         58.50         58.48         2.04 o                         
   7   3  15         92.65         96.13         2.50 o                         
   8   3  15         29.27         29.65         2.12 o                         
   9   3  15         32.48         31.81         3.63 o                         
  10   3  15         10.90          9.41         2.57 o                         
  -7   4  15         20.10         16.66         1.58 o                         
  -6   4  15         30.79         31.34         1.81 o                         
  -5   4  15         73.36         73.02         1.98 o                         
  -4   4  15        229.65        241.45         2.58 o                         
  -3   4  15        141.88        136.00         1.80 o                         
  -2   4  15        588.37        574.22         4.51 o                         
  -1   4  15        415.81        418.86         3.87 o                         
   0   4  15       1089.62       1080.72         8.87 o                         
   1   4  15        415.77        419.29         4.41 o                         
   2   4  15        569.25        549.23         4.99 o                         
   3   4  15        144.22        139.14         1.88 o                         
   4   4  15        238.82        251.00         2.74 o                         
   5   4  15         71.48         70.95         1.81 o                         
   6   4  15         30.69         30.29         1.56 o                         
   7   4  15         18.67         16.78         1.80 o                         
   8   4  15         13.28         15.87         1.89 o                         
   9   4  15         23.58         27.06         2.46 o                         
  10   4  15          0.18          1.07         2.14 o                         
  -8   5  15         34.36         39.13         3.42 o                         
  -7   5  15          6.46          3.21         1.92 o                         
  -6   5  15         36.86         36.20         2.04 o                         
  -5   5  15         27.63         29.97         2.13 o                         
  -4   5  15          3.96          3.14         0.67 o                         
  -3   5  15         28.85         28.82         1.26 o                         
  -2   5  15        131.80        135.51         1.64 o                         
  -1   5  15        677.15        650.64         5.66 o                         
   0   5  15         51.07         46.11         1.19 o                         
   1   5  15        686.43        651.64         5.68 o                         
   2   5  15        135.21        141.91         1.91 o                         
   3   5  15         30.44         30.99         1.13 o                         
   4   5  15          3.69          3.21         0.65 o                         
   5   5  15         27.83         30.83         1.51 o                         
   6   5  15         38.02         33.78         1.69 o                         
   7   5  15          6.43          6.06         1.58 o                         
   8   5  15         33.03         30.58         4.06 o                         
   9   5  15          7.87          8.34         1.81 o                         
  10   5  15          3.84          3.42         2.57 o                         
  -8   6  15         22.95         28.01         3.21 o                         
  -7   6  15          0.77          0.64         2.35 o                         
  -6   6  15        112.57        113.49         3.16 o                         
  -5   6  15         47.67         48.66         1.70 o                         
  -4   6  15         30.10         29.18         1.28 o                         
  -3   6  15         61.39         59.86         1.51 o                         
  -2   6  15        379.52        370.20         4.06 o                         
  -1   6  15         19.41         16.18         0.91 o                         
   0   6  15         73.99         76.34         1.38 o                         
   1   6  15         19.63         17.32         0.82 o                         
   2   6  15        381.85        365.48         3.63 o                         
   3   6  15         64.18         60.71         1.42 o                         
   4   6  15         26.99         26.95         1.05 o                         
   5   6  15         48.94         49.36         1.76 o                         
   6   6  15        109.93        110.58         2.79 o                         
   7   6  15          0.73         -0.86         1.51 o                         
   8   6  15         22.89         31.72         2.34 o                         
   9   6  15          4.98          3.63         1.81 o                         
  10   6  15         11.65         10.48         2.78 o                         
  -8   7  15         26.34         27.58         3.21 o                         
  -7   7  15         17.61         15.40         2.57 o                         
  -6   7  15          1.80         -0.09         1.71 o                         
  -5   7  15         16.09         16.26         2.17 o                         
  -4   7  15         92.41         84.63         1.70 o                         
  -3   7  15        105.73        107.81         1.99 o                         
  -2   7  15        126.40        120.77         2.04 o                         
  -1   7  15         57.98         60.39         1.37 o                         
   0   7  15         49.74         42.82         1.21 o                         
   1   7  15         60.13         63.35         1.40 o                         
   2   7  15        128.03        125.88         1.92 o                         
   3   7  15        103.83        104.91         1.80 o                         
   4   7  15         88.02         78.60         2.28 o                         
   5   7  15         15.08         15.92         1.14 o                         
   6   7  15          1.47          2.34         1.49 o                         
   7   7  15         16.71         14.20         1.89 o                         
   8   7  15         27.07         27.33         2.34 o                         
   9   7  15          4.62          2.25         1.81 o                         
  10   7  15          8.01          7.48         2.99 o                         
  -8   8  15          8.10          8.55         2.78 o                         
  -7   8  15         35.66         35.71         3.42 o                         
  -6   8  15        239.43        239.67         6.84 o                         
  -5   8  15        147.63        145.36         2.96 o                         
  -4   8  15         81.17         79.58         1.89 o                         
  -3   8  15        201.90        193.96         2.75 o                         
  -2   8  15         66.70         71.36         1.67 o                         
  -1   8  15         33.26         33.25         1.74 o                         
   0   8  15        350.01        335.17         3.51 o                         
   1   8  15         31.41         30.95         1.12 o                         
   2   8  15         71.60         74.44         1.59 o                         
   3   8  15        196.28        191.52         2.28 o                         
   4   8  15         80.53         77.41         1.96 o                         
   5   8  15        150.99        157.46         2.95 o                         
   6   8  15        241.14        235.85         4.98 o                         
   7   8  15         34.78         37.68         2.49 o                         
   8   8  15          8.02          9.67         3.10 o                         
   9   8  15         12.81         13.91         2.27 o                         
  10   8  15          0.27         -2.78         2.78 o                         
  -8   9  15          2.14          0.86         2.78 o                         
  -7   9  15          1.51          0.64         2.35 o                         
  -6   9  15          5.63          2.99         2.35 o                         
  -5   9  15         10.11         11.46         1.26 o                         
  -4   9  15         20.73         20.74         1.36 o                         
  -3   9  15          8.77          7.17         0.97 o                         
  -2   9  15         58.09         54.07         1.97 o                         
  -1   9  15          7.52          7.64         0.82 o                         
   0   9  15         70.96         73.10         1.53 o                         
   1   9  15          7.56          6.66         0.82 o                         
   2   9  15         58.35         58.30         1.90 o                         
   3   9  15          9.26          8.03         0.85 o                         
   4   9  15         19.48         19.03         1.27 o                         
   5   9  15          9.19         11.14         1.47 o                         
   6   9  15          5.13          6.49         1.73 o                         
   7   9  15          1.73          0.10         2.46 o                         
   8   9  15          2.26          4.60         1.97 o                         
   9   9  15          0.67          2.14         2.99 o                         
  -8  10  15          0.36          2.57         2.99 o                         
  -7  10  15         40.75         34.43         3.63 o                         
  -6  10  15         14.93         13.04         2.57 o                         
  -5  10  15         15.00         15.75         1.73 o                         
  -4  10  15         67.47         71.76         2.86 o                         
  -3  10  15         80.07         81.60         2.33 o                         
  -2  10  15        140.85        140.28         2.91 o                         
  -1  10  15        137.85        139.37         2.74 o                         
   0  10  15        338.04        348.35         3.69 o                         
   1  10  15        138.10        139.33         2.14 o                         
   2  10  15        138.21        137.01         2.22 o                         
   3  10  15         79.04         82.02         1.87 o                         
   4  10  15         67.84         78.08         2.45 o                         
   5  10  15         16.91         17.28         1.52 o                         
   6  10  15         14.31         15.65         2.04 o                         
   7  10  15         41.24         38.53         2.78 o                         
   8  10  15          0.36          0.37         1.89 o                         
   9  10  15          9.62         12.19         3.63 o                         
  -8  11  15         13.33         12.62         3.21 o                         
  -7  11  15         30.84         31.22         3.63 o                         
  -6  11  15         33.85         35.28         3.42 o                         
  -5  11  15         20.84         22.02         2.78 o                         
  -4  11  15         25.36         24.73         1.89 o                         
  -3  11  15          3.94          3.82         1.14 o                         
  -2  11  15         23.78         20.83         1.36 o                         
  -1  11  15         76.00         80.72         3.10 o                         
   0  11  15          3.57          2.51         0.79 o                         
   1  11  15         77.29         81.11         1.82 o                         
   2  11  15         24.20         22.50         1.11 o                         
   3  11  15          3.90          5.96         1.12 o                         
   4  11  15         26.90         33.28         2.19 o                         
   5  11  15         21.74         20.70         3.31 o                         
   6  11  15         33.78         35.00         2.57 o                         
   7  11  15         31.25         26.65         2.49 o                         
   8  11  15         13.62         17.53         3.42 o                         
  -7  12  15         14.91         16.04         3.21 o                         
  -6  12  15         37.58         39.77         3.63 o                         
  -4  12  15          6.68          8.34         2.14 o                         
  -3  12  15         69.79         75.05         4.49 o                         
  -2  12  15         20.98         20.74         2.35 o                         
  -1  12  15          9.35          7.55         1.54 o                         
   0  12  15          0.02          0.38         1.28 o                         
   1  12  15          7.96          5.69         0.94 o                         
   2  12  15         21.56         23.79         2.23 o                         
   3  12  15         69.46         67.77         2.44 o                         
   4  12  15          6.24          4.57         2.67 o                         
   5  12  15          0.42          0.46         1.73 o                         
   6  12  15         38.18         35.27         2.64 o                         
   7  12  15         14.48         14.97         2.34 o                         
   8  12  15         24.28         19.67         3.63 o                         
   1  13  15         33.00         34.21         2.99 o                         
   2  13  15          0.37         -1.18         1.92 o                         
   3  13  15         34.94         35.40         2.25 o                         
   4  13  15          1.99          2.17         1.73 o                         
   5  13  15         17.70         19.17         2.19 o                         
   6  13  15          0.70          1.57         1.89 o                         
   7  13  15          6.87          5.35         3.21 o                         
   2  14  15         51.35         52.39         4.06 o                         
   3  14  15         68.00         66.79         3.10 o                         
   4  14  15         23.66         25.28         3.42 o                         
   5  14  15         11.71         13.99         2.19 o                         
   6  14  15         14.19         14.97         3.21 o                         
   7  14  15          5.20          4.49         3.42 o                         
   2  15  15          2.34          0.21         2.35 o                         
   3  15  15          2.75          3.21         2.57 o                         
   4  15  15          3.44          3.57         5.56 o                         
   5  15  15          9.85         11.97         2.99 o                         
   6  15  15          9.92         12.19         3.42 o                         
   5  16  15         12.31         14.54         3.21 o                         
   0   0  16         98.42         94.42         1.88 o                         
   1   0  16         49.07         49.08         1.03 o                         
   2   0  16        130.10        134.80         1.61 o                         
   3   0  16          4.58          5.66         0.46 o                         
   4   0  16        259.58        236.51         2.35 o                         
   5   0  16          2.59          1.49         0.71 o                         
   6   0  16        266.21        264.22         3.94 o                         
   7   0  16         83.89         85.48         2.34 o                         
   8   0  16        179.09        191.82         4.49 o                         
  -8   1  16          7.26          4.49         2.14 o                         
  -7   1  16         24.14         26.60         1.73 o                         
  -6   1  16         66.01         67.02         2.01 o                         
  -5   1  16         10.77         11.03         1.12 o                         
  -4   1  16         85.22         76.37         1.23 o                         
  -3   1  16         13.45         13.50         0.78 o                         
  -2   1  16         91.58         91.52         1.30 o                         
  -1   1  16        338.89        344.06         3.04 o                         
   0   1  16        167.22        169.60         1.84 o                         
   1   1  16        338.62        347.34         3.02 o                         
   2   1  16         94.29         95.17         1.36 o                         
   3   1  16         14.51         14.11         0.70 o                         
   4   1  16         88.37         79.55         1.28 o                         
   5   1  16         10.95         12.01         0.99 o                         
   6   1  16         65.64         64.28         2.40 o                         
   7   1  16         24.10         26.44         1.68 o                         
   8   1  16          6.71          6.97         1.49 o                         
  -8   2  16         22.78         18.60         2.57 o                         
  -7   2  16         46.17         42.76         3.42 o                         
  -6   2  16         16.11         18.04         1.19 o                         
  -5   2  16         20.33         21.78         0.99 o                         
  -4   2  16        371.21        384.09         3.68 o                         
  -3   2  16        444.91        454.16         3.76 o                         
  -2   2  16        522.95        524.61         4.24 o                         
  -1   2  16         80.60         77.00         1.25 o                         
   0   2  16         39.32         29.46         0.91 o                         
   1   2  16         84.93         78.54         1.41 o                         
   2   2  16        510.95        509.21         4.70 o                         
   3   2  16        447.81        450.63         3.87 o                         
   4   2  16        377.04        387.81         3.43 o                         
   5   2  16         20.89         21.88         0.91 o                         
   6   2  16         17.30         17.92         1.31 o                         
   7   2  16         47.10         43.83         1.97 o                         
   8   2  16         22.50         21.79         1.89 o                         
   9   2  16         10.79          7.72         1.73 o                         
  -7   3  16         15.66         14.97         2.35 o                         
  -6   3  16        141.35        148.70         3.48 o                         
  -5   3  16         23.20         22.69         1.01 o                         
  -4   3  16        129.15        131.14         1.80 o                         
  -3   3  16         57.25         61.49         1.30 o                         
  -2   3  16         54.83         62.60         1.13 o                         
  -1   3  16         44.26         44.98         1.00 o                         
   0   3  16        230.92        230.93         2.52 o                         
   1   3  16         44.85         46.21         1.20 o                         
   2   3  16         52.39         58.66         1.19 o                         
   3   3  16         58.03         63.89         1.37 o                         
   4   3  16        130.42        132.92         1.89 o                         
   5   3  16         24.20         24.87         1.36 o                         
   6   3  16        142.50        153.74         3.00 o                         
   7   3  16         16.91         17.53         1.58 o                         
   8   3  16          9.80          8.00         1.73 o                         
   9   3  16         21.57         23.41         2.10 o                         
  10   3  16         11.20         11.55         2.57 o                         
  -7   4  16          1.52          1.92         1.71 o                         
  -6   4  16         40.08         38.06         3.21 o                         
  -5   4  16        165.13        161.44         2.88 o                         
  -4   4  16        643.98        622.23         5.52 o                         
  -3   4  16        315.22        298.89         3.05 o                         
  -2   4  16        293.26        276.52         2.58 o                         
  -1   4  16         17.45         18.19         0.71 o                         
   0   4  16         23.59         22.66         1.33 o                         
   1   4  16         19.56         20.57         0.87 o                         
   2   4  16        294.90        269.81         2.86 o                         
   3   4  16        316.09        298.86         3.15 o                         
   4   4  16        646.76        630.09         5.63 o                         
   5   4  16        164.84        161.91         2.56 o                         
   6   4  16         38.94         36.52         1.83 o                         
   7   4  16          1.22          1.01         1.43 o                         
   8   4  16          7.38          8.86         1.73 o                         
   9   4  16         33.78         39.03         2.49 o                         
  10   4  16         21.86         22.02         2.99 o                         
  -7   5  16          2.76          2.78         1.71 o                         
  -6   5  16        110.87        112.88         4.28 o                         
  -5   5  16         24.32         29.77         1.68 o                         
  -4   5  16        138.42        142.08         2.22 o                         
  -3   5  16        179.16        173.61         2.59 o                         
  -2   5  16        109.97        106.91         1.48 o                         
  -1   5  16        153.49        149.23         2.25 o                         
   0   5  16         41.02         47.39         1.23 o                         
   1   5  16        156.56        148.51         1.98 o                         
   2   5  16        112.25        107.70         1.74 o                         
   3   5  16        176.15        172.27         2.25 o                         
   4   5  16        147.35        146.46         2.08 o                         
   5   5  16         21.02         20.46         1.16 o                         
   6   5  16        107.66        105.52         2.71 o                         
   7   5  16          3.16          5.29         1.58 o                         
   8   5  16         19.97         18.61         2.46 o                         
   9   5  16          9.13          9.19         1.89 o                         
  10   5  16         16.89         13.68         2.99 o                         
  -6   6  16        128.50        132.98         4.70 o                         
  -5   6  16         14.35         15.82         1.19 o                         
  -4   6  16         18.88         20.32         1.04 o                         
  -3   6  16          4.02          2.31         0.72 o                         
  -2   6  16        110.88        105.19         1.69 o                         
  -1   6  16         26.58         24.76         1.16 o                         
   0   6  16         96.95         96.67         1.63 o                         
   1   6  16         26.86         25.56         1.01 o                         
   2   6  16        111.26        103.62         1.75 o                         
   3   6  16          4.76          2.99         0.69 o                         
   4   6  16         20.54         20.44         0.96 o                         
   5   6  16         15.06         17.00         1.15 o                         
   6   6  16        129.83        140.61         3.70 o                         
   7   6  16         29.16         32.36         2.34 o                         
   8   6  16         16.80         18.78         2.04 o                         
   9   6  16         10.43         10.30         1.97 o                         
  10   6  16          0.05         -1.07         2.35 o                         
  -7   7  16          7.29          8.98         2.57 o                         
  -6   7  16          5.53          3.93         1.50 o                         
  -5   7  16         37.50         35.56         2.19 o                         
  -4   7  16         11.98         11.85         1.11 o                         
  -3   7  16        319.13        331.66         3.90 o                         
  -2   7  16        254.94        253.19         3.22 o                         
  -1   7  16        686.31        684.53         6.02 o                         
   0   7  16         85.04         83.80         1.54 o                         
   1   7  16        679.83        673.35         6.04 o                         
   2   7  16        258.08        251.79         3.09 o                         
   3   7  16        320.58        330.04         4.02 o                         
   4   7  16         12.82         12.91         1.09 o                         
   5   7  16         39.66         37.86         1.64 o                         
   6   7  16          5.05          5.61         1.73 o                         
   7   7  16          7.34          5.13         2.57 o                         
   8   7  16         26.37         33.02         2.57 o                         
   9   7  16          5.73          5.55         4.38 o                         
  10   7  16          1.90          0.43         2.78 o                         
  -7   8  16         64.31         67.57         4.49 o                         
  -6   8  16          1.02          3.14         1.58 o                         
  -5   8  16         70.71         74.35         5.99 o                         
  -4   8  16         26.35         23.55         1.31 o                         
  -3   8  16          1.81          1.92         0.74 o                         
  -2   8  16        201.90        193.86         3.33 o                         
  -1   8  16          7.10          5.64         0.63 o                         
   0   8  16         62.67         56.03         1.39 o                         
   1   8  16          6.95          5.67         0.74 o                         
   2   8  16        197.84        192.57         2.50 o                         
   3   8  16          1.64          2.16         0.72 o                         
   4   8  16         26.51         22.89         1.28 o                         
   5   8  16         70.56         72.83         2.38 o                         
   6   8  16          1.24          2.41         1.82 o                         
   7   8  16         63.32         59.70         3.21 o                         
   8   8  16         19.71         17.55         2.19 o                         
   9   8  16          0.02         -2.14         2.57 o                         
  -7   9  16          8.07          5.13         2.78 o                         
  -6   9  16         35.65         36.14         3.42 o                         
  -5   9  16         21.14         21.58         2.67 o                         
  -4   9  16        110.37        102.68         3.16 o                         
  -3   9  16          3.54          3.72         0.82 o                         
  -2   9  16         37.20         31.29         1.38 o                         
  -1   9  16         24.17         24.39         1.03 o                         
   0   9  16          7.63          9.07         0.91 o                         
   1   9  16         24.25         24.61         1.06 o                         
   2   9  16         36.49         32.20         1.21 o                         
   3   9  16          3.79          3.59         0.82 o                         
   4   9  16        108.78        104.89         2.75 o                         
   5   9  16         19.69         18.02         1.50 o                         
   6   9  16         37.67         41.78         2.49 o                         
   7   9  16          6.71          8.55         1.95 o                         
   8   9  16         16.30         17.71         3.21 o                         
   9   9  16         43.43         47.68         4.28 o                         
  -5  10  16         11.84          8.98         2.14 o                         
  -4  10  16         19.71         18.64         1.66 o                         
  -3  10  16         93.58         88.70         2.37 o                         
  -2  10  16         64.13         64.05         2.85 o                         
  -1  10  16         61.65         67.16         2.32 o                         
   0  10  16        337.96        337.10         3.61 o                         
   1  10  16         62.32         67.62         1.71 o                         
   2  10  16         65.03         65.81         1.57 o                         
   3  10  16         91.28         86.34         1.95 o                         
   4  10  16         18.30         19.09         1.52 o                         
   5  10  16         11.87          9.95         1.89 o                         
   6  10  16         13.19         13.59         1.97 o                         
   7  10  16          2.86          0.86         2.35 o                         
   8  10  16          7.38          4.77         2.45 o                         
   9  10  16          3.91          1.50         2.99 o                         
  -4  11  16         17.95         17.75         2.35 o                         
  -3  11  16        173.79        180.57         3.79 o                         
  -2  11  16        112.59        108.16         2.76 o                         
  -1  11  16        103.33        105.75         3.40 o                         
   0  11  16         55.77         48.50         1.61 o                         
   1  11  16        100.05        105.94         2.04 o                         
   2  11  16        110.06        106.08         2.11 o                         
   3  11  16        172.39        185.07         4.75 o                         
   4  11  16         19.48         21.22         2.35 o                         
   5  11  16         59.35         58.16         3.96 o                         
   6  11  16         12.72         12.78         2.04 o                         
   7  11  16          4.51          9.76         2.12 o                         
   8  11  16          6.50          9.62         3.21 o                         
  -4  12  16          3.32          5.77         2.14 o                         
   1  12  16         24.33         24.38         4.06 o                         
   2  12  16         34.96         37.57         2.10 o                         
   3  12  16         18.12         21.89         1.95 o                         
   4  12  16          3.45          5.62         1.73 o                         
   5  12  16          3.06          2.25         1.81 o                         
   6  12  16         24.39         21.58         3.31 o                         
   7  12  16          5.24          2.14         2.99 o                         
   8  12  16          8.48         10.69         3.42 o                         
   1  13  16         17.67         15.61         2.57 o                         
   2  13  16         36.47         36.10         2.19 o                         
   3  13  16          8.86          6.91         3.42 o                         
   4  13  16         48.32         45.99         2.64 o                         
   5  13  16         19.42         16.27         3.53 o                         
   6  13  16          1.51          1.31         2.25 o                         
   7  13  16          4.08         -1.07         2.99 o                         
   2  14  16         43.67         47.68         4.28 o                         
   3  14  16         25.24         24.28         2.19 o                         
   4  14  16         71.66         71.68         3.47 o                         
   5  14  16          5.80          5.77         2.12 o                         
   6  14  16         11.66         12.19         3.42 o                         
   2  15  16          2.82          1.07         2.57 o                         
   3  15  16          1.36          0.00         2.35 o                         
   4  15  16         12.99         15.70         2.19 o                         
   5  15  16         17.11         22.24         3.42 o                         
   6  15  16          2.04          1.71         2.99 o                         
   5  16  16          4.18         -0.86         2.99 o                         
   1   0  17         11.31          8.20         0.60 o                         
   2   0  17        231.11        220.69         2.25 o                         
   3   0  17         26.07         21.29         0.78 o                         
   4   0  17         30.93         31.47         0.95 o                         
   5   0  17         35.64         40.68         1.45 o                         
   6   0  17          1.12         -0.59         0.90 o                         
   7   0  17         33.64         32.58         1.69 o                         
   8   0  17         11.94          9.87         1.92 o                         
  -8   1  17          2.00          1.07         1.92 o                         
  -7   1  17         78.60         81.82         2.77 o                         
  -6   1  17        121.64        129.24         2.63 o                         
  -5   1  17         89.25         85.13         1.80 o                         
  -4   1  17         34.67         30.66         0.95 o                         
  -3   1  17        250.65        247.68         2.22 o                         
  -2   1  17        135.61        132.57         1.60 o                         
  -1   1  17        244.68        246.35         2.40 o                         
   0   1  17        292.45        284.77         2.67 o                         
   1   1  17        240.12        240.91         2.40 o                         
   2   1  17        125.64        121.32         1.61 o                         
   3   1  17        245.11        247.84         2.45 o                         
   4   1  17         35.33         31.74         1.01 o                         
   5   1  17         85.70         81.87         1.84 o                         
   6   1  17        117.28        122.22         2.66 o                         
   7   1  17         76.28         79.36         2.41 o                         
   8   1  17          1.71          1.42         1.43 o                         
   9   1  17         12.35         14.75         3.21 o                         
  -8   2  17         80.67         75.27         4.06 o                         
  -7   2  17         84.60         90.23         4.49 o
[truncated: 227,935 more chars]
